# Supplementary material for: Gut Microbiota Composition and Diversity in Different Commercial Swine Breeds in Early and Finishing Growth Stages
Source: Animals (Basel). 2022 Jun 22;12(13):1607. doi: 10.3390/ani12131607 (PMC9264831; doi:10.3390/ani12131607)
Supplement: Supplementary file 1 [file animals-12-01607-s001.zip]

Archive with 3 entries (3 files):
- Table S3 Species composition abundance at phylum and genus levels.xlsx
- Table S4 OTUs table.xlsx
- Tables S1-S2 & Figures S1-S2.pdf
