# Supplementary material for: Gut Microbiota Composition and Diversity in Different Commercial Swine Breeds in Early and Finishing Growth Stages
Source: Animals (Basel). 2022 Jun 22;12(13):1607. doi: 10.3390/ani12131607 (PMC9264831; doi:10.3390/ani12131607)
Supplement: Supplementary file 1 [file animals-12-01607-s001.zip › Table S3 Species composition abundance at phylum and genus levels.xlsx]

## Sheet: phylum
Taxonomy	Firmicutes	Bacteroidota	Spirochaetota	Euryarchaeota	unidentified_Bacteria	Proteobacteria	Acidobacteriota	Actinobacteriota	Verrucomicrobiota	Actinobacteria	Chloroflexi	Desulfobacterota	Campylobacterota	Cyanobacteria	Gemmatimonadetes	WPS-2	Myxococcota	Methylomirabilota	Crenarchaeota	MBNT15	Elusimicrobia	Chlamydiae	Deferribacteres	Fibrobacterota	Armatimonadota	Bdellovibrionota	RCP2-54	Planctomycetota	Nitrospirota	Elusimicrobiota	SAR324_clade(Marine_group_B)	Planctomycetes	Latescibacterota	Synergistota	Thermoplasmatota	NB1-j	Candidatus_Levybacteria	Candidatus_Jorgensenbacteria	Parcubacteria	Gemmatimonadota	Others
DMF1	0.632792	0.315329	0.00865675	0.0010355	0.0200886	0.00571594	4.14199e-05	0.00221596	0.00503251	0.000952657	0	0.0016775	0.000331359	0.000289939	0	0	0	0	0	0	0	8.28397e-05	0.000455619	0.000248519	0	0	0	0	0	0	0	6.21298e-05	0	0	0	0	0	0	0	0	0.00499109
DMF2	0.564781	0.383817	0.0110384	0.00826326	0.0173549	0.00149112	0.000186389	0.00221596	0.00263016	0.000828397	0	0.00120118	8.28397e-05	0.000745558	0	0	0	0	0	0	4.14199e-05	6.21298e-05	0	0.000248519	0	0	0	0	0	0	0	0	0	0	0	0	0	0	0	0	0.0050118
DMF3	0.666508	0.286998	0.00975438	0.00151183	0.0185354	0.00221596	0	0.00163608	0.00505322	0.00115976	8.28397e-05	0.00107692	0.000745558	0.000704138	0	0	0	0	0	0	0.00014497	0	0.000517748	0.000269229	0	0	0	0	0	0	0	0.00012426	0	0	0	0	0	0	0	0	0.00296152
DMF4	0.613325	0.342853	0.0037485	0.000517748	0.0188668	0.00376921	0.00012426	0.00238164	0.00159467	0.00242306	0	0.000994077	0.000994077	0.000766268	0	8.28397e-05	0	0	0	0	0.00012426	0	0.000207099	6.21298e-05	0	0	0	0	0	0	0	8.28397e-05	0	0	0	0	0	0	0	0	0.0070828
DMF5	0.620553	0.329847	0.00840823	0.00279584	0.0182662	0.00287868	6.21298e-05	0.00178105	0.00306507	0.00101479	0	0.00494967	0.000869817	0.000642008	0	0	0	0	0	0	0.000165679	0	0.000165679	0	0	0	0	0	0	0	0	0	0	8.28397e-05	2.07099e-05	0	0	0	0	0	0.00443193
LMF1	0.572837	0.338649	0.00863604	0.0221389	0.0180384	0.00826326	0.00909166	0.00376921	0.00242306	0.00248519	0.00254732	0.000310649	0	0.000372779	0.000372779	0.000269229	0.000455619	0.000517748	0	0.000289939	0	4.14199e-05	0	0	2.07099e-05	0.000186389	0.00012426	6.21298e-05	8.28397e-05	8.28397e-05	0.00012426	6.21298e-05	2.07099e-05	0	0	0.00010355	8.28397e-05	0	0	0	0.00753842
LMF2	0.713706	0.223605	0.0060473	0.00668931	0.017852	0.00853249	0.00240235	0.00441122	0.00107692	0.0020917	0.000289939	0.00130473	0.000207099	0.000414199	0.000393489	0.000269229	0.000393489	0.000165679	0	0	0	0	0	0	6.21298e-05	8.28397e-05	0	8.28397e-05	0	0	0	2.07099e-05	0	0	4.14199e-05	0	0	0	0	0	0.00985793
LMF3	0.42329	0.488672	0.00397631	0.0503666	0.0138757	0.00331359	0.00194673	0.00260945	0.000579878	0.00176034	0.000786978	0.000497038	0.000331359	4.14199e-05	0.000310649	0.000165679	0.000227809	2.07099e-05	0	0.00010355	0	2.07099e-05	0	6.21298e-05	0	6.21298e-05	0	0.00010355	0	0	0	2.07099e-05	0	0	0.00010355	0	0	0	0	0	0.00675144
LMF4	0.702108	0.23249	0.0152218	0.0012426	0.0248519	0.00606801	0.00244377	0.0029201	0.000786978	0.00190531	0.000621298	0.000704138	0.0020917	0.000227809	0.000372779	0	0.000186389	0	0	0.00010355	0	0.000517748	6.21298e-05	0.00012426	0	6.21298e-05	0	0	0.00012426	0	0	0	0	0	0	0	0	0	0	0	0.00476329
LMF5	0.603653	0.173529	0.0143934	0.000393489	0.0602452	0.0382305	0.0324939	0.0133993	0.0124053	0.0105621	0.00610943	0.00202957	0.000890527	0.000911237	0.00205028	0.00157396	0.00157396	0.00136686	0	0.000662718	6.21298e-05	8.28397e-05	0	6.21298e-05	0.000393489	0.000289939	0.000269229	0.000310649	0.000227809	0.000186389	0.000165679	0.00014497	0.00012426	0	0	8.28397e-05	0	0	0	6.21298e-05	0.021062
YMF1	0.733463	0.21586	0.00118047	6.21298e-05	0.0260531	0.00424554	0.0050118	0.00231951	0.00109763	0.00178105	0.00161538	0.00012426	8.28397e-05	0.000621298	0.000207099	6.21298e-05	6.21298e-05	0.000331359	8.28397e-05	0.000207099	0	0	0	2.07099e-05	0.00012426	0.000186389	0.000207099	0.000227809	0.00012426	0.000165679	0	0	6.21298e-05	0	0	4.14199e-05	0	0	0	0	0.0043698
YMF2	0.530526	0.412749	0.00219525	0.000227809	0.0253075	0.00426625	0.00577807	0.00223667	0.000538458	0.00219525	0.00246448	0.000372779	0.000662718	0.00142899	0.000248519	0.000207099	0.000414199	0.000310649	0.000621298	4.14199e-05	0	6.21298e-05	0	0.000289939	2.07099e-05	0.000310649	6.21298e-05	0.00012426	8.28397e-05	0.000207099	0	0	4.14199e-05	0	0	0	0	0	0	0	0.00600588
YMF3	0.68699	0.249078	0.00869817	0.00126331	0.0234644	0.00449406	0.00617156	0.00279584	0.00107692	0.00289939	0.00184318	0.000497038	0.000393489	0.00122189	0.000497038	0.000269229	0.000207099	0.000434909	6.21298e-05	0.000186389	0	0	0	0	0.00012426	0.000165679	0.000207099	0.00014497	8.28397e-05	0.000186389	0	0.00010355	8.28397e-05	0	0	6.21298e-05	0	0	6.21298e-05	2.07099e-05	0.00621298
YMF5	0.675123	0.262664	0.0101272	0.00722777	0.0196951	0.00526032	0.00298223	0.0014497	0.000786978	0.00196744	0.000476329	0.000642008	0.0012426	0.000393489	0.000207099	0.000248519	0.000393489	4.14199e-05	0	4.14199e-05	0	8.28397e-05	6.21298e-05	0.000393489	0	0.00014497	2.07099e-05	4.14199e-05	0	0	0	2.07099e-05	0	0	0	8.28397e-05	0	0	0	0	0.00818042
YMF4	0.548772	0.332954	0.0198608	0.0174792	0.0219525	0.00799404	0.00610943	0.00211241	0.00147041	0.00302365	0.0016775	0.00240235	0.00171892	0.00155325	0.000289939	0.000310649	0.000289939	0.000269229	0.00012426	0.00012426	0	0.00012426	0	0.000352069	0.000248519	0.00014497	0.00014497	2.07099e-05	0.00010355	8.28397e-05	0	0	6.21298e-05	6.21298e-05	0	0.00010355	0	2.07099e-05	0	0	0.0280413
DBF1	0.655904	0.229694	0.00200886	0.0202129	0.0158845	0.0597067	2.07099e-05	0.00138757	0.00339643	0.0020917	0	0.000911237	4.14199e-05	0.00225738	0	0	2.07099e-05	0	0	0	6.21298e-05	0	0	0	0	0	0	0	0	0	0	4.14199e-05	0	8.28397e-05	0	0	0	0	0	0	0.00627511
DBF2	0.757135	0.175537	0.0307957	0.00378992	0.0184526	0.00341714	0	0.00161538	0.00173963	0.0018846	0	0.000745558	0.000186389	0.000227809	0	0	0	0	0	0	0.000579878	0	4.14199e-05	0.000310649	0	0	0	0	0	0	0	0	0	0	0	0	0	0	0	0	0.0035414
DBF3	0.828397	0.0738931	0.0170857	0.0421033	0.0162366	0.0050118	2.07099e-05	0.00134615	0.00234022	0.00012426	0	0.000911237	0.00463903	0.000766268	0	0	0	0	0	0	0	0.00012426	0.00014497	6.21298e-05	0	0	0	8.28397e-05	0	0	0	0	0	2.07099e-05	2.07099e-05	0	0	0	0	0	0.0066686
DBF4	0.778487	0.102204	0.0342749	0.0545086	0.0153046	0.00492896	0.000207099	0.000952657	0.00109763	0.00012426	4.14199e-05	0.000352069	0.000331359	0.000890527	0	0	0	0	0	0	2.07099e-05	0	0	4.14199e-05	0	0	0	0	0	0	0	0	0	0	0	0	0	0	0	0	0.00623369
DBF5	0.745144	0.123452	0.0781386	0.022988	0.0137514	0.00557097	2.07099e-05	0.00211241	0.000807688	0.000559168	0	0.000455619	0.000434909	0.0010355	0	0	0	0	6.21298e-05	0	8.28397e-05	0	0	0.000289939	0	0	0	0	0	0	0	2.07099e-05	0	2.07099e-05	0	0	0	0	0	0	0.00505322
LBF1	0.772936	0.105828	0.0579257	0.0340678	0.011639	0.00325146	0.00217454	0.000973367	0.00115976	0.000849107	0.000786978	0.000890527	0.000310649	2.07099e-05	4.14199e-05	0.00012426	8.28397e-05	0	0	4.14199e-05	0	0	0	0.000165679	0	2.07099e-05	0	2.07099e-05	0	4.14199e-05	0	0	0	4.14199e-05	0	2.07099e-05	0	0	0	0	0.00658576
LBF2	0.799921	0.136727	0.00755913	0.00880172	0.0198401	0.00815972	0.00225738	0.00118047	0.00219525	0.00101479	0.000455619	0.000186389	0	0.000559168	0.00014497	0.00010355	0.000165679	8.28397e-05	0	2.07099e-05	6.21298e-05	8.28397e-05	0	2.07099e-05	0	0.00014497	0	0	0	6.21298e-05	0	0	0	6.21298e-05	0	0	0	0	0	0	0.0101893
LBF3	0.389098	0.489272	0.021062	0.0573665	0.0114112	0.00552955	0.00523961	0.00155325	0.00157396	0.00159467	0.00192602	0.000704138	4.14199e-05	0.000434909	0.00012426	0.00010355	0.00010355	0.000207099	0.000807688	0.000186389	0	8.28397e-05	0	4.14199e-05	6.21298e-05	0.00010355	0.000186389	0.00014497	8.28397e-05	0	4.14199e-05	0	8.28397e-05	8.28397e-05	0	0	0	0	0	0	0.0107485
LBF4	0.564159	0.209626	0.0435323	0.106346	0.0251626	0.0125088	0.0109141	0.00401773	0.00217454	0.00418341	0.00273371	0.000973367	0.000269229	0.000766268	0.000331359	0.00012426	0.000600588	0.000455619	0.000559168	0.000393489	8.28397e-05	2.07099e-05	2.07099e-05	6.21298e-05	0.00010355	0.000372779	0.000165679	0.000165679	0.000186389	6.21298e-05	0	6.21298e-05	0.00010355	0	0	6.21298e-05	0	0	4.14199e-05	0	0.00865675
LBF5	0.57234	0.271859	0.0194673	0.0798575	0.0174999	0.00826326	0.00642008	0.00352069	0.0031272	0.00252661	0.00246448	0.000227809	8.28397e-05	0.000662718	0.000786978	0.000372779	0.000289939	0.000289939	0	0.000248519	2.07099e-05	0	0	8.28397e-05	0.00014497	0	0.000186389	4.14199e-05	0.000165679	0	0	0	0	0	0	6.21298e-05	0	0	0	0	0.00898811
YBF1	0.529698	0.295572	0.112331	0.00430767	0.020275	0.00921592	0.00488755	0.00192602	0.00219525	0.00225738	0.00132544	0.00115976	0.000455619	0.00120118	0.000745558	0.000683428	0.000289939	0	0	6.21298e-05	0	0	0	0.000414199	6.21298e-05	0.000165679	0	0.000269229	0	4.14199e-05	2.07099e-05	0	0	0	0	0	0	0	0	0	0.0104378
YBF2	0.522035	0.267717	0.134014	0.0243342	0.0182662	0.00697925	0.00592304	0.00219525	0.00211241	0.00132544	0.00171892	0.00159467	0.000538458	0.00165679	0.000372779	0.000248519	0.00014497	0.000165679	0	0.00012426	2.07099e-05	2.07099e-05	0	0.00014497	2.07099e-05	0.00010355	8.28397e-05	0.000165679	0	0	4.14199e-05	0	0	0	0	0	4.14199e-05	0	0	0	0.00789049
YBF3	0.521683	0.223874	0.0974817	0.0876237	0.0249555	0.0089674	0.00494967	0.0025059	0.0014497	0.00370708	0.00155325	0.00105621	0.000497038	0.0010355	0.000165679	0.000414199	0.000434909	0.000165679	0	0.00010355	0	0	0	2.07099e-05	0.00014497	6.21298e-05	0.00010355	0	0	8.28397e-05	8.28397e-05	6.21298e-05	0	0	0	0	0	0	0	0	0.0168165
YBF4	0.521331	0.341507	0.0592925	0.00919521	0.0244999	0.00882243	0.00950586	0.00283726	0.00213312	0.00182247	0.00256803	0.00163608	0.000372779	0.000724848	0.000331359	0.000248519	0.000497038	0.000559168	0.000704138	0.000310649	4.14199e-05	0.00012426	6.21298e-05	0.00014497	0.000227809	0.000269229	0.000331359	4.14199e-05	4.14199e-05	4.14199e-05	2.07099e-05	4.14199e-05	2.07099e-05	2.07099e-05	0	0	0	6.21298e-05	2.07099e-05	0	0.0095887
YBF5	0.505095	0.345504	0.0400737	0.0724434	0.0111627	0.00610943	0.0037485	0.00122189	0.000911237	0.0014497	0.000579878	0.000289939	0.00014497	0.000393489	0.000331359	0.00014497	0.000207099	6.21298e-05	0	0.00014497	6.21298e-05	0	0	0.000248519	8.28397e-05	0	0	0.00010355	0	0	0	6.21298e-05	0	0.00012426	0	0	0	0	0	0	0.00929876

## Sheet: genus
Taxonomy	Streptococcus	Lactobacillus	Prevotella_9	Clostridium_sensu_stricto_1	Treponema	Megasphaera	Limosilactobacillus	Methanobrevibacter	UCG-005	Alloprevotella	UCG-002	Prevotellaceae_NK3B31_group	Lachnospiraceae_NK4A136_group	Lachnospiraceae_XPB1014_group	Christensenellaceae_R-7_group	Terrisporobacter	Rikenellaceae_RC9_gut_group	Ralstonia	Subdoligranulum	Lachnospiraceae_AC2044_group	Prevotella	Agathobacter	Roseburia	Phascolarctobacterium	NK4A214_group	Parabacteroides	Ruminococcus	Prevotellaceae_UCG-001	Turicibacter	Faecalibacterium	Blautia	Prevotellaceae_UCG-003	Ligilactobacillus	Monoglobus	[Eubacterium]_ruminantium_group	unidentified_[Eubacterium]_coprostanoligenes_group	Prevotella_7	Escherichia-Shigella	Candidatus_Udaeobacter	Oscillospira	Others
DMF1	0.17854	0.0650292	0.0398873	0.00969225	0.00697925	0.048482	0.0598724	0.000890527	0.0141656	0.0354968	0.016278	0.0126538	0.00165679	0.000683428	0.0035414	0.00304436	0.0138549	8.28397e-05	0.0070828	0.00163608	0.00789049	0.0352897	0.030775	0.013565	0.00360353	0.00236093	0.00650292	0.000642008	0.000559168	0.00644079	0.00420412	0.00737274	0.00389347	0.00153254	0.00240235	0.00221596	0.00184318	0.00337572	0	0.000869817	0.34511
DMF2	0.0988899	0.0710351	0.010852	0.022491	0.00956799	0.00613014	0.105662	0.00818042	0.0195916	0.00731061	0.050553	0.0155739	0.00198815	0.0022988	0.0085532	0.00828397	0.0391832	0	0.00269229	0.000621298	0.0135443	0.00358282	0.00414199	0.00443193	0.011494	0.00507393	0.00573665	0.000683428	0.000642008	0.00219525	0.00289939	0.00915379	0.00824255	0.00366566	0.00223667	0.00258874	0.000310649	0.00012426	0	0.00246448	0.427329
DMF3	0.145736	0.177753	0.0137307	0.0254318	0.00888456	0.00931947	0.09539	0.00153254	0.0213312	0.0254318	0.0130473	0.0188046	0.00289939	0.00200886	0.00422483	0.00927805	0.0206271	0.000434909	0.00660647	0.000662718	0.00830468	0.00476329	0.00240235	0.00364495	0.00443193	0.00120118	0.00956799	0.00221596	0.00184318	0.0043698	0.00393489	0.00805617	0.00240235	0.00190531	0.00515677	0.00122189	0.00153254	0.000497038	0	0.00213312	0.327279
DMF4	0.134055	0.0824255	0.0218283	0.0238371	0.00347927	0.0730232	0.044692	0.000559168	0.0256389	0.0246241	0.014849	0.0416477	0.00434909	0.00267158	0.00505322	0.00998219	0.0213519	0.000579878	0.00851178	0.00190531	0.0164644	0.00753842	0.00468045	0.00888456	0.00704138	0.00111834	0.00888456	0.00281655	0.00128402	0.0081183	0.0056331	0.0101064	0.00360353	0.00163608	0.00213312	0.00190531	0.00155325	0.000414199	0	0.00194673	0.359172
DMF5	0.184815	0.0705173	0.00598517	0.0548192	0.00751771	0.00681357	0.0311477	0.00254732	0.0143106	0.0129023	0.0244377	0.0174792	0.00337572	0.00184318	0.00685499	0.0183076	0.037485	0.000559168	0.00975438	0.00453548	0.00503251	0.00337572	0.00534316	0.00571594	0.00660647	0.000911237	0.00459761	0.00130473	0.00289939	0.00273371	0.00424554	0.00679286	0.00629582	0.00360353	0.00165679	0.002713	0.000248519	0.000538458	0	0.00890527	0.410471
LMF1	0.0999462	0.109348	0.0102928	0.0168786	0.00776623	0.0513814	0.0775794	0.0190531	0.0112662	0.00658576	0.0114733	0.0189496	0.00256803	0.00142899	0.00486684	0.00459761	0.012281	2.07099e-05	0.0128609	0.00190531	0.00352069	0.0182455	0.00907095	0.0142277	0.00349998	0.00325146	0.00623369	0.000289939	0.000683428	0.00650292	0.00414199	0.00289939	0.00202957	0.00132544	0.00234022	0.00132544	0.0014497	0.000372779	0.00202957	0.00300294	0.432506
LMF2	0.168392	0.0465145	0.0352897	0.0269436	0.00546742	0.130887	0.0201508	0.00619227	0.032059	0.00900882	0.0184526	0.0229673	0.00200886	0.00136686	0.00308578	0.00797333	0.020275	0.000186389	0.0233194	0.000289939	0.0041627	0.0323282	0.00828397	0.0254111	0.00463903	0.00861533	0.00648221	0.000621298	0.000579878	0.0133372	0.00722777	0.00155325	0.00128402	0.0012426	0.00147041	0.00642008	0.00151183	0.000662718	0.00107692	0.00155325	0.290705
LMF3	0.092387	0.0268815	0.00652363	0.0168993	0.00358282	0.0600795	0.0476121	0.0497246	0.0120739	0.00523961	0.0265294	0.00751771	0.00186389	0.00153254	0.00789049	0.0050118	0.025991	0	0.00724848	0.00248519	0.00347927	0.00577807	0.00407986	0.00432838	0.00590233	0.00349998	0.00472187	0.000207099	0.000269229	0.00304436	0.0031272	0.00244377	0.0014497	0.00165679	0.000911237	0.00202957	0.000994077	0.00012426	0.000310649	0.00149112	0.543077
LMF4	0.187963	0.0607422	0.0714079	0.0527068	0.014497	0.0717806	0.0174585	0.00118047	0.00884314	0.0547985	0.0103135	0.0138549	0.00418341	0.000973367	0.00343785	0.0118668	0.00985793	0	0.0374436	0.00213312	0.00627511	0.0236715	0.0113905	0.016423	0.00494967	0.00157396	0.0106449	0.000600588	0.00173963	0.0106035	0.00677215	0.00615085	0.000994077	0.000994077	0.00115976	0.0079112	0.00242306	0.000579878	0.000600588	0.00130473	0.247794
LMF5	0.138384	0.0548192	0.0134407	0.0378992	0.0132958	0.0155325	0.0195709	0.000331359	0.0141035	0.00913308	0.0108727	0.0131094	0.00205028	0.00263016	0.00426625	0.0148697	0.0142277	0.000497038	0.0111212	0.00225738	0.00573665	0.0260531	0.00760055	0.00869817	0.00642008	0.0043698	0.00652363	0.000683428	0.000642008	0.00693783	0.00737274	0.00381063	0.0022988	0.00314791	0.000994077	0.00567452	0.000372779	0.000289939	0.00925734	0.00269229	0.498012
YMF1	0.256803	0.114609	0.0785114	0.0235265	0.00113905	0.0378578	0.111751	4.14199e-05	0.00940231	0.0197159	0.0132958	0.00853249	0.000786978	0.000352069	0.00155325	0.00526032	0.0124053	0.000165679	0.00434909	0.00153254	0.0116597	0.00586091	0.00205028	0.00797333	0.00366566	0.00219525	0.00567452	0.000497038	0.00113905	0.00747629	0.00418341	0.00579878	0.00898811	0.000994077	0.00105621	0.00716564	0.00969225	0.00012426	0.000849107	0.000434909	0.210931
YMF2	0.202336	0.0196537	0.174875	0.0126745	0.00192602	0.067473	0.0166094	0.00014497	0.0153461	0.0401151	0.0208549	0.0474465	0.00118047	0	0.00151183	0.0041627	0.0118461	2.07099e-05	0.0093816	0.00184318	0.035911	0.0178313	0.00335501	0.0115354	0.00401773	0.00613014	0.00867746	0.000642008	0.000393489	0.00820113	0.00335501	0.010707	0.00200886	0.000952657	0.00159467	0.0056331	0.00234022	2.07099e-05	0.000310649	0.000331359	0.22665
YMF3	0.30806	0.0229259	0.0249555	0.0217247	0.00838752	0.0587127	0.0314998	0.000621298	0.0161538	0.0196744	0.0147248	0.02713	0.00202957	0.000952657	0.00298223	0.0115976	0.0173342	0	0.0115769	0.00828397	0.017065	0.0122603	0.00281655	0.00664789	0.00393489	0.0125295	0.00884314	0.000579878	0.000890527	0.00331359	0.00691712	0.0124467	0.00341714	0.00132544	0.00244377	0.000890527	0.00194673	0.000434909	0.000393489	0.00223667	0.289339
YMF5	0.291327	0.0465974	0.0149526	0.0406329	0.0100029	0.00772481	0.0300294	0.00722777	0.0300294	0.0103343	0.0204407	0.0121774	0.00211241	0.00147041	0.00762126	0.00967154	0.0203786	0.00010355	0.00372779	0.00225738	0.014207	0.00849107	0.00449406	0.00376921	0.0140413	0.00552955	0.00793191	0.00194673	0.00279584	0.00273371	0.00153254	0.0128402	0.00550884	0.00256803	0.00445264	0.00847036	0.000538458	0.000165679	0.000455619	0.00256803	0.32614
YMF4	0.0957006	0.0907509	0.0123638	0.0260738	0.0189082	0.0256182	0.0518163	0.0173135	0.0208135	0.0141449	0.0260531	0.0177898	0.0016775	0.00151183	0.0109763	0.00809759	0.0287454	0	0.00737274	0.0010355	0.0156153	0.0179555	0.011784	0.00349998	0.00714493	0.00449406	0.00950586	0.00260945	0.00113905	0.00575736	0.00314791	0.0126952	0.00169821	0.00269229	0.00240235	0.00449406	0.00227809	8.28397e-05	0.000642008	0.00200886	0.411589
DBF1	0.0847244	0.0393903	0.00488755	0.155594	0.00198815	0.0014497	0.0120325	0.0202129	0.0914965	0.00639937	0.0263637	0.0202543	0.00561239	0.00327217	0.0419169	0.0267365	0.0108313	0.0389761	0.00128402	0.00343785	0.00977509	0.000786978	0.00182247	0.000579878	0.0089674	0.00163608	0.01021	0.00244377	0.0134615	0.00238164	0.00538458	0.00205028	0.00575736	0.00383134	0.0010355	0.00157396	6.21298e-05	0.00936089	0	0.000766268	0.321253
DBF2	0.0326182	0.216377	0.0488755	0.0845173	0.0294495	0.00221596	0.0676179	0.00368637	0.0403015	0.00745558	0.0097958	0.0152011	0.0033343	0.00637866	0.0108727	0.026985	0.0137307	0.000372779	0.00925734	0.00341714	0.00733132	0.0108313	0.0119496	0.00258874	0.00482542	0.00105621	0.0103964	0.000745558	0.0123638	0.0117218	0.0131715	0.00321004	0.00321004	0.00149112	0.0108727	0.00352069	0.000600588	0.000414199	6.21298e-05	0.00149112	0.255685
DBF3	0.18904	0.0516299	0.00511535	0.106573	0.0166508	0.00799404	0.023775	0.0420412	0.0442571	0.00358282	0.0365323	0.00621298	0.0206064	0.0281862	0.0154496	0.0392039	0.0079112	0.00126331	0.00331359	0.0083461	0.00434909	0.00302365	0.00254732	0.00269229	0.0166715	0.000414199	0.0150147	0.000579878	0.01021	0.00186389	0.00308578	0.00227809	0.00598517	0.00517748	0.00178105	0.00992006	0.000186389	0.00153254	4.14199e-05	0.00439051	0.25057
DBF4	0.136623	0.130514	0.0016775	0.11873	0.033343	0.00207099	0.0353933	0.0544671	0.0628339	0.00420412	0.00981651	0.00882243	0.0187425	0.00925734	0.0144555	0.0183076	0.0182662	0.000559168	0.00165679	0.00581949	0.00387276	0.0029201	0.00523961	0.00153254	0.00971296	0.0010355	0.0105414	0.00426625	0.0115769	0.000869817	0.00302365	0.00343785	0.00343785	0.00339643	0.00517748	0.00219525	8.28397e-05	0.00161538	0	0.00176034	0.238744
DBF5	0.199126	0.0648428	0.00368637	0.0852421	0.0779729	0.00755913	0.0498902	0.0205028	0.0339436	0.00238164	0.0121774	0.00869817	0.0465974	0.0109348	0.00813901	0.0385826	0.00561239	0.00111834	0.00192602	0.000807688	0.00378992	0.00258874	0.00200886	0.00118047	0.00865675	0.000455619	0.00838752	0.000994077	0.00859462	0.00140828	0.00383134	0.00269229	0.00900882	0.00180176	0.00851178	0.000931947	0.000207099	0.00283726	0	0.0029201	0.249451
LBF1	0.0981651	0.247277	0.00289939	0.0393489	0.0575115	0.00225738	0.0762333	0.0325767	0.0198608	0.00294081	0.0154496	0.00762126	0.00381063	0.0108313	0.00702067	0.0129644	0.0115354	0.00010355	0.00238164	0.00590233	0.00234022	0.00221596	0.00306507	0.00231951	0.0101272	0.00298223	0.00673073	0.00207099	0.00252661	0.00111834	0.0025059	0.0058402	0.00820113	0.00399702	0.00159467	0.00445264	0.000352069	0.000248519	0.000766268	0.00178105	0.278072
LBF2	0.0404672	0.0529346	0.00349998	0.0240442	0.00685499	0.000952657	0.0176242	0.00880172	0.0516299	0.00205028	0.0422069	0.00695854	0.0152011	0.0453133	0.00832539	0.014062	0.0045769	0.00269229	0.00186389	0.0374021	0.00639937	0.00219525	0.00159467	0.00101479	0.0194466	0.0186182	0.0114526	0.00397631	0.00140828	0.00105621	0.000931947	0.00294081	0.00432838	0.0118254	0.00120118	0.00909166	8.28397e-05	0.000352069	0.000662718	0.00401773	0.509941
LBF3	0.0916	0.0362424	0.0020917	0.0342128	0.0210827	0.00488755	0.0483163	0.0564139	0.0118668	0.00153254	0.0109348	0.002713	0.00325146	0.00376921	0.00911237	0.0112248	0.00631653	0.000248519	0.0014497	0.00544671	0.00151183	0.00337572	0.00128402	0.00126331	0.00776623	0.00138757	0.00358282	0.000414199	0.00248519	0.000807688	0.00176034	0.00294081	0.0123638	0.00205028	0.00105621	0.00169821	0.00010355	0.00101479	0.000890527	0.000952657	0.588576
LBF4	0.156629	0.0221182	0.00451477	0.0318519	0.0433252	0.00677215	0.00886385	0.105766	0.0185768	0.00385205	0.0320797	0.00704138	0.0142277	0.00697925	0.0150975	0.00886385	0.00720706	0.00012426	0.0033343	0.00441122	0.0062544	0.0043698	0.00316862	0.00405915	0.0112041	0.00826326	0.00724848	0.0010355	0.00378992	0.00267158	0.00190531	0.002713	0.00443193	0.00331359	0.00200886	0.00430767	0.000517748	0.00240235	0.0012426	0.00915379	0.414302
LBF5	0.27656	0.00857391	0.00267158	0.0433045	0.0190117	0.00482542	0.00577807	0.0798368	0.0153046	0.00147041	0.0181212	0.00617156	0.00434909	0.00492896	0.0142899	0.0126952	0.0106449	6.21298e-05	0.00300294	0.00194673	0.00279584	0.00358282	0.00194673	0.00186389	0.0123845	0.0018846	0.00538458	0.000269229	0.00668931	0.00132544	0.00289939	0.00161538	0.00215383	0.00169821	0.00378992	0.00273371	0.000186389	0.00171892	0.00202957	0.00532245	0.404175
YBF1	0.116804	0.0820942	0.00652363	0.0407572	0.11113	0.00571594	0.0348548	0.00428696	0.0166508	0.00793191	0.0232158	0.0276685	0.002713	0.00422483	0.0101272	0.0133372	0.0343578	0	0.00283726	0.00316862	0.00797333	0.00637866	0.00412128	0.0033343	0.00803546	0.00776623	0.00950586	0.00755913	0.00231951	0.00244377	0.00147041	0.010065	0.00182247	0.00302365	0.0025059	0.00194673	0.00126331	0.000289939	0.00155325	0.00430767	0.363915
YBF2	0.177629	0.0281241	0.00716564	0.0440086	0.133455	0.0241478	0.0270679	0.0228638	0.0176449	0.00704138	0.0138342	0.0110798	0.00155325	0.00242306	0.00801475	0.0128195	0.0110591	0	0.00426625	0.00140828	0.00950586	0.00439051	0.00298223	0.00279584	0.00861533	0.00341714	0.0107277	0.00198815	0.00180176	0.00275442	0.00287868	0.00695854	0.00418341	0.00277513	0.00163608	0.00428696	0.000745558	0.000393489	0.00134615	0.00590233	0.364308
YBF3	0.0642836	0.0144141	0.00213312	0.0898397	0.0959284	0.00434909	0.0081183	0.087603	0.0282898	0.00656505	0.017562	0.0156981	0.00818042	0.0100443	0.0189082	0.0211241	0.0336122	6.21298e-05	0.00165679	0.00780765	0.0116597	0.00490825	0.00673073	0.00234022	0.010707	0.00482542	0.0171685	0.0164851	0.00838752	0.00157396	0.00200886	0.00905024	0.00132544	0.00639937	0.00706209	0.00275442	0	0.000207099	0.000828397	0.00323075	0.346167
YBF4	0.103633	0.0103343	0.00644079	0.0640558	0.058692	0.0125295	0.00699996	0.00716564	0.0326596	0.00664789	0.0194881	0.0171064	0.0020917	0.0022988	0.0107277	0.0251626	0.0178727	0	0.00349998	0.00341714	0.00836681	0.00726919	0.00430767	0.00716564	0.0106863	0.00530174	0.010997	0.0018846	0.00314791	0.00304436	0.0025059	0.00913308	0.00109763	0.00335501	0.00273371	0.00219525	0.000331359	0.000662718	0.00140828	0.00813901	0.495444
YBF5	0.146751	0.0334051	0.00339643	0.0935882	0.0401151	0.0123017	0.0217661	0.0722155	0.0193017	0.00256803	0.0192395	0.00859462	0.00573665	0.00211241	0.0151804	0.0148076	0.0132958	0.000269229	0.00111834	0.00194673	0.00397631	0.00178105	0.00169821	0.00171892	0.00793191	0.00285797	0.0041627	0.00590233	0.00399702	0.000807688	0.00111834	0.00536387	0.0062544	0.0022988	0.0103757	0.00265087	0.000372779	0.00140828	0.000497038	0.00238164	0.404734
