# Supplementary material for: Gut Microbiota Composition and Diversity in Different Commercial Swine Breeds in Early and Finishing Growth Stages
Source: Animals (Basel). 2022 Jun 22;12(13):1607. doi: 10.3390/ani12131607 (PMC9264831; doi:10.3390/ani12131607)
Supplement: Supplementary file 1 [file animals-12-01607-s001.zip › Table S4 OTUs table.xlsx]

## Sheet: OTUs
#OTU_num	DMF1	DMF2	DMF3	DMF4	DMF5	LMF1	LMF2	LMF3	LMF4	LMF5	YMF1	YMF2	YMF3	YMF4	YMF5	DBF1	DBF2	DBF3	DBF4	DBF5	LBF1	LBF2	LBF3	LBF4	LBF5	YBF1	YBF2	YBF3	YBF4	YBF5	taxonomy
OTU_1	8480	4751	6997	6021	8614	4793	8059	4431	8784	6366	12031	8834	14608	4452	13459	4012	1554	9027	6547	9485	4605	1918	4390	7534	13101	5416	8365	2897	4640	6986	k__Bacteria;p__Firmicutes;c__Bacilli;o__Lactobacillales;f__Streptococcaceae;g__Streptococcus
OTU_2	2859	3057	7607	3375	3150	4633	2084	1035	2883	2594	5192	849	1018	4101	2096	732	7367	2211	5534	2529	11259	2310	1489	631	365	3767	1245	606	473	1372	k__Bacteria;p__Firmicutes;c__Bacilli;o__Lactobacillales;f__Lactobacillaceae;g__Lactobacillus;s__Lactobacillus_johnsonii
OTU_3	419	971	1003	959	2141	660	1104	675	2268	1634	970	544	877	1108	1421	3074	3234	3308	3960	2537	1444	540	827	981	1462	1726	1813	3868	2759	1814	k__Bacteria;p__Firmicutes;c__Clostridia;o__Clostridiales;f__Clostridiaceae;g__Clostridium_sensu_stricto_1;s__
OTU_4	6539	8300	5549	6640	7414	10706	3803	18814	1836	3198	1231	2208	2411	7514	4002	2150	1261	874	321	2589	1115	1567	19591	6091	6137	4114	7539	538	9092	8296	k__Bacteria;p__Bacteroidota;c__Bacteroidia;o__Bacteroidales;f__Muribaculaceae;g__;s__
OTU_5	2171	272	427	3351	299	2442	6010	2533	3348	688	1714	3050	2540	1171	341	59	98	362	91	317	97	42	204	302	218	243	1046	194	581	559	k__Bacteria;p__Firmicutes;c__Negativicutes;o__Veillonellales-Selenomonadales;f__Veillonellaceae;g__Megasphaera;s__Megasphaera_elsdenii
OTU_6	147	399	448	482	885	222	385	242	574	717	251	201	560	391	467	1292	1303	1893	885	1863	626	679	541	428	613	644	619	1020	1216	715	k__Bacteria;p__Firmicutes;c__Clostridia;o__Peptostreptococcales-Tissierellales;f__Peptostreptococcaceae;g__Terrisporobacter;s__
OTU_7	2798	4944	4416	2065	1453	3516	910	2220	767	910	5179	763	1452	2357	1384	543	3131	1100	1620	2340	3430	809	2232	397	244	1580	1236	377	321	996	k__Bacteria;p__Firmicutes;c__Bacilli;o__Lactobacillales;f__Lactobacillaceae;g__Limosilactobacillus;s__Lactobacillus_reuteri
OTU_8	10	15	11	11	13	5	10	13	8	0	0	0	4	190	123	20	131	618	438	2904	2038	164	800	1556	15	4496	6053	3210	2396	1802	k__Bacteria;p__Spirochaetota;c__Spirochaetia;o__Spirochaetales;f__Spirochaetaceae;g__Treponema;s__Treponema_bryantii
OTU_9	221	91	204	232	329	550	981	260	1596	428	165	400	371	173	120	38	360	108	51	60	90	57	42	125	118	91	97	46	118	36	k__Bacteria;p__Firmicutes;c__Clostridia;o__Oscillospirales;f__Ruminococcaceae;g__Subdoligranulum;s__
OTU_10	16	18	140	57	486	111	37	33	100	181	1	4	188	458	478	932	91	285	802	122	666	1570	1192	423	2871	1592	354	2336	910	1742	k__Bacteria;p__Bacteroidota;c__Bacteroidia;o__Bacteroidales;f__Muribaculaceae;g__;s__
OTU_11	857	266	276	429	141	237	836	111	1794	280	1550	3227	464	244	320	108	1692	152	39	69	59	44	55	70	67	143	207	51	147	78	k__Bacteria;p__Bacteroidota;c__Bacteroidia;o__Bacteroidales;f__Prevotellaceae;g__Prevotella_9;s__
OTU_12	9	57	8	2	36	72	100	82	22	0	0	3	8	24	2	19	11	42	36	47	42	26	86	90	250	7	25	66	20	28	k__Archaea;p__Euryarchaeota;c__Methanobacteria;o__Methanobacteriales;f__Methanobacteriaceae;g__Methanobrevibacter;s__Methanobrevibacter_smithii
OTU_13	1703	173	230	364	163	880	1561	279	1144	1258	279	861	592	867	410	38	523	146	139	125	107	106	162	211	173	308	212	237	351	87	k__Bacteria;p__Firmicutes;c__Clostridia;o__Lachnospirales;f__Lachnospiraceae;g__Agathobacter;s__
OTU_14	33	111	95	129	89	70	66	74	47	127	17	1	47	73	71	158	309	1362	447	528	523	2188	182	337	238	204	118	485	111	102	k__Bacteria;p__Firmicutes;c__Clostridia;o__Lachnospirales;f__Lachnospiraceae;g__Lachnospiraceae_XPB1014_group;s__
OTU_15	14	9	12	32	23	51	81	48	114	117	21	44	28	8	11	7	25	14	9	2	4	5	5	15	12	5	6	4	5	2	k__Bacteria;p__Firmicutes;c__Bacilli;o__Erysipelotrichales;f__Erysipelotrichaceae;g__Holdemanella;s__
OTU_16	435	311	421	1188	584	605	566	157	362	291	223	1388	640	268	290	485	245	151	79	125	101	20	52	161	167	349	284	112	399	271	k__Bacteria;p__Bacteroidota;c__Bacteroidia;o__Bacteroidales;f__Prevotellaceae;g__Prevotellaceae_NK3B31_group;s__
OTU_17	269	368	934	549	246	612	125	255	47	52	329	100	83	259	144	1153	3029	260	675	411	445	165	233	388	46	187	111	89	25	236	k__Bacteria;p__Firmicutes;c__Bacilli;o__Lactobacillales;f__Lactobacillaceae;g__Lactobacillus;s__Lactobacillus_amylovorus
OTU_18	115	66	87	143	98	102	249	82	211	254	109	106	163	57	40	89	271	91	58	54	45	19	29	41	64	34	57	24	55	26	k__Bacteria;p__Firmicutes;c__Clostridia;o__Lachnospirales;f__Lachnospiraceae;g__Blautia
OTU_19	1035	79	17	68	419	72	130	192	1473	160	618	929	753	127	70	38	62	48	15	11	21	20	15	75	17	38	38	32	50	22	k__Bacteria;p__Bacteroidota;c__Bacteroidia;o__Bacteroidales;f__Prevotellaceae;g__Alloprevotella;s__
OTU_20	533	1529	362	441	768	373	618	852	350	339	433	668	529	726	592	1128	304	1284	248	444	424	1731	278	830	454	623	306	455	608	545	k__Bacteria;p__Firmicutes;c__Clostridia;o__Oscillospirales;f__Oscillospiraceae;g__UCG-002;s__
OTU_21	64	18	13	19	73	131	32	46	166	16	68	49	97	29	61	10	50	26	25	15	5	25	22	25	139	40	42	13	54	35	k__Bacteria;p__Firmicutes;c__Clostridia;o__Oscillospirales;f__[Eubacterium]_coprostanoligenes_group;g__;s__
OTU_22	79	30	33	92	219	93	14	121	100	109	74	89	400	50	109	167	166	403	278	39	285	1805	261	213	95	150	62	358	161	94	k__Bacteria;p__Firmicutes;c__Clostridia;o__Lachnospirales;f__Lachnospiraceae;g__Lachnospiraceae_AC2044_group;s__
OTU_23	49	50	102	114	44	108	276	53	55	88	36	233	186	130	73	17	122	31	60	54	68	26	21	24	32	93	57	108	85	14	k__Bacteria;p__Bacteroidota;c__Bacteroidia;o__Bacteroidales;f__Prevotellaceae;g__Prevotellaceae_NK3B31_group;s__
OTU_24	37	19	12	14	19	84	106	73	76	208	29	9	16	4	9	13	30	11	18	7	9	9	4	48	16	5	7	3	6	0	k__Bacteria;p__Firmicutes;c__Clostridia;o__Lachnospirales;f__Lachnospiraceae;g__[Ruminococcus]_torques_group;s__
OTU_25	4	0	1	3	1	2	14	2	8	6	34	50	2	1	0	0	3	0	0	0	0	0	0	28	0	0	0	0	0	0	k__Bacteria;p__Bacteroidota;c__Bacteroidia;o__Bacteroidales;f__Prevotellaceae;g__Prevotella_9;s__
OTU_26	11	18	5	16	17	26	67	51	41	229	13	8	15	2	5	3	12	11	4	15	3	10	2	28	13	5	4	2	10	2	k__Bacteria;p__Actinobacteriota;c__Coriobacteriia;o__Coriobacteriales;f__Coriobacteriaceae;g__Collinsella;s__
OTU_27	3	4	42	71	71	57	62	45	67	11	0	0	0	25	66	209	61	751	738	2048	125	627	142	639	187	75	38	253	36	265	k__Bacteria;p__Firmicutes;c__Clostridia;o__Lachnospirales;f__Lachnospiraceae;g__Lachnospiraceae_NK4A136_group;s__
OTU_28	1	1	63	67	70	38	27	30	27	0	0	0	0	5	205	3074	107	641	509	571	141	115	382	259	128	41	61	54	55	1964	k__Bacteria;p__Firmicutes;c__Clostridia;o__Clostridiales;f__Clostridiaceae;g__Clostridium_sensu_stricto_1
OTU_29	8	36	13	12	18	36	51	75	53	151	13	4	38	81	52	52	3	119	26	15	77	165	72	383	50	128	58	51	127	87	k__Bacteria;p__Firmicutes;c__Clostridia;o__Oscillospirales;f__[Eubacterium]_coprostanoligenes_group;g__;s__
OTU_30	4	4	2	2	2	176	29	243	9	5	2	0	0	464	218	0	4	48	27	24	232	77	489	3449	1651	34	493	39	87	11	k__Archaea;p__Euryarchaeota;c__Methanobacteria;o__Methanobacteriales;f__Methanobacteriaceae;g__Methanobrevibacter
OTU_31	22	49	29	56	34	29	38	7	27	58	84	191	14	105	71	15	47	16	24	27	12	1	15	47	7	48	19	37	32	30	k__Bacteria;p__Bacteroidota;c__Bacteroidia;o__Bacteroidales;f__Prevotellaceae;g__Alloprevotella;s__
OTU_32	27	53	59	86	17	68	140	47	36	29	36	176	93	72	30	20	84	14	28	39	35	25	14	7	7	39	33	82	43	8	k__Bacteria;p__Bacteroidota;c__Bacteroidia;o__Bacteroidales;f__Prevotellaceae;g__Prevotellaceae_NK3B31_group;s__
OTU_33	337	96	259	113	47	58	176	96	359	110	425	191	224	79	97	26	126	34	57	57	33	29	20	61	79	51	65	81	88	25	k__Bacteria;p__unidentified_Bacteria;c__Clostridia;o__Oscillospirales;f__Butyricicoccaceae;g__;s__
OTU_34	22	25	16	20	25	180	54	126	67	106	69	58	67	150	89	23	16	172	259	12	2875	7646	256	1068	92	497	581	165	2092	78	k__Bacteria;p__Firmicutes;c__Clostridia;o__Clostridia_UCG-014;f__;g__;s__
OTU_35	185	392	104	156	301	97	59	70	48	94	411	93	164	71	255	275	155	288	164	404	391	204	587	212	103	85	197	61	51	288	k__Bacteria;p__Firmicutes;c__Bacilli;o__Lactobacillales;f__Lactobacillaceae;g__Ligilactobacillus;s__Lactobacillus_murinus
OTU_36	191	33	126	202	70	193	374	77	363	224	302	294	114	133	70	56	456	53	23	29	36	22	25	86	38	62	80	41	83	30	k__Bacteria;p__Firmicutes;c__Clostridia;o__Oscillospirales;f__Ruminococcaceae;g__Faecalibacterium;s__Faecalibacterium_prausnitzii
OTU_37	146	91	65	167	132	143	210	100	200	109	89	93	134	112	56	72	225	127	76	80	111	61	36	81	72	52	89	92	79	37	k__Bacteria;p__Firmicutes;c__Clostridia;o__Lachnospirales;f__Lachnospiraceae;g__Coprococcus;s__
OTU_38	72	45	54	85	19	16	34	22	44	20	97	121	81	100	62	13	29	44	25	8	6	15	9	37	21	68	50	44	37	35	k__Bacteria;p__Bacteroidota;c__Bacteroidia;o__Bacteroidales;f__Prevotellaceae;g__Prevotella;s__
OTU_39	126	29	32	31	32	78	139	120	179	63	26	35	21	65	28	11	62	25	56	22	45	23	25	36	25	26	27	62	72	20	k__Bacteria;p__Firmicutes;c__Clostridia;o__Lachnospirales;f__Lachnospiraceae;g__Roseburia
OTU_40	134	24	32	440	305	24	69	23	278	313	357	918	257	160	585	75	18	93	51	123	125	31	27	29	240	212	212	203	347	96	k__Bacteria;p__Firmicutes;c__Bacilli;o__Lactobacillales;f__Streptococcaceae;g__Streptococcus;s__Streptococcus_hyointestinalis
OTU_41	51	57	43	52	65	29	132	74	44	48	8	49	23	149	44	10	49	24	14	21	14	7	5	15	16	71	65	17	72	14	k__Bacteria;p__Firmicutes;c__Clostridia;o__Oscillospirales;f__Ruminococcaceae;g__Fournierella;s__
OTU_42	36	113	97	82	394	136	64	58	52	117	13	9	101	84	114	35	61	192	72	125	71	182	43	407	225	173	250	136	338	105	k__Bacteria;p__Firmicutes;c__Clostridia;o__Oscillospirales;f__Oscillospiraceae;g__Oscillospira;s__
OTU_43	62	84	253	176	106	86	149	57	57	139	39	78	70	121	231	1599	241	213	1324	197	131	435	86	103	67	105	92	340	241	100	k__Bacteria;p__Firmicutes;c__Clostridia;o__Oscillospirales;f__Oscillospiraceae;g__UCG-005;s__
OTU_44	345	214	265	371	233	108	71	116	290	127	281	507	571	518	473	64	79	83	47	68	175	77	71	104	46	350	247	150	281	172	k__Bacteria;p__Bacteroidota;c__Bacteroidia;o__Bacteroidales;f__Prevotellaceae;g__Prevotellaceae_UCG-003;s__
OTU_45	38	3	11	10	11	67	45	55	22	140	50	13	3	2	13	43	5	29	9	29	15	68	6	8	11	1	4	7	7	3	k__Bacteria;p__Firmicutes;c__Clostridia;o__Oscillospirales;f__[Eubacterium]_coprostanoligenes_group;g__;s__
OTU_46	11	9	17	25	15	54	110	20	56	66	77	46	15	6	16	3	30	10	5	9	2	0	9	15	18	2	4	7	6	3	k__Bacteria;p__Firmicutes;c__Bacilli;o__Erysipelotrichales;f__Erysipelatoclostridiaceae;g__Catenibacterium;s__
OTU_47	11	42	49	45	140	35	49	27	41	38	11	3	33	35	126	676	371	438	336	369	97	153	97	86	241	95	151	168	119	326	k__Bacteria;p__Firmicutes;c__Clostridia;o__Clostridiales;f__Clostridiaceae;g__Clostridium_sensu_stricto_1;s__Clostridium_butyricum
OTU_48	13	793	41	49	259	6	3	3	11	88	9	13	64	181	578	319	91	50	85	110	145	42	50	115	172	524	141	332	213	429	k__Bacteria;p__Bacteroidota;c__Bacteroidia;o__Bacteroidales;f__Muribaculaceae;g__;s__
OTU_49	639	195	161	414	263	632	1198	203	770	400	383	546	306	160	165	25	117	119	73	52	102	40	56	178	87	141	122	89	317	76	k__Bacteria;p__Firmicutes;c__Negativicutes;o__Acidaminococcales;f__Acidaminococcaceae;g__Phascolarctobacterium;s__
OTU_50	86	112	54	85	68	36	230	68	196	206	176	197	30	186	403	75	134	465	103	40	214	440	82	173	100	80	193	123	92	125	k__Bacteria;p__Firmicutes;c__Clostridia;o__Oscillospirales;f__[Eubacterium]_coprostanoligenes_group;g__unidentified_[Eubacterium]_coprostanoligenes_group
OTU_51	20	25	15	47	21	63	23	33	121	16	31	46	55	36	18	11	44	34	62	147	13	5	6	30	14	24	14	20	12	5	k__Bacteria;p__Firmicutes;c__Clostridia;o__Lachnospirales;f__Lachnospiraceae;g__Lachnospiraceae_NK4A136_group;s__Lachnospiraceae_bacterium_GAM79
OTU_52	112	248	138	106	130	51	131	212	58	79	109	185	84	136	91	10	92	76	23	22	20	32	20	44	55	96	58	59	74	36	k__Bacteria;p__Firmicutes;c__Clostridia;o__Oscillospirales;f__Oscillospiraceae;g__UCG-002;s__
OTU_53	128	575	370	193	626	160	421	725	103	160	89	171	173	437	276	181	184	95	181	66	100	53	50	66	113	443	111	203	185	136	k__Bacteria;p__Bacteroidota;c__Bacteroidia;o__Bacteroidales;f__Rikenellaceae;g__Rikenellaceae_RC9_gut_group;s__
OTU_54	44	45	357	529	295	406	149	121	63	111	41	198	452	150	177	754	143	85	140	141	122	85	114	101	153	293	108	327	222	457	k__Bacteria;p__Bacteroidota;c__Bacteroidia;o__Bacteroidales;f__Muribaculaceae;g__;s__
OTU_55	4	1	5	27	18	0	8	16	51	11	4	30	18	45	48	2	0	10	4	2	11	1	1	7	4	14	19	15	15	6	k__Bacteria;p__Campylobacterota;c__Campylobacteria;o__Campylobacterales;f__Campylobacteraceae;g__Campylobacter;s__Campylobacter_sp_NCTC_13003
OTU_56	17	25	69	50	127	33	28	13	84	31	54	19	43	55	136	644	588	491	556	412	122	67	118	184	323	113	87	404	152	193	k__Bacteria;p__Firmicutes;c__Bacilli;o__Erysipelotrichales;f__Erysipelotrichaceae;g__Turicibacter;s__Turicibacter_sp_H121
OTU_57	46	102	43	86	31	25	36	87	103	41	97	85	99	90	62	272	101	70	125	66	47	261	46	10	48	34	24	70	42	34	k__Bacteria;p__Firmicutes;c__Clostridia;o__Oscillospirales;f__Ruminococcaceae;g__Ruminococcus;s__Ruminococcus_sp_N15.MGS-57
OTU_58	196	66	35	52	40	13	6	33	153	8	2	2	148	66	38	4	558	22	355	373	49	71	18	199	170	328	28	305	109	21	k__Bacteria;p__Spirochaetota;c__Spirochaetia;o__Spirochaetales;f__Spirochaetaceae;g__Treponema;s__
OTU_59	27	400	14	23	40	26	28	63	18	25	10	14	8	162	174	106	24	98	80	85	63	85	69	192	196	77	166	128	43	259	k__Bacteria;p__Firmicutes;c__Clostridia;o__Oscillospirales;f__Oscillospiraceae;g__UCG-002;s__
OTU_60	61	58	91	95	164	50	67	34	93	77	38	111	117	94	146	64	186	42	97	120	81	175	61	54	41	181	82	218	141	43	k__Bacteria;p__unidentified_Bacteria;c__Bacilli;o__Erysipelotrichales;f__Erysipelotrichaceae;g__;s__
OTU_61	73	462	81	312	64	26	56	58	49	142	65	347	206	265	234	310	201	83	38	82	33	116	12	76	53	100	170	135	171	73	k__Bacteria;p__Bacteroidota;c__Bacteroidia;o__Bacteroidales;f__Prevotellaceae;g__Prevotella;s__
OTU_62	87	18	25	96	11	55	48	18	68	57	151	228	103	53	16	2	33	5	8	2	10	1	2	14	8	14	14	8	21	4	k__Bacteria;p__unidentified_Bacteria;c__Bacteroidia;o__Bacteroidales;f__Prevotellaceae;g__;s__
OTU_63	56	233	46	25	332	12	7	106	10	280	5	0	5	96	72	30	18	28	35	26	42	180	134	57	18	117	45	86	209	92	k__Bacteria;p__Bacteroidota;c__Bacteroidia;o__Bacteroidales;f__p-2534-18B5_gut_group;g__;s__
OTU_64	49	6	17	21	2	19	12	1	33	10	61	238	34	15	9	3	37	2	2	7	5	1	2	3	7	9	3	0	10	2	k__Bacteria;p__Bacteroidota;c__Bacteroidia;o__Bacteroidales;f__Prevotellaceae;g__Prevotella_9;s__Prevotellaceae_bacterium
OTU_65	29	189	69	72	152	34	85	164	39	120	45	51	35	98	72	46	52	103	50	103	64	194	49	146	85	87	108	38	103	79	k__Bacteria;p__unidentified_Bacteria;c__Clostridia;o__Oscillospirales;f__Ruminococcaceae;g__;s__
OTU_66	89	15	74	75	12	70	68	48	117	19	468	113	93	106	26	3	29	9	4	11	17	4	5	25	9	62	35	0	16	18	k__Bacteria;p__Bacteroidota;c__Bacteroidia;o__Bacteroidales;f__Prevotellaceae;g__Prevotella_7;s__Prevotella_sp_RS2
OTU_67	9	47	26	61	170	25	9	21	19	2	12	14	123	88	158	38	40	36	200	89	94	155	40	75	133	146	60	370	110	50	k__Bacteria;p__Firmicutes;c__Clostridia;o__Oscillospirales;f__[Eubacterium]_coprostanoligenes_group;g__;s__
OTU_68	40	190	45	87	160	138	56	98	41	76	13	15	19	78	56	30	121	71	55	115	201	145	115	142	154	68	102	48	52	37	k__Bacteria;p__Firmicutes;c__Clostridia;o__Oscillospirales;f__Butyricicoccaceae;g__UCG-008;s__
OTU_69	144	34	22	66	60	52	78	52	65	229	17	66	193	130	76	12	137	25	79	30	58	70	21	38	10	150	76	50	117	25	k__Bacteria;p__Firmicutes;c__Clostridia;o__Lachnospirales;f__Lachnospiraceae;g__Lachnospira;s__
OTU_70	0	0	0	0	0	0	0	0	0	0	3	1	0	2	0	0	0	0	0	0	0	0	0	0	0	0	0	0	0	0	k__Bacteria;p__Bacteroidota;c__Bacteroidia;o__Bacteroidales;f__Bacteroidaceae;g__Bacteroides;s__Bacteroides_plebeius
OTU_71	3	6	1	6	5	25	17	2	77	112	13	6	4	7	9	38	4	20	56	7	13	3	14	9	7	1	7	3	5	6	k__Bacteria;p__Proteobacteria;c__Gammaproteobacteria;o__Burkholderiales;f__T34;g__;s__
OTU_72	27	194	39	56	49	55	51	119	45	127	38	21	63	156	455	151	35	432	134	113	194	297	178	218	269	153	216	226	270	214	k__Bacteria;p__Firmicutes;c__Clostridia;o__Oscillospirales;f__Oscillospiraceae;g__NK4A214_group;s__
OTU_73	7	74	19	31	44	4	15	19	17	27	28	18	49	68	56	56	78	110	181	47	137	252	44	21	47	14	19	65	19	37	k__Bacteria;p__Firmicutes;c__Clostridia;o__Oscillospirales;f__[Eubacterium]_coprostanoligenes_group;g__;s__
OTU_74	63	35	183	132	47	80	39	57	26	89	223	928	405	143	207	36	20	13	18	16	38	22	14	38	18	125	117	42	92	34	k__Bacteria;p__Bacteroidota;c__Bacteroidia;o__Bacteroidales;f__Prevotellaceae;g__Prevotella;s__
OTU_75	22	11	23	29	30	20	20	24	23	4	6	9	26	87	68	21	37	100	228	181	32	55	27	91	38	53	45	459	95	42	k__Bacteria;p__Firmicutes;c__Clostridia;o__Lachnospirales;f__Lachnospiraceae
OTU_76	8	41	0	4	9	73	31	114	18	46	4	3	15	195	25	14	2	40	18	0	39	46	64	287	30	82	73	50	88	58	k__Bacteria;p__Firmicutes;c__Clostridia;o__Christensenellales;f__Christensenellaceae;g__Christensenellaceae_R-7_group
OTU_77	281	700	448	182	194	294	125	108	99	43	328	220	203	108	169	203	74	20	45	31	98	24	7	25	12	130	185	22	71	122	k__Bacteria;p__Bacteroidota;c__Bacteroidia;o__Bacteroidales;f__Muribaculaceae;g__;s__
OTU_78	0	0	0	2	2	31	78	10	16	196	19	8	12	33	29	0	12	3	3	0	11	17	6	33	32	114	28	35	25	35	k__Bacteria;p__Proteobacteria;c__Alphaproteobacteria;o__Sphingomonadales;f__Sphingomonadaceae;g__Sphingomonas;s__
OTU_79	313	18	81	90	88	59	301	22	228	105	50	149	88	23	15	6	42	12	6	45	2	2	15	16	11	10	77	4	52	17	k__Bacteria;p__Bacteroidota;c__Bacteroidia;o__Bacteroidales;f__Muribaculaceae;g__;s__
OTU_80	61	246	104	146	171	46	55	79	67	122	39	84	66	138	158	136	153	237	226	243	200	594	124	209	194	133	100	227	168	117	k__Bacteria;p__Firmicutes;c__Clostridia;o__Oscillospirales;f__Oscillospiraceae;g__NK4A214_group;s__
OTU_81	30	64	19	22	19	50	45	42	28	28	9	11	11	113	89	4	10	149	104	11	204	133	133	404	117	224	88	159	117	65	k__Bacteria;p__Firmicutes;c__Clostridia;o__Oscillospirales;f__Oscillospiraceae;g__UCG-002;s__
OTU_82	173	40	10	39	43	129	97	60	61	73	966	208	380	71	43	4	25	10	4	4	2	2	8	14	13	52	20	22	47	10	k__Bacteria;p__Bacteroidota;c__Bacteroidia;o__Bacteroidales;f__Muribaculaceae;g__;s__
OTU_83	196	263	197	202	204	84	52	101	145	113	78	248	437	149	297	301	94	29	29	42	62	24	49	70	76	159	123	66	204	187	k__Bacteria;p__Bacteroidota;c__Bacteroidia;o__Bacteroidales;f__Muribaculaceae;g__;s__
OTU_84	163	7	21	21	26	18	32	7	28	14	6	2	20	4	8	452	21	74	77	137	12	17	49	116	83	14	19	10	32	68	k__Bacteria;p__Proteobacteria;c__Gammaproteobacteria;o__Enterobacterales;f__Enterobacteriaceae;g__Escherichia-Shigella;s__Escherichia_coli
OTU_85	0	3	1	0	3	82	9	3	8	5	18	22	22	10	7	9	11	0	11	10	0	14	13	6	34	2	6	13	3	27	k__Bacteria;p__Bacteroidota;c__Bacteroidia;o__Bacteroidales
OTU_86	56	87	63	87	120	56	135	80	37	33	26	76	39	30	81	429	58	330	53	717	66	283	194	92	43	39	119	52	130	250	k__Bacteria;p__Firmicutes;c__Clostridia;o__Oscillospirales;f__[Eubacterium]_coprostanoligenes_group;g__;s__
OTU_87	106	127	95	159	118	105	170	51	113	79	175	121	177	147	83	17	81	14	16	18	41	11	14	30	27	115	53	22	62	11	k__Bacteria;p__Bacteroidota;c__Bacteroidia;o__Bacteroidales;f__Rikenellaceae;g__Rikenellaceae_RC9_gut_group;s__
OTU_88	105	38	21	19	38	36	40	168	28	61	26	24	35	105	49	25	4	17	12	5	36	0	31	20	19	72	27	56	34	41	k__Bacteria;p__Bacteroidota;c__Bacteroidia;o__Bacteroidales;f__Rikenellaceae;g__Rikenellaceae_RC9_gut_group;s__
OTU_89	4	0	21	28	27	1	9	0	0	24	9	2	0	0	5	1882	19	62	27	52	5	130	12	6	2	0	1	3	0	13	k__Bacteria;p__Proteobacteria;c__Gammaproteobacteria;o__Burkholderiales;f__Burkholderiaceae;g__Ralstonia;s__Ralstonia_pickettii
OTU_90	3	20	10	6	8	3	1	3	1	1	31	54	40	38	63	70	54	11	54	51	11	45	22	76	15	28	56	271	30	19	k__Bacteria;p__Bacteroidota;c__Bacteroidia;o__Bacteroidales;f__Prevotellaceae;g__Prevotella;s__
OTU_91	9	172	27	22	21	3	9	10	4	29	15	22	28	84	61	38	47	51	154	15	40	44	84	37	108	193	53	468	48	35	k__Bacteria;p__Bacteroidota;c__Bacteroidia;o__Bacteroidales;f__Rikenellaceae;g__Rikenellaceae_RC9_gut_group;s__
OTU_92	76	54	4	22	22	45	41	123	18	40	23	46	8	1072	168	5	6	20	44	33	72	143	181	77	128	198	113	356	194	288	k__Bacteria
OTU_93	6	20	11	14	34	85	29	25	18	54	18	18	53	1	11	56	66	49	41	35	14	2	6	26	72	4	18	7	13	16	k__Bacteria;p__Firmicutes;c__Clostridia;o__Clostridiales;f__Clostridiaceae;g__Clostridium_sensu_stricto_6;s__Clostridium_bornimense
OTU_94	0	0	3	0	4	0	0	2	0	0	0	0	0	0	0	2	12	3	9	12	0	0	2	7	2	0	0	1	4	1	k__Bacteria;p__Bacteroidota;c__Bacteroidia;o__Bacteroidales;f__Bacteroidaceae;g__Bacteroides;s__Bacteroides_vulgatus
OTU_95	3	9	1	8	7	13	7	1	0	17	0	0	0	121	52	6	3	3	150	18	89	185	16	31	6	313	81	776	73	254	k__Bacteria;p__Bacteroidota;c__Bacteroidia;o__Bacteroidales;f__Prevotellaceae;g__Prevotellaceae_UCG-001;s__
OTU_96	24	8	7	26	23	10	23	11	38	24	16	18	29	4	7	6	5	6	4	4	1	0	0	9	5	3	7	2	3	5	k__Bacteria;p__Firmicutes;c__Clostridia;o__Oscillospirales;f__Oscillospiraceae;g__Colidextribacter;s__
OTU_97	8	86	65	326	42	21	67	71	29	124	22	40	33	221	55	32	63	47	88	77	73	141	18	67	33	663	58	182	108	23	k__Bacteria;p__Bacteroidota;c__Bacteroidia;o__Bacteroidales;f__Prevotellaceae;g__Prevotellaceae_NK3B31_group;s__
OTU_98	19	22	11	39	15	26	80	31	29	43	5	8	15	16	10	18	21	21	13	29	9	8	5	11	19	12	22	5	16	2	k__Bacteria;p__Actinobacteriota;c__Coriobacteriia;o__Coriobacteriales;f__Atopobiaceae;g__Olsenella;s__Olsenella_sp_GAM18
OTU_99	0	9	9	5	1	5	12	24	37	22	13	2	3	2	0	3	1	6	3	3	0	0	0	1	13	0	0	0	0	0	k__Bacteria;p__unidentified_Bacteria;c__Clostridia;o__Oscillospirales;f__Oscillospiraceae;g__;s__
OTU_100	12	13	31	32	27	11	37	34	7	8	2	20	43	49	30	38	218	23	50	640	84	82	48	54	79	107	129	94	59	10	k__Bacteria;p__Bacteroidota;c__Bacteroidia
OTU_101	34	48	16	39	24	17	68	31	30	15	33	42	65	61	50	11	16	20	15	26	18	10	20	29	35	41	35	53	42	25	k__Bacteria;p__Firmicutes;c__Clostridia;o__Oscillospirales;f__Ruminococcaceae;g__Candidatus_Soleaferrea;s__
OTU_102	18	59	73	18	47	257	161	13	211	48	16	30	74	286	75	13	79	50	330	102	180	8	30	26	108	109	36	250	93	21	k__Bacteria;p__Spirochaetota;c__Spirochaetia;o__Spirochaetales;f__Spirochaetaceae;g__Treponema;s__Treponema_porcinum
OTU_103	15	66	81	93	104	0	0	0	0	0	0	0	0	0	0	155	174	21	16	45	0	0	0	84	86	0	0	0	0	0	k__Bacteria;p__Bacteroidota;c__Bacteroidia;o__Bacteroidales;f__Muribaculaceae;g__;s__
OTU_104	40	20	3	22	5	23	74	56	20	81	29	2	17	32	24	0	1	21	0	2	0	0	3	15	4	16	3	1	10	7	k__Bacteria;p__Bacteroidota;c__Bacteroidia;o__Bacteroidales;f__Muribaculaceae;g__CAG-873;s__
OTU_105	38	31	21	43	51	18	33	12	5	15	38	34	36	40	75	67	41	13	49	7	35	12	22	10	17	101	21	71	41	51	k__Bacteria;p__Bacteroidota;c__Bacteroidia;o__Bacteroidales;f__Rikenellaceae;g__dgA-11_gut_group;s__
OTU_106	38	122	45	83	87	25	70	77	58	31	11	6	22	121	52	46	57	121	91	66	58	53	91	130	133	81	68	90	104	64	k__Bacteria;p__Firmicutes;c__Clostridia;o__Peptostreptococcales-Tissierellales;f__Anaerovoracaceae;g__Family_XIII_AD3011_group;s__
OTU_107	51	56	20	43	91	66	54	64	35	36	60	65	48	40	38	22	13	87	22	32	20	22	22	50	50	25	14	21	27	15	k__Bacteria;p__Firmicutes;c__Clostridia;o__Oscillospirales;f__UCG-010;g__;s__
OTU_108	127	73	39	45	46	88	102	69	39	50	105	56	53	49	43	160	69	39	39	31	15	53	22	26	40	60	34	36	75	32	k__Bacteria;p__Firmicutes;c__Clostridia;o__Oscillospirales;f__Oscillospiraceae;g__UCG-005;s__
OTU_109	4	0	0	3	2	53	40	20	35	339	22	27	27	48	26	2	4	0	4	0	19	5	20	62	53	46	48	51	48	35	k__Bacteria;p__Proteobacteria;c__Alphaproteobacteria;o__Rhizobiales;f__Xanthobacteraceae;g__Bradyrhizobium;s__Bradyrhizobium_elkanii
OTU_110	62	94	42	59	75	21	42	27	59	18	18	47	37	18	21	56	90	121	36	84	37	91	26	49	31	29	19	21	15	15	k__Bacteria;p__Firmicutes;c__Bacilli;o__Erysipelotrichales;f__Erysipelotrichaceae;g__Solobacterium;s__
OTU_111	130	207	254	229	184	82	149	54	67	181	43	48	99	79	73	19	21	12	10	9	13	6	3	9	9	41	55	16	39	10	k__Bacteria;p__Bacteroidota;c__Bacteroidia;o__Bacteroidales;f__Muribaculaceae;g__;s__
OTU_112	9	40	24	45	18	18	55	22	100	33	15	6	12	5	14	8	29	41	26	9	18	11	32	38	19	12	14	16	4	12	k__Bacteria;p__Firmicutes;c__Clostridia;o__Lachnospirales;f__Lachnospiraceae
OTU_113	54	107	0	0	0	53	195	126	33	42	30	64	275	68	36	0	0	10	0	0	30	330	24	283	32	69	34	24	53	41	k__Bacteria;p__Bacteroidota;c__Bacteroidia;o__Bacteroidales;f__Tannerellaceae;g__Parabacteroides;s__Porphyromonadaceae_bacterium_DJF_B175
OTU_114	50	18	74	77	13	5	3	17	28	35	10	14	73	156	38	10	16	7	11	14	11	26	5	2	0	26	67	18	33	8	k__Bacteria;p__Firmicutes;c__Clostridia;o__Oscillospirales;f__Ruminococcaceae;g__Subdoligranulum;s__
OTU_115	63	523	106	284	282	123	57	94	48	122	60	47	69	197	146	52	56	35	67	44	99	20	25	44	48	177	79	164	150	236	k__Bacteria;p__Bacteroidota;c__Bacteroidia;o__Bacteroidales;f__Rikenellaceae;g__Rikenellaceae_RC9_gut_group;s__
OTU_116	15	9	24	22	24	14	14	12	21	4	18	24	15	37	17	15	77	43	31	27	34	99	32	67	45	53	26	28	35	9	k__Bacteria;p__Firmicutes;c__Clostridia;o__Oscillospirales;f__Ruminococcaceae;g__[Eubacterium]_siraeum_group;s__
OTU_117	7	9	12	6	2	3	0	0	12	1	8	9	2	65	11	0	3	3	1	0	5	2	2	14	3	18	8	1	8	2	k__Bacteria;p__Bacteroidota;c__Bacteroidia;o__Bacteroidales;f__Prevotellaceae;g__Prevotella;s__Prevotella_sp_DJF_LS16
OTU_118	19	9	43	34	130	10	9	8	133	55	1	13	7	160	70	22	102	18	118	20	38	8	38	10	69	35	19	65	19	14	k__Bacteria;p__Spirochaetota;c__Spirochaetia;o__Spirochaetales;f__Spirochaetaceae;g__Treponema
OTU_119	83	157	175	170	141	0	0	0	0	0	0	0	0	0	0	201	118	55	62	152	0	0	0	13	99	0	0	0	0	0	k__Bacteria;p__Firmicutes;c__Bacilli;o__Erysipelotrichales;f__Erysipelotrichaceae;g__Ileibacterium;s__Ileibacterium_valens
OTU_120	4	15	8	4	3	6	10	3	24	5	6	11	7	2	7	2	11	6	6	3	3	4	5	1	6	4	3	1	3	2	k__Bacteria;p__Proteobacteria;c__Gammaproteobacteria;o__Enterobacterales;f__Succinivibrionaceae;g__Succinivibrio;s__
OTU_121	44	19	42	90	40	7	12	18	33	8	37	64	74	41	20	4	126	27	31	21	27	8	14	8	22	19	23	10	26	9	k__Bacteria;p__Firmicutes;c__Clostridia;o__Lachnospirales;f__Lachnospiraceae;g__Coprococcus
OTU_122	7	41	18	12	16	4	2	5	3	27	0	1	19	21	35	37	49	69	100	111	55	104	25	31	26	49	20	103	34	20	k__Bacteria;p__Firmicutes;c__Clostridia;o__Lachnospirales;f__Lachnospiraceae
OTU_123	0	0	0	0	0	0	0	0	0	0	0	0	0	0	0	0	0	1	0	0	0	0	0	0	0	0	0	0	0	0	k__Bacteria;p__Bacteroidota;c__Bacteroidia;o__Bacteroidales;f__Rikenellaceae;g__Alistipes;s__Alistipes_onderdonkii
OTU_124	216	66	17	101	61	333	442	93	178	291	263	333	308	66	68	29	105	83	44	8	105	144	34	264	113	53	129	51	93	24	k__Bacteria;p__Firmicutes;c__Clostridia;o__Clostridia_UCG-014;f__;g__;s__
OTU_125	1	0	0	2	1	9	6	3	5	10	6	28	6	2	2	0	0	0	0	0	0	0	0	2	0	0	0	2	0	0	k__Bacteria
OTU_126	77	29	21	211	24	27	20	8	8	4	2	1	3	27	21	25	95	171	278	130	36	103	36	37	28	31	26	96	25	13	k__Bacteria;p__Firmicutes;c__Clostridia;o__Oscillospirales;f__Ruminococcaceae;g__[Eubacterium]_siraeum_group;s__
OTU_127	26	21	11	13	17	73	32	55	20	4	12	5	0	61	74	10	14	436	31	12	63	181	41	114	74	162	221	119	166	47	k__Bacteria;p__Firmicutes;c__Clostridia;o__Oscillospirales;f__Ruminococcaceae;g__Ruminococcus;s__Ruminococcus_flavefaciens
OTU_128	15	8	6	25	29	15	17	19	84	9	4	36	23	7	17	22	31	23	12	12	7	7	2	14	15	15	11	15	15	6	k__Bacteria;p__Firmicutes;c__Bacilli;o__Erysipelotrichales;f__Erysipelotrichaceae;g__Catenisphaera;s__
OTU_129	100	34	83	88	29	50	79	23	64	4	105	82	86	30	7	2	4	3	4	3	0	0	0	6	10	6	4	4	4	6	k__Bacteria;p__unidentified_Bacteria;c__Bacteroidia;o__Bacteroidales;f__;g__;s__
OTU_130	11	111	65	74	180	20	20	15	23	55	14	11	53	57	50	47	87	43	84	22	49	14	22	15	47	85	20	47	45	13	k__Bacteria;p__Bacteroidota;c__Bacteroidia;o__Bacteroidales;f__Rikenellaceae;g__Rikenellaceae_RC9_gut_group;s__
OTU_131	29	16	38	15	44	22	38	15	55	106	20	13	19	26	24	3	21	24	53	14	36	46	15	36	34	20	18	73	27	9	k__Bacteria;p__Firmicutes;c__Clostridia;o__Lachnospirales;f__Lachnospiraceae
OTU_132	27	30	40	41	31	18	23	19	34	15	12	12	11	25	47	63	68	70	101	54	57	40	25	65	57	25	43	83	29	23	k__Bacteria;p__unidentified_Bacteria;c__Coriobacteriia;o__Coriobacteriales;f__;g__;s__
OTU_133	0	0	1	0	0	20	22	7	10	132	23	14	22	16	16	0	0	0	1	0	16	13	18	35	25	35	16	20	27	19	k__Bacteria;p__Acidobacteriota;c__Acidobacteriae;o__Subgroup_2;f__;g__;s__
OTU_134	9	9	32	4	29	6	4	15	19	31	18	12	30	17	4	5	5	6	1	3	1	14	3	7	2	13	7	8	3	0	k__Bacteria;p__unidentified_Bacteria;c__Bacilli;o__Erysipelotrichales;f__Erysipelotrichaceae;g__;s__
OTU_135	54	124	124	124	171	61	50	118	74	68	28	26	67	121	149	1348	364	300	340	166	124	129	162	154	340	187	131	255	166	360	k__Bacteria;p__Firmicutes;c__Clostridia;o__Christensenellales;f__Christensenellaceae;g__Christensenellaceae_R-7_group;s__
OTU_136	240	121	242	70	71	0	0	0	0	0	0	0	0	0	0	94	76	0	9	11	0	0	0	0	0	0	0	0	0	0	k__Bacteria;p__Verrucomicrobiota;c__Verrucomicrobiae;o__Verrucomicrobiales;f__Akkermansiaceae;g__Akkermansia;s__Akkermansia_muciniphila
OTU_137	177	135	142	162	147	110	183	66	682	431	178	168	53	56	112	40	101	83	60	19	134	268	11	106	101	53	50	56	68	29	k__Bacteria;p__Firmicutes;c__Clostridia;o__Clostridia_UCG-014;f__;g__;s__
OTU_138	8	9	35	37	52	292	32	7	29	12	0	18	3	40	57	1460	159	31	55	30	16	74	101	65	418	61	39	181	153	211	k__Bacteria;p__Bacteroidota;c__Bacteroidia;o__Bacteroidales;f__Muribaculaceae
OTU_139	9	16	10	26	14	14	6	7	39	28	21	12	16	21	59	131	23	29	16	19	12	4	4	19	17	22	23	17	33	20	k__Bacteria;p__unidentified_Bacteria;c__Clostridia;o__Oscillospirales;f__Ruminococcaceae;g__;s__
OTU_140	0	2	4	4	5	42	28	32	15	304	13	19	21	24	17	3	3	2	2	3	17	11	20	33	38	23	38	33	25	18	k__Bacteria
OTU_141	47	93	36	55	27	9	12	26	19	3	12	29	13	33	52	9	17	43	23	14	25	28	32	12	41	89	30	42	36	16	k__Bacteria;p__Firmicutes;c__Clostridia;o__Oscillospirales;f__Butyricicoccaceae;g__UCG-009;s__
OTU_142	3	0	3	0	0	3	2	0	0	0	1	0	0	1	0	6	16	52	10	57	56	262	20	16	32	10	9	26	3	13	k__Bacteria;p__Firmicutes;c__Clostridia;o__Oscillospirales;f__Hungateiclostridiaceae;g__Ruminiclostridium;s__
OTU_143	13	37	12	19	29	32	60	32	65	13	7	13	11	1	6	2	3	40	9	3	17	2	7	48	54	13	9	7	17	7	k__Bacteria;p__Firmicutes;c__Clostridia;o__Oscillospirales;f__Oscillospiraceae;g__NK4A214_group;s__
OTU_144	4	2	27	60	189	4	6	1	3	1	7	6	193	17	30	21	61	17	18	17	29	16	28	7	31	52	19	17	21	8	k__Bacteria;p__Firmicutes;c__Clostridia;o__Oscillospirales;f__Ruminococcaceae;g__UCG-001;s__
OTU_145	36	50	100	12	54	29	8	22	42	46	17	10	61	14	28	8	93	21	111	185	124	17	44	40	61	94	19	206	44	8	k__Bacteria;p__Spirochaetota;c__Spirochaetia;o__Spirochaetales;f__Spirochaetaceae;g__Treponema
OTU_146	2	3	14	31	9	17	14	12	29	19	6	3	6	13	22	5	9	284	18	3	86	22	34	194	24	2	34	11	10	20	k__Bacteria;p__Firmicutes;c__Clostridia;o__Clostridia_UCG-014;f__;g__;s__
OTU_147	4	6	4	10	4	4	8	6	6	27	14	5	8	2	1	3	19	6	6	9	0	0	0	3	2	2	0	2	3	1	k__Bacteria;p__Firmicutes;c__Clostridia;o__Lachnospirales;f__Lachnospiraceae;g__Fusicatenibacter;s__
OTU_148	20	14	14	25	10	32	40	20	57	13	4	13	31	17	6	3	13	14	12	3	5	3	4	10	15	7	11	10	17	8	k__Bacteria;p__Firmicutes
OTU_149	13	13	22	21	26	11	14	5	10	17	4	11	53	97	85	32	52	49	82	83	76	34	22	105	30	74	101	445	108	27	k__Bacteria;p__Firmicutes;c__Clostridia;o__Oscillospirales;f__Ruminococcaceae;g__Ruminococcus;s__Ruminococcus_sp_HUN007
OTU_150	3	0	6	0	9	2	22	18	14	18	4	2	2	0	0	0	0	0	3	0	0	0	0	0	0	0	0	0	0	0	k__Bacteria;p__Firmicutes;c__Clostridia;o__Oscillospirales;f__Oscillospiraceae;g__Intestinimonas
OTU_151	6	7	6	13	37	10	8	12	8	13	7	3	8	13	11	3	9	20	14	16	15	12	3	34	32	33	34	21	54	11	k__Bacteria;p__Firmicutes;c__Clostridia;o__Oscillospirales;f__Oscillospiraceae;g__Oscillospira;s__
OTU_152	6	12	56	29	43	31	8	11	17	4	16	10	38	63	163	34	61	41	195	387	48	20	21	61	126	65	37	281	58	475	k__Bacteria;p__Firmicutes;c__Clostridia;o__Lachnospirales;f__Lachnospiraceae;g__[Eubacterium]_ruminantium_group;s__
OTU_153	12	503	34	55	80	26	6	21	30	53	4	15	66	269	213	92	32	18	37	39	77	32	29	145	357	293	150	338	155	150	k__Bacteria;p__Bacteroidota;c__Bacteroidia;o__Bacteroidales;f__Muribaculaceae;g__;s__
OTU_154	13	16	9	21	12	15	9	16	33	24	13	6	15	15	12	13	34	12	9	23	7	14	10	9	16	9	8	8	7	10	k__Bacteria;p__Firmicutes;c__unidentified_Firmicutes;o__Oscillospirales;f__Ruminococcaceae;g__;s__
OTU_155	4	13	7	4	4	5	19	10	18	1	2	8	21	75	15	3	1	0	4	2	3	3	5	7	3	26	22	39	25	8	k__Bacteria;p__Desulfobacterota;c__Desulfovibrionia;o__Desulfovibrionales;f__Desulfovibrionaceae;g__Desulfovibrio;s__Desulfovibrio_piger
OTU_156	22	2	63	58	22	1	60	3	32	53	8	8	6	17	40	108	109	47	25	123	36	9	10	15	3	23	25	22	45	16	k__Bacteria;p__Firmicutes;c__Clostridia;o__Oscillospirales;f__Ruminococcaceae;g__Ruminococcus;s__Clostridiaceae_bacterium_DJF_VR76
OTU_157	2	2	0	0	0	2	10	7	5	0	0	0	0	37	27	0	2	0	14	1	2	7	0	121	8	189	103	522	34	0	k__Bacteria;p__Firmicutes;c__Clostridia;o__Lachnospirales;f__Lachnospiraceae
OTU_158	8	9	14	9	10	14	7	20	24	8	10	5	16	21	19	12	13	13	4	21	23	85	23	48	32	18	10	23	21	12	k__Bacteria;p__Firmicutes;c__Clostridia;o__Oscillospirales;f__UCG-010;g__;s__
OTU_159	6	133	15	31	10	9	5	8	1	6	5	1	6	56	26	164	32	17	97	7	47	8	38	25	85	51	27	52	40	613	k__Bacteria;p__Bacteroidota;c__Bacteroidia;o__Bacteroidales;f__Muribaculaceae;g__;s__
OTU_160	1	0	0	0	0	49	28	31	20	441	21	20	51	32	35	0	1	0	1	1	12	18	30	69	33	16	50	32	55	39	k__Bacteria;p__unidentified_Bacteria;c__Acidobacteriae;o__Acidobacteriales;f__;g__;s__
OTU_162	27	13	37	52	12	27	46	37	31	25	50	33	55	39	16	5	7	12	4	3	0	5	3	5	6	22	7	8	12	9	k__Bacteria;p__Bacteroidota;c__Bacteroidia;o__Bacteroidales;f__Rikenellaceae;g__Rikenellaceae_RC9_gut_group;s__
OTU_163	5	9	12	24	11	10	19	10	10	21	17	17	22	20	25	2	13	16	12	11	16	20	5	40	17	27	18	75	62	20	k__Bacteria;p__Firmicutes;c__Bacilli;o__Erysipelotrichales;f__Erysipelotrichaceae;g__[Anaerorhabdus]_furcosa_group;s__
OTU_164	4	4	2	1	8	2	11	12	7	1	0	7	1	0	1	0	0	1	0	0	0	0	0	0	2	1	2	3	4	0	k__Bacteria;p__Firmicutes;c__Clostridia;o__Oscillospirales;f__Ruminococcaceae
OTU_165	103	88	56	37	12	75	57	29	35	40	28	63	48	32	41	4	88	18	14	6	16	13	8	27	13	32	36	30	36	14	k__Bacteria;p__Firmicutes;c__Clostridia;o__Lachnospirales;f__Lachnospiraceae;g__[Eubacterium]_ruminantium_group;s__
OTU_166	7	2	0	0	13	147	21	37	1	3	0	4	30	8	2	0	4	3	2	118	70	0	47	27	2	4	73	2	96	12	k__Archaea;p__Euryarchaeota;c__Methanobacteria;o__Methanobacteriales;f__Methanobacteriaceae;g__Methanosphaera;s__
OTU_167	83	18	30	46	9	29	12	10	73	272	70	133	46	25	27	10	28	55	30	1	67	133	28	49	30	16	23	29	22	15	k__Bacteria;p__Firmicutes;c__Clostridia;o__Clostridia_UCG-014;f__;g__;s__
OTU_168	11	1	3	9	27	9	19	17	21	18	2	4	12	15	9	9	29	16	21	2	17	49	7	2	5	20	11	23	12	2	k__Bacteria;p__unidentified_Bacteria;c__Saccharimonadia;o__Saccharimonadales;f__Saccharimonadaceae;g__Candidatus_Saccharimonas;s__
OTU_169	0	7	0	4	4	1	0	0	13	0	1	4	0	0	0	0	4	2	0	1	2	0	0	0	1	0	0	0	0	0	k__Bacteria;p__Bacteroidota;c__Bacteroidia;o__Bacteroidales;f__Prevotellaceae;g__Prevotellaceae_UCG-001;s__
OTU_170	4	0	27	23	15	9	2	2	0	5	3	2	15	35	29	6	2	0	18	4	20	8	2	11	4	104	20	100	31	13	k__Bacteria;p__Bacteroidota;c__Bacteroidia;o__Bacteroidales;f__Prevotellaceae;g__Prevotellaceae_UCG-004;s__
OTU_171	66	22	39	97	121	64	129	65	175	70	29	32	106	26	15	7	66	45	18	18	14	8	22	25	19	17	38	13	15	6	k__Bacteria;p__Firmicutes;c__Clostridia;o__Oscillospirales;f__Ruminococcaceae;g__Subdoligranulum;s__
OTU_172	92	11	113	95	38	54	18	20	112	88	54	183	144	49	15	4	14	15	12	5	11	17	3	19	12	39	31	24	34	13	k__Bacteria;p__Firmicutes;c__Clostridia;o__Oscillospirales;f__Ruminococcaceae;g__Ruminococcus;s__
OTU_173	1	2	7	7	12	0	5	7	7	79	17	14	1	2	4	427	11	50	13	27	7	65	7	9	6	4	1	1	6	5	k__Bacteria;p__Proteobacteria;c__Gammaproteobacteria;o__Pseudomonadales;f__Pseudomonadaceae;g__Pseudomonas
OTU_174	118	18	227	192	27	38	45	5	128	21	8	114	23	68	17	17	14	10	8	1	20	8	2	5	5	17	34	7	28	6	k__Bacteria;p__Bacteroidota;c__Bacteroidia;o__Bacteroidales;f__Prevotellaceae;g__Alloprevotella;s__
OTU_175	3	2	0	3	4	5	0	1	0	24	0	0	0	20	21	35	4	80	18	6	53	97	19	26	14	46	15	74	22	10	k__Bacteria;p__Firmicutes;c__Clostridia;o__Oscillospirales;f__[Eubacterium]_coprostanoligenes_group;g__;s__
OTU_176	22	21	30	19	17	1	6	8	3	5	3	11	23	60	12	81	148	15	47	67	31	10	18	9	2	8	29	36	17	6	k__Bacteria;p__Firmicutes;c__Clostridia;o__Lachnospirales;f__Lachnospiraceae;g__Blautia
OTU_177	8	76	72	3	7	12	1	10	35	76	0	0	9	26	67	5	157	4	6	22	10	2	4	6	171	3	54	19	10	5	k__Bacteria;p__Spirochaetota;c__Spirochaetia;o__Spirochaetales;f__Spirochaetaceae;g__Treponema
OTU_178	12	4	13	10	8	7	17	8	57	32	64	25	19	3	4	37	66	12	4	12	0	0	3	8	4	3	0	2	2	3	k__Bacteria;p__Firmicutes;c__Clostridia;o__Oscillospirales;f__Butyricicoccaceae;g__Butyricicoccus;s__
OTU_179	49	17	84	69	48	110	50	23	50	150	49	40	46	32	21	5	256	37	53	26	18	10	25	30	30	43	30	13	41	16	k__Bacteria;p__Firmicutes;c__Clostridia;o__Lachnospirales;f__Lachnospiraceae;g__[Eubacterium]_eligens_group;s__
OTU_180	6	4	4	18	8	6	3	15	29	0	23	10	15	15	23	54	20	24	33	36	12	29	14	10	13	23	33	40	24	9	k__Bacteria;p__Firmicutes;c__Clostridia;o__Peptococcales;f__Peptococcaceae;g__Peptococcus;s__
OTU_181	0	0	4	3	4	0	1	0	0	0	2	0	0	0	1	3	7	127	3	0	28	2	4	0	1	1	0	0	0	20	k__Bacteria;p__Firmicutes;c__Clostridia;o__Oscillospirales;f__[Eubacterium]_coprostanoligenes_group;g__;s__
OTU_182	7	18	46	39	8	6	11	11	7	5	4	0	9	20	17	20	13	47	139	19	62	171	35	98	56	62	32	80	33	21	k__Bacteria;p__Firmicutes;c__Clostridia;o__Oscillospirales;f__[Eubacterium]_coprostanoligenes_group;g__;s__
OTU_183	37	31	20	11	40	26	14	8	25	14	6	12	12	111	41	2	54	16	46	14	19	16	19	14	10	32	26	113	48	12	k__Bacteria;p__Firmicutes;c__Clostridia;o__Oscillospirales;f__Ruminococcaceae;g__[Eubacterium]_siraeum_group;s__
OTU_184	32	55	54	53	136	14	14	39	20	26	47	33	78	37	29	45	22	5	41	38	23	9	22	40	47	41	19	41	58	36	k__Bacteria;p__Bacteroidota;c__Bacteroidia;o__Bacteroidales;f__Rikenellaceae;g__Rikenellaceae_RC9_gut_group;s__
OTU_185	1	2	0	0	0	2	38	1	1	12	0	5	0	2	0	0	0	4	0	0	0	0	0	3	0	0	0	0	0	0	k__Bacteria;p__Firmicutes;c__Negativicutes;o__Veillonellales-Selenomonadales;f__Selenomonadaceae;g__Megamonas;s__
OTU_186	0	14	9	4	8	0	0	1	23	0	0	0	0	2	1	12	5	3	7	8	2	0	0	9	3	2	0	5	1	0	k__Bacteria;p__Bacteroidota;c__Bacteroidia;o__Bacteroidales;f__Prevotellaceae
OTU_187	0	0	0	0	0	12	27	0	0	13	7	9	14	0	0	0	0	2	0	0	0	0	0	1	1	0	0	0	2	2	k__Bacteria;p__Firmicutes;c__Bacilli;o__Erysipelotrichales;f__Erysipelotrichaceae;g__Catenisphaera;s__
OTU_188	2	8	1	2	4	4	9	30	8	7	0	0	7	30	47	0	4	22	6	2	14	1	10	79	21	28	30	13	110	29	k__Bacteria;p__Firmicutes;c__Clostridia;o__Oscillospirales;f__[Eubacterium]_coprostanoligenes_group;g__;s__
OTU_189	1	36	5	2	7	6	0	4	0	0	0	0	0	35	35	4	7	11	89	13	43	17	7	10	0	75	29	60	46	4	k__Bacteria;p__Bacteroidota;c__Bacteroidia;o__Bacteroidales;f__Rikenellaceae;g__Rikenellaceae_RC9_gut_group;s__
OTU_190	9	1	0	3	0	0	0	0	0	0	0	0	0	0	0	0	2	0	0	6	0	0	0	0	0	0	0	0	0	0	k__Bacteria;p__Firmicutes;c__Clostridia;o__Lachnospirales;f__Lachnospiraceae;g__Tyzzerella;s__Anaerotignum_lactatifermentans
OTU_191	46	50	52	29	78	13	13	27	8	22	34	28	38	28	39	5	12	37	13	11	19	32	13	4	3	17	20	18	22	20	k__Bacteria;p__Firmicutes;c__Clostridia;o__Oscillospirales;f__[Eubacterium]_coprostanoligenes_group;g__;s__
OTU_192	0	2	8	6	13	4	0	0	3	7	0	0	0	23	19	7	9	6	28	16	14	5	3	22	39	71	11	114	20	24	k__Bacteria;p__Bacteroidota;c__Bacteroidia;o__Bacteroidales;f__Muribaculaceae;g__;s__
OTU_193	0	0	0	0	0	27	15	2	13	86	12	14	20	15	12	0	0	2	0	0	11	11	14	29	33	14	10	18	35	15	k__Bacteria;p__Actinobacteriota;c__Thermoleophilia;o__Gaiellales;f__Gaiellaceae;g__Gaiella;s__
OTU_194	1	94	12	21	42	9	0	11	0	7	2	23	105	44	105	35	14	5	4	15	11	11	7	46	29	64	53	45	67	65	k__Bacteria;p__Bacteroidota;c__Bacteroidia;o__Bacteroidales;f__Muribaculaceae;g__;s__
OTU_195	2	30	24	16	10	6	2	5	0	4	8	1	5	45	21	32	24	14	43	66	17	11	3	5	3	23	29	39	20	7	k__Bacteria;p__Firmicutes;c__Clostridia;o__Lachnospirales;f__Lachnospiraceae;g__Frisingicoccus;s__
OTU_196	40	22	51	39	36	24	14	32	15	32	99	13	26	14	48	123	35	139	100	11	78	591	71	118	60	32	50	34	14	47	k__Bacteria;p__Firmicutes;c__Clostridia;o__Clostridia_UCG-014;f__;g__;s__
OTU_197	0	0	0	1	0	6	16	23	13	56	23	14	30	60	12	0	0	0	0	0	3	11	10	9	3	9	12	16	21	9	k__Bacteria;p__Actinobacteria;c__unidentified_Actinobacteria;o__Micrococcales;f__Micrococcaceae;g__Arthrobacter
OTU_198	47	58	15	18	33	19	35	43	14	38	28	28	32	22	24	2	10	23	13	1	20	9	9	17	25	15	25	13	23	14	k__Bacteria;p__Firmicutes;c__Clostridia;o__Oscillospirales;f__Oscillospiraceae;g__Oscillibacter;s__
OTU_199	38	1	13	18	15	1	0	14	16	137	3	37	16	13	14	34	0	6	21	17	0	9	5	2	7	16	13	13	19	5	k__Bacteria;p__Firmicutes;c__Clostridia;o__Clostridia_UCG-014;f__;g__;s__
OTU_200	0	3	12	9	27	3	6	4	2	1	0	0	0	14	17	8	9	63	140	47	47	32	28	43	16	30	26	43	34	36	k__Bacteria;p__Firmicutes;c__Negativicutes;o__Veillonellales-Selenomonadales;f__Selenomonadaceae;g__Anaerovibrio
OTU_201	6	48	44	19	31	13	12	11	16	29	2	1	30	34	44	22	63	105	114	235	35	60	24	100	50	44	49	89	93	22	k__Bacteria;p__Firmicutes;c__Clostridia;o__Lachnospirales;f__Lachnospiraceae
OTU_202	2	45	3	4	6	9	6	3	4	0	4	1	5	6	1	6	6	32	13	2	15	62	9	18	7	6	9	70	9	32	k__Bacteria;p__Firmicutes;c__Clostridia;o__Monoglobales;f__Monoglobaceae;g__Monoglobus;s__
OTU_203	0	54	0	0	4	4	3	1	5	9	0	0	0	7	6	10	4	3	22	3	67	25	8	55	64	30	20	151	11	4	k__Bacteria;p__Spirochaetota;c__Spirochaetia;o__Spirochaetales;f__Spirochaetaceae;g__Treponema
OTU_204	1350	172	80	193	218	341	260	73	369	301	73	116	92	505	180	74	494	94	196	72	97	48	37	114	65	172	110	256	132	58	k__Bacteria;p__Firmicutes;c__Clostridia;o__Lachnospirales;f__Lachnospiraceae;g__Roseburia;s__
OTU_205	29	27	27	22	40	11	62	54	15	25	7	41	18	20	16	3	16	17	6	57	12	4	6	16	25	16	22	14	36	17	k__Bacteria;p__Firmicutes;c__Clostridia;o__Oscillospirales;f__Oscillospiraceae;g__Oscillibacter;s__
OTU_206	464	143	251	418	115	147	468	141	546	204	1497	3323	402	225	239	103	292	62	27	78	56	114	23	83	40	108	94	37	98	50	k__Bacteria;p__Bacteroidota;c__Bacteroidia;o__Bacteroidales;f__Prevotellaceae;g__Prevotella_9;s__
OTU_207	22	3	11	17	78	37	49	19	439	54	77	4	26	10	19	6	3	36	4	4	7	0	15	31	17	6	12	6	9	1	k__Bacteria;p__Firmicutes;c__Clostridia;o__Clostridia_UCG-014;f__;g__;s__
OTU_208	22	13	34	16	24	17	14	19	28	26	38	23	50	15	16	32	98	30	29	15	27	16	15	24	15	22	29	16	25	16	k__Bacteria;p__Firmicutes;c__Clostridia;o__Lachnospirales;f__Lachnospiraceae;g__[Eubacterium]_hallii_group;s__
OTU_209	10	1	3	1	4	17	8	8	2	51	1	2	21	21	5	0	0	64	6	2	18	2	11	47	3	44	18	60	20	9	k__Bacteria;p__Firmicutes;c__Bacilli;o__RF39;f__;g__;s__
OTU_210	1	10	2	19	6	0	0	0	2	3	0	6	19	23	79	17	38	13	21	18	33	6	10	3	0	29	18	87	33	20	k__Bacteria;p__Bacteroidota;c__Bacteroidia;o__Bacteroidales;f__Prevotellaceae;g__Prevotellaceae_UCG-003;s__
OTU_211	13	22	25	14	24	13	24	10	18	26	4	0	29	11	10	0	32	7	56	9	18	9	9	38	38	28	1	27	6	5	k__Bacteria;p__Spirochaetota;c__Spirochaetia;o__Spirochaetales;f__Spirochaetaceae;g__Treponema
OTU_212	58	26	218	83	36	24	20	16	40	9	10	7	36	14	11	34	24	42	23	98	15	6	9	13	15	14	20	6	17	16	k__Bacteria;p__Firmicutes;c__Clostridia;o__Oscillospirales;f__Butyricicoccaceae;g__UCG-008;s__
OTU_213	8	0	17	2	14	5	5	20	9	760	6	7	8	5	8	16	19	3	15	3	13	16	3	30	3	19	4	26	5	0	k__Bacteria;p__Firmicutes;c__Bacilli;o__RF39;f__;g__;s__
OTU_214	14	16	26	72	10	7	7	2	21	16	52	35	19	14	11	2	11	2	7	5	3	0	0	5	0	9	8	33	10	6	k__Bacteria;p__Bacteroidota;c__Bacteroidia;o__Bacteroidales;f__Prevotellaceae;g__Alloprevotella;s__
OTU_215	0	4	22	18	3	8	7	3	11	6	7	4	5	9	16	7	13	2	11	3	5	6	3	0	3	7	5	6	5	1	k__Bacteria;p__Bacteroidota;c__Bacteroidia;o__Bacteroidales;f__Prevotellaceae;g__Prevotellaceae_NK3B31_group;s__
OTU_216	4	14	7	6	4	13	5	36	27	3	31	23	40	10	6	3	47	6	18	11	7	15	5	8	16	1	11	13	9	6	k__Bacteria;p__Firmicutes;c__Clostridia;o__Lachnospirales;f__Lachnospiraceae;g__Coprococcus;s__Coprococcus_eutactus
OTU_217	0	0	0	4	0	7	13	7	0	21	2	0	5	0	2	0	0	0	0	0	3	0	0	2	5	28	1	13	1	2	k__Bacteria;p__WPS-2;c__;o__;f__;g__;s__
OTU_218	18	4	9	2	2	2	9	9	6	29	4	2	14	0	2	1	2	4	2	0	1	0	0	3	4	0	1	0	3	1	k__Bacteria
OTU_219	0	15	58	8	11	0	0	0	2	87	0	0	0	39	632	56	55	6	64	31	81	8	15	55	31	102	116	212	61	79	k__Bacteria;p__Bacteroidota;c__Bacteroidia;o__Bacteroidales;f__p-251-o5;g__;s__
OTU_220	11	389	98	127	50	34	33	24	4	24	17	16	138	31	30	309	28	38	16	18	26	9	4	5	10	13	35	9	25	128	k__Bacteria;p__Bacteroidota;c__Bacteroidia;o__Bacteroidales;f__Muribaculaceae;g__;s__
OTU_221	0	0	0	0	0	15	8	2	0	55	19	14	17	15	15	0	0	0	0	0	8	13	10	17	4	14	5	10	22	8	k__Bacteria;p__Acidobacteriota;c__Acidobacteriae;o__Subgroup_2;f__;g__;s__
OTU_222	13	10	9	48	6	5	4	7	12	15	5	4	18	12	13	56	16	11	21	23	11	8	5	14	15	8	11	6	8	14	k__Bacteria
OTU_223	17	54	4	17	10	0	5	0	1	50	0	0	0	24	45	17	12	14	113	46	16	12	4	17	5	81	24	18	31	13	k__Bacteria;p__Firmicutes;c__Clostridia;o__Clostridia_UCG-014;f__;g__;s__
OTU_224	1	44	4	3	4	0	0	1	3	3	2	0	0	23	52	17	14	11	31	4	29	11	13	6	6	49	21	41	33	32	k__Bacteria;p__Bacteroidota;c__Bacteroidia;o__Bacteroidales;f__Rikenellaceae;g__Rikenellaceae_RC9_gut_group;s__
OTU_225	11	85	36	28	42	19	17	18	15	18	4	13	10	30	52	266	52	103	97	79	39	47	52	39	113	56	49	174	37	103	k__Bacteria;p__Firmicutes;c__Clostridia;o__Christensenellales;f__Christensenellaceae;g__Christensenellaceae_R-7_group;s__
OTU_226	14	2	0	18	8	6	16	10	48	9	56	30	17	10	8	1	29	7	0	0	0	0	1	5	4	5	4	5	6	0	k__Bacteria;p__Firmicutes;c__Bacilli;o__Erysipelotrichales;f__Erysipelotrichaceae;g__Solobacterium;s__
OTU_227	11	0	13	22	15	3	2	0	12	30	61	6	43	11	7	6	14	92	4	5	23	77	6	6	7	1	6	11	9	6	k__Bacteria;p__Firmicutes;c__Bacilli;o__RF39;f__;g__;s__
OTU_228	10	1	2	0	3	5	11	7	5	19	3	26	7	14	7	0	5	0	0	0	2	0	4	9	2	9	8	3	11	3	k__Bacteria;p__Firmicutes;c__Negativicutes;o__Veillonellales-Selenomonadales;f__Selenomonadaceae;g__Anaerovibrio;s__
OTU_229	37	4	39	65	50	27	16	6	8	21	5	23	45	20	16	2	24	6	16	7	6	6	2	8	6	11	13	18	23	6	k__Bacteria;p__Firmicutes;c__Clostridia;o__Lachnospirales;f__Lachnospiraceae;g__Lachnospiraceae_NK4B4_group;s__
OTU_230	3	1	5	22	12	2	7	8	2	5	78	42	28	1	0	0	4	3	0	3	0	0	1	4	1	1	0	3	0	2	k__Bacteria;p__unidentified_Bacteria;c__Bacteroidia;o__Bacteroidales;f__Prevotellaceae;g__;s__
OTU_231	19	6	8	8	17	14	23	18	31	15	9	18	18	12	3	0	44	3	0	13	0	0	1	11	3	6	6	4	9	0	k__Bacteria;p__Spirochaetota;c__Spirochaetia;o__Spirochaetales;f__Spirochaetaceae;g__Treponema;s__Treponema_berlinense
OTU_232	0	0	0	0	0	25	9	8	5	165	13	19	20	14	12	0	2	0	1	0	5	8	15	31	30	17	18	21	25	10	k__Bacteria;p__unidentified_Bacteria;c__Acidobacteriae;o__Acidobacteriales;f__;g__;s__
OTU_233	1	0	2	3	4	0	4	2	4	0	1	3	11	5	21	6	6	0	12	76	34	0	4	65	29	4	11	10	182	81	k__Bacteria;p__Bacteroidota;c__Bacteroidia;o__Bacteroidales;f__Muribaculaceae;g__;s__
OTU_234	45	5	48	18	160	3	17	42	15	15	21	15	24	36	8	5	15	3	7	8	10	1	0	4	5	14	13	6	32	4	k__Bacteria;p__Bacteroidota;c__Bacteroidia;o__Bacteroidales;f__Rikenellaceae;g__Rikenellaceae_RC9_gut_group;s__
OTU_235	3	0	0	0	0	0	0	0	0	0	1	0	0	0	0	1	0	0	0	0	3	2	0	0	0	0	0	0	0	2	k__Bacteria;p__Proteobacteria;c__Gammaproteobacteria;o__Pseudomonadales;f__Moraxellaceae;g__Acinetobacter;s__Acinetobacter_junii
OTU_236	33	51	109	118	43	0	0	0	0	0	0	0	0	0	0	85	54	10	22	54	0	0	0	8	18	0	0	0	0	0	k__Bacteria;p__Firmicutes;c__Bacilli;o__Erysipelotrichales;f__Erysipelotrichaceae;g__Dubosiella;s__
OTU_237	0	0	0	1	0	9	0	10	15	78	1	1	7	3	10	0	0	0	1	0	3	3	2	17	22	3	10	12	8	2	k__Bacteria
OTU_238	12	4	25	10	11	7	5	6	25	10	8	19	20	8	9	3	9	17	29	2	2	5	3	6	9	12	11	18	12	0	k__Bacteria;p__Firmicutes;c__Clostridia;o__Oscillospirales;f__Ruminococcaceae;g__Ruminococcus;s__
OTU_239	5	4	25	4	1	4	3	2	2	31	3	12	18	5	26	3	11	2	15	9	4	0	6	0	4	10	2	15	3	1	k__Bacteria;p__unidentified_Bacteria;c__Bacteroidia;o__Bacteroidales;f__Prevotellaceae;g__;s__
OTU_240	20	5	11	2	14	0	0	5	4	26	3	0	5	17	19	38	4	11	9	6	22	17	10	3	1	7	19	46	17	9	k__Bacteria;p__Firmicutes;c__Clostridia;o__Monoglobales;f__Monoglobaceae;g__Monoglobus;s__
OTU_241	6	12	2	2	8	10	7	16	6	4	0	1	1	26	19	0	0	3	4	4	11	5	27	17	1	39	36	72	43	6	k__Bacteria;p__Proteobacteria;c__Gammaproteobacteria;o__Burkholderiales
OTU_242	1	1	0	0	4	9	8	7	5	10	0	0	0	14	4	7	0	15	7	6	13	17	16	88	8	15	17	5	12	6	k__Bacteria;p__Firmicutes;c__Clostridia;o__Christensenellales;f__Christensenellaceae;g__Christensenellaceae_R-7_group
OTU_243	3	17	59	18	56	27	6	19	9	0	2	1	8	11	7	7	13	10	17	3	10	11	5	34	12	17	8	30	25	0	k__Bacteria;p__Firmicutes;c__Clostridia;o__Lachnospirales;f__Lachnospiraceae
OTU_245	4	9	0	1	0	8	7	3	1	1	0	0	0	17	7	10	0	16	14	0	36	41	137	57	11	18	17	6	3	7	k__Bacteria
OTU_246	27	63	37	23	22	20	10	1	12	6	16	20	23	18	3	11	50	4	21	4	9	2	4	2	1	11	5	2	10	8	k__Bacteria;p__Bacteroidota;c__Bacteroidia;o__Bacteroidales;f__Rikenellaceae;g__Rikenellaceae_RC9_gut_group;s__
OTU_247	5	5	13	7	11	20	24	13	23	8	4	6	1	4	18	5	26	10	22	4	9	21	6	12	14	4	9	4	16	2	k__Bacteria;p__unidentified_Bacteria;c__Bacilli;o__Erysipelotrichales;f__Erysipelotrichaceae;g__;s__
OTU_248	3	9	16	9	6	5	1	3	1	1	0	4	22	14	12	0	5	6	22	14	17	7	0	5	2	76	9	53	25	12	k__Bacteria;p__Firmicutes;c__Clostridia;o__Lachnospirales;f__Lachnospiraceae
OTU_249	7	9	9	9	13	13	5	0	35	22	2	5	0	17	8	8	16	0	1	6	3	3	1	1	4	13	7	4	7	25	k__Bacteria;p__Bacteroidota;c__Bacteroidia;o__Bacteroidales;f__Muribaculaceae;g__;s__
OTU_250	0	2	33	19	20	19	4	0	2	22	1	3	23	16	33	100	43	24	0	6	29	7	6	6	15	11	9	6	17	345	k__Bacteria;p__Bacteroidota;c__Bacteroidia;o__Bacteroidales;f__Muribaculaceae;g__;s__
OTU_251	45	4	21	32	25	8	24	9	88	36	14	36	24	22	9	6	24	4	3	14	8	6	7	6	0	13	13	4	25	8	k__Bacteria;p__unidentified_Bacteria;c__Clostridia;o__Oscillospirales;f__Ruminococcaceae;g__;s__
OTU_252	14	36	7	13	28	3	27	29	6	63	53	5	26	17	15	2	9	27	11	4	17	146	12	7	18	42	11	24	30	9	k__Bacteria;p__Firmicutes;c__Bacilli;o__RF39;f__;g__;s__
OTU_253	15	10	14	23	14	15	13	11	11	5	7	10	7	10	6	17	16	5	18	3	2	1	4	4	12	9	15	8	11	6	k__Bacteria;p__Firmicutes;c__Clostridia;o__Oscillospirales;f__Oscillospiraceae;g__NK4A214_group;s__
OTU_254	19	3	9	13	18	21	38	26	19	21	22	16	14	11	16	11	4	17	2	4	8	11	7	9	10	19	5	6	21	11	k__Bacteria;p__Firmicutes;c__Clostridia;o__Oscillospirales;f__UCG-010;g__;s__
OTU_255	18	6	89	114	41	0	0	0	0	0	0	0	0	0	0	85	19	7	12	23	0	0	0	7	0	0	0	0	0	0	k__Bacteria;p__Bacteroidota;c__Bacteroidia;o__Bacteroidales;f__Prevotellaceae;g__Prevotellaceae_UCG-001;s__
OTU_256	190	20	69	20	3	15	25	15	13	9	17	21	14	21	35	6	9	11	12	3	18	91	4	19	14	39	22	34	28	4	k__Bacteria;p__Firmicutes;c__Clostridia;o__Clostridia_UCG-014;f__;g__;s__
OTU_257	0	0	0	0	0	0	5	0	6	61	0	0	0	0	0	0	0	0	0	0	0	0	0	0	0	0	0	0	0	0	k__Bacteria;p__unidentified_Bacteria;c__Clostridia;o__Oscillospirales;f__Ruminococcaceae;g__unidentified_Ruminococcaceae;s__Ruminococcus_sp_YE281
OTU_258	6	22	15	0	3	0	0	4	9	298	0	0	19	65	7	0	31	11	48	4	55	4	5	9	48	38	18	96	18	1	k__Bacteria;p__Spirochaetota;c__Spirochaetia;o__Spirochaetales;f__Spirochaetaceae;g__Treponema
OTU_259	14	22	8	34	8	3	8	8	4	6	46	82	78	44	28	225	22	6	9	11	4	4	1	3	1	11	7	3	7	27	k__Bacteria;p__Bacteroidota;c__Bacteroidia;o__Bacteroidales;f__Prevotellaceae;g__Prevotellaceae_NK3B31_group;s__
OTU_260	0	12	7	7	15	7	5	3	12	8	1	0	8	3	14	10	14	5	17	11	5	8	7	9	23	11	11	22	12	5	k__Bacteria;p__unidentified_Bacteria;c__Clostridia;o__Oscillospirales;f__Ruminococcaceae;g__;s__
OTU_261	13	4	8	36	0	17	2	4	5	3	31	58	12	16	1	15	17	5	0	0	4	0	5	1	0	9	11	4	6	6	k__Bacteria;p__unidentified_Bacteria;c__Bacteroidia;o__Bacteroidales;f__Prevotellaceae;g__;s__
OTU_262	0	0	0	0	0	0	0	0	0	0	1	2	0	0	0	0	0	0	0	0	0	2	1	0	0	0	0	0	0	1	k__Bacteria;p__Proteobacteria;c__Gammaproteobacteria;o__Pseudomonadales;f__Pseudomonadaceae;g__Pseudomonas;s__Pseudomonas_aeruginosa
OTU_263	37	134	113	134	92	61	87	33	34	96	11	13	78	151	191	366	191	224	193	544	125	133	70	172	150	141	136	239	224	179	k__Bacteria;p__Firmicutes;c__Clostridia;o__Oscillospirales;f__Oscillospiraceae;g__UCG-005;s__
OTU_264	8	9	10	14	4	10	21	12	17	40	23	7	16	9	8	5	73	3	4	2	6	4	5	2	8	2	4	4	7	0	k__Bacteria;p__Firmicutes;c__Clostridia;o__Lachnospirales;f__Lachnospiraceae;g__Blautia;s__
OTU_265	0	0	0	0	0	0	4	0	0	2	0	0	0	0	0	0	0	0	0	0	0	0	0	0	0	0	0	0	0	0	k__Bacteria;p__Firmicutes;c__Bacilli;o__Erysipelotrichales;f__Erysipelotrichaceae;g__Faecalitalea;s__Faecalitalea_cylindroides
OTU_266	6	91	21	22	24	5	3	14	10	9	19	7	0	32	22	53	39	56	54	54	16	37	26	56	17	32	32	33	39	34	k__Bacteria;p__unidentified_Bacteria;c__Clostridia;o__Oscillospirales;f__Oscillospiraceae;g__;s__
OTU_267	0	0	0	0	0	7	19	11	12	50	7	3	10	2	24	0	0	0	0	0	7	12	0	30	0	10	4	50	3	27	k__Bacteria;p__Firmicutes;c__Bacilli;o__Alicyclobacillales;f__Alicyclobacillaceae;g__Tumebacillus
OTU_268	0	0	1	0	0	0	0	0	0	1	4	29	3	7	0	0	0	0	0	3	0	0	37	27	0	0	0	0	32	0	k__Archaea;p__Crenarchaeota;c__Nitrososphaeria;o__Nitrosotaleales;f__Nitrosotaleaceae;g__Candidatus_Nitrosotalea;s__
OTU_269	17	2	39	6	228	0	0	0	0	66	44	6	5	51	19	7	13	10	22	7	19	12	9	1	0	18	3	10	10	6	k__Bacteria;p__Firmicutes;c__Bacilli;o__RF39;f__;g__;s__
OTU_270	3	4	4	2	0	0	0	1	0	0	0	0	0	20	34	4	0	3	85	7	20	3	4	15	11	179	7	305	22	15	k__Bacteria;p__Bacteroidota;c__Bacteroidia;o__Bacteroidales;f__Rikenellaceae;g__Rikenellaceae_RC9_gut_group;s__
OTU_271	11	28	7	4	8	12	5	12	11	23	12	29	6	14	3	10	4	15	4	1	6	3	4	3	6	9	5	8	6	3	k__Bacteria;p__Firmicutes;c__Clostridia;o__Oscillospirales;f__UCG-010;g__;s__
OTU_272	0	0	4	3	11	3	2	3	2	0	0	0	0	8	4	4	9	37	117	6	5	5	36	18	103	20	3	197	1	1	k__Bacteria;p__Bacteroidota;c__Bacteroidia;o__Bacteroidales
OTU_273	0	0	0	3	0	1	0	0	0	0	0	0	0	2	1	5	0	37	0	18	29	17	0	11	3	1	2	8	2	9	k__Bacteria
OTU_274	2	0	3	1	4	1	0	2	0	0	0	0	0	4	17	15	58	6	23	9	21	38	7	3	11	11	7	31	12	16	k__Bacteria;p__Bacteroidota;c__Bacteroidia;o__Bacteroidales;f__Bacteroidales_RF16_group;g__;s__
OTU_275	8	154	111	80	55	33	3	1	7	38	0	3	9	39	47	15	28	13	79	40	54	42	57	15	29	68	56	165	86	53	k__Bacteria;p__Bacteroidota;c__Bacteroidia;o__Bacteroidales;f__Prevotellaceae;g__Prevotellaceae_UCG-003;s__
OTU_276	3	3	4	2	15	5	6	3	4	7	7	0	6	0	8	2	1	49	5	2	8	64	1	9	1	1	3	14	1	2	k__Bacteria;p__Firmicutes;c__Bacilli;o__RF39;f__;g__;s__
OTU_277	3	13	35	12	16	6	0	0	3	1	11	20	17	22	48	14	9	6	25	7	37	149	7	7	7	38	17	57	28	25	k__Bacteria;p__Bacteroidota;c__Bacteroidia;o__Bacteroidales;f__Bacteroidaceae;g__Bacteroides;s__
OTU_278	0	0	0	0	0	5	8	4	5	29	4	4	4	4	2	0	1	0	0	0	5	4	5	11	5	8	2	6	8	7	k__Bacteria;p__Proteobacteria;c__Alphaproteobacteria;o__Reyranellales;f__Reyranellaceae;g__Reyranella;s__
OTU_279	0	4	7	8	4	7	0	2	2	0	2	1	9	7	63	6	16	21	176	10	25	91	10	3	2	21	26	24	18	11	k__Bacteria;p__Firmicutes;c__Clostridia;o__Oscillospirales;f__Ruminococcaceae;g__;s__
OTU_280	18	20	3	11	2	8	5	6	7	2	2	0	1	23	2	3	4	16	9	2	5	4	18	2	17	7	1	17	25	8	k__Bacteria;p__Firmicutes;c__Clostridia;o__Christensenellales;f__Christensenellaceae;g__Christensenellaceae_R-7_group;s__
OTU_281	23	14	9	12	8	0	2	5	14	3	12	2	0	6	22	0	3	5	8	5	7	11	4	4	6	13	7	11	3	3	k__Bacteria;p__Firmicutes;c__Clostridia;o__Oscillospirales;f__Oscillospiraceae;g__NK4A214_group;s__
OTU_282	4	21	1	11	9	6	33	6	5	5	4	3	21	7	6	0	0	7	3	0	4	4	0	6	3	15	2	1	6	8	k__Bacteria;p__Firmicutes;c__Clostridia;o__Oscillospirales;f__[Eubacterium]_coprostanoligenes_group;g__;s__
OTU_283	3	4	159	5	12	6	0	2	0	19	0	0	2	48	34	24	26	2	18	15	11	20	5	1	7	18	7	18	36	16	k__Bacteria;p__Bacteroidota;c__Bacteroidia;o__Bacteroidales;f__Bacteroidales_RF16_group;g__;s__
OTU_284	16	3	17	27	6	20	14	6	14	4	12	12	6	2	5	3	20	5	1	1	0	0	2	6	6	5	7	0	3	4	k__Bacteria;p__Firmicutes;c__Clostridia;o__Lachnospirales;f__Lachnospiraceae;g__Lachnospiraceae_FCS020_group;s__
OTU_285	26	8	3	35	16	17	14	5	81	44	101	103	13	52	33	16	12	2	30	4	16	4	3	8	1	13	11	16	25	9	k__Bacteria;p__Bacteroidota;c__Bacteroidia;o__Bacteroidales;f__Prevotellaceae;g__Alloprevotella;s__
OTU_286	0	7	3	11	12	5	5	3	5	10	2	2	3	6	1	23	7	4	15	20	4	4	0	7	4	12	2	32	3	3	k__Bacteria;p__unidentified_Bacteria;c__Coriobacteriia;o__Coriobacteriales;f__Eggerthellaceae;g__;s__
OTU_287	0	2	0	0	0	26	9	9	15	112	13	19	15	16	3	0	0	1	0	0	6	8	5	34	22	16	31	21	27	7	k__Bacteria;p__Acidobacteriota;c__Acidobacteriae;o__Solibacterales;f__Solibacteraceae;g__Candidatus_Solibacter;s__
OTU_288	8	2	4	5	3	5	7	0	25	9	23	7	9	6	2	22	5	6	8	19	23	2	11	5	1	3	3	0	1	7	k__Bacteria;p__Firmicutes;c__Bacilli;o__Lactobacillales;f__Lactobacillaceae;g__Limosilactobacillus;s__Lactobacillus_mucosae
OTU_289	8	13	9	16	23	16	9	11	24	14	5	6	31	5	3	10	4	12	4	2	4	0	7	8	7	0	6	0	5	6	k__Bacteria;p__Firmicutes;c__Clostridia;o__Peptostreptococcales-Tissierellales;f__Anaerovoracaceae;g__Mogibacterium;s__
OTU_290	17	10	20	24	15	9	15	10	32	6	13	16	16	13	13	10	44	15	8	5	5	3	15	4	10	17	14	5	21	10	k__Bacteria;p__Firmicutes;c__Clostridia;o__Lachnospirales;f__Lachnospiraceae;g__Oribacterium;s__
OTU_291	3	21	37	18	12	1	2	6	3	22	3	15	21	12	23	44	83	9	23	4	13	36	9	4	11	18	9	33	16	20	k__Bacteria;p__Bacteroidota;c__Bacteroidia;o__Bacteroidales;f__Bacteroidales_RF16_group;g__;s__
OTU_292	1	15	4	18	7	1	3	2	0	5	5	0	4	3	4	32	36	18	40	7	11	11	6	6	30	1	7	5	5	11	k__Bacteria;p__Firmicutes;c__Clostridia;o__Peptostreptococcales-Tissierellales;f__Anaerovoracaceae
OTU_293	6	0	4	4	1	12	39	9	11	16	27	124	22	11	0	0	0	0	1	3	0	0	0	8	7	2	2	0	2	0	k__Bacteria;p__Bacteroidota;c__Bacteroidia;o__Bacteroidales;f__Tannerellaceae;g__Parabacteroides;s__
OTU_294	0	3	2	3	14	0	0	0	4	0	0	2	0	8	0	0	1	207	12	15	0	0	0	0	0	2	0	0	0	0	k__Bacteria;p__Campylobacterota;c__Campylobacteria;o__Campylobacterales;f__Helicobacteraceae;g__Helicobacter
OTU_295	3	9	13	13	12	5	3	1	5	4	0	0	6	7	16	171	50	38	27	48	15	8	15	3	12	13	22	18	13	9	k__Bacteria;p__Firmicutes;c__Clostridia;o__Lachnospirales;f__Lachnospiraceae;g__Marvinbryantia;s__
OTU_296	1	93	4	7	23	0	2	1	0	4	0	2	13	17	18	10	7	3	22	2	11	6	7	3	0	2	10	0	3	30	k__Bacteria;p__Bacteroidota;c__Bacteroidia;o__Bacteroidales;f__Muribaculaceae;g__;s__
OTU_297	32	7	17	69	20	40	167	4	77	20	93	198	163	34	29	13	9	20	13	3	7	11	8	41	28	34	45	9	112	21	k__Bacteria;p__Firmicutes;c__Negativicutes;o__Veillonellales-Selenomonadales;f__Selenomonadaceae;g__Mitsuokella;s__
OTU_298	4	2	1	0	8	9	162	10	10	13	20	8	4	8	4	1	0	4	0	0	0	5	0	11	16	3	5	3	4	0	k__Bacteria;p__Firmicutes;c__Clostridia;o__Clostridia_UCG-014;f__;g__;s__
OTU_299	1	7	5	3	2	3	0	0	11	8	2	13	24	3	14	4	0	0	2	4	7	1	0	2	0	4	5	3	4	6	k__Bacteria;p__Bacteroidota;c__Bacteroidia;o__Bacteroidales;f__Prevotellaceae
OTU_300	548	105	119	179	31	89	370	61	1065	144	642	1600	294	107	146	17	333	30	12	25	20	8	23	34	15	53	39	15	58	33	k__Bacteria;p__Bacteroidota;c__Bacteroidia;o__Bacteroidales;f__Prevotellaceae;g__Prevotella_9;s__
OTU_301	0	0	0	0	0	0	0	0	0	0	0	0	0	0	0	0	0	0	1	0	0	0	0	2	0	0	0	0	0	0	k__Bacteria;p__Fusobacteriota;c__Fusobacteriia;o__Fusobacteriales;f__Fusobacteriaceae;g__Fusobacterium
OTU_302	15	3	17	11	11	0	0	0	0	0	0	0	0	0	0	18	10	2	5	6	0	0	0	3	3	0	0	0	0	0	k__Bacteria;p__Bacteroidota;c__Bacteroidia;o__Bacteroidales;f__Tannerellaceae;g__Parabacteroides
OTU_303	2	0	11	1	1	5	6	7	5	3	14	0	6	0	0	1	3	3	0	0	0	3	0	1	3	0	0	0	2	0	k__Bacteria;p__Firmicutes;c__Clostridia;o__Oscillospirales;f__Butyricicoccaceae;g__UCG-009;s__
OTU_304	0	13	4	4	5	4	0	2	3	0	4	6	1	4	10	58	14	11	10	10	15	20	20	7	19	5	8	7	14	9	k__Bacteria;p__Firmicutes;c__Clostridia;o__Christensenellales;f__Christensenellaceae;g__Christensenellaceae_R-7_group;s__
OTU_305	52	25	20	32	1	0	0	0	0	0	0	0	0	0	0	22	45	24	28	22	0	0	0	0	0	0	0	0	0	0	k__Bacteria;p__Bacteroidota;c__Bacteroidia;o__Bacteroidales;f__Prevotellaceae;g__Prevotellaceae_Ga6A1_group;s__
OTU_306	11	18	11	5	178	7	40	13	3	93	0	0	2	12	7	7	7	36	11	11	40	4	19	36	5	26	46	4	34	3	k__Bacteria;p__Desulfobacterota;c__Desulfovibrionia;o__Desulfovibrionales;f__Desulfovibrionaceae;g__Desulfovibrio;s__
OTU_307	29	11	2	3	6	5	11	4	4	0	4	4	3	18	6	16	11	37	5	7	9	16	5	16	28	10	3	15	15	7	k__Bacteria;p__Firmicutes;c__Clostridia;o__Oscillospirales;f__UCG-010;g__;s__
OTU_308	0	1	0	0	0	1	2	0	0	0	0	0	0	0	4	1	0	1	0	0	0	0	0	0	0	0	0	0	1	0	k__Bacteria;p__Firmicutes;c__Clostridia;o__Oscillospirales;f__Oscillospiraceae
OTU_309	9	9	1	12	5	10	8	2	44	1	8	15	2	6	3	3	8	6	0	2	0	2	1	8	4	3	4	8	4	2	k__Bacteria;p__Firmicutes;c__Clostridia;o__Oscillospirales;f__Ruminococcaceae;g__Ruminococcus;s__Ruminococcus_callidus
OTU_310	87	273	78	99	64	47	28	72	44	56	60	24	51	64	49	28	41	80	43	46	90	409	300	296	96	95	88	124	99	49	k__Bacteria;p__Firmicutes;c__Clostridia;o__Oscillospirales;f__Oscillospiraceae
OTU_311	2	8	5	6	2	4	2	2	1	3	0	4	5	12	10	24	4	15	10	17	5	8	7	7	12	14	4	21	5	11	k__Bacteria;p__Firmicutes;c__Clostridia;o__Peptostreptococcales-Tissierellales;f__Anaerovoracaceae;g__Family_XIII_AD3011_group;s__
OTU_312	19	9	34	10	11	16	28	8	23	17	8	25	44	21	6	6	13	16	24	9	9	3	10	2	9	9	6	20	23	4	k__Bacteria;p__Firmicutes;c__Clostridia;o__Oscillospirales;f__Ruminococcaceae;g__Ruminococcus
OTU_313	2	7	4	2	12	0	5	3	3	3	2	0	1	5	7	44	4	13	9	9	4	2	2	6	7	1	7	4	6	9	k__Bacteria;p__unidentified_Bacteria;c__Coriobacteriia;o__Coriobacteriales;f__Atopobiaceae;g__;s__
OTU_314	6	59	46	16	38	15	12	4	5	17	15	4	24	21	34	11	16	99	63	6	98	138	15	48	48	43	25	70	58	19	k__Bacteria;p__Firmicutes;c__Clostridia;o__Clostridia_UCG-014;f__;g__;s__
OTU_315	0	0	0	0	1	2	0	4	1	10	0	1	4	0	0	0	0	0	0	0	0	0	0	0	0	0	0	0	0	0	k__Bacteria;p__Firmicutes;c__Clostridia;o__Eubacteriales;f__Eubacteriaceae;g__Pseudoramibacter;s__
OTU_316	8	2	11	9	10	8	19	2	6	26	11	18	10	5	12	4	13	10	10	0	6	1	0	5	6	9	8	2	4	4	k__Bacteria;p__Firmicutes;c__Bacilli;o__RF39;f__;g__;s__
OTU_317	1	0	0	3	5	0	1	3	0	50	4	0	1	1	2	39	2	69	3	10	7	24	4	5	11	0	5	13	8	12	k__Bacteria;p__Verrucomicrobiota;c__Kiritimatiellae;o__WCHB1-41;f__;g__;s__
OTU_318	41	5	34	36	1	9	10	8	147	5	26	318	45	24	12	2	75	3	15	3	2	5	10	6	2	43	7	8	51	8	k__Bacteria;p__Bacteroidota;c__Bacteroidia;o__Bacteroidales;f__Prevotellaceae;g__Prevotellaceae_NK3B31_group;s__
OTU_319	0	0	0	0	0	6	7	1	4	27	2	0	3	4	5	0	0	0	0	0	5	2	1	8	4	4	8	12	8	0	k__Bacteria;p__Proteobacteria;c__Alphaproteobacteria;o__Rhizobiales;f__Beijerinckiaceae;g__Roseiarcus;s__
OTU_320	0	3	6	4	14	3	15	2	3	4	5	3	6	3	4	4	6	12	3	4	8	44	7	20	7	4	0	3	3	4	k__Bacteria;p__Firmicutes;c__Clostridia;o__Oscillospirales;f__[Eubacterium]_coprostanoligenes_group;g__;s__
OTU_321	0	4	24	60	60	0	0	0	0	0	0	0	0	0	0	91	29	3	6	22	0	0	0	0	0	0	0	0	0	0	k__Bacteria;p__Bacteroidota;c__Bacteroidia;o__Bacteroidales;f__Prevotellaceae;g__Prevotellaceae_NK3B31_group;s__
OTU_322	0	3	1	7	5	0	2	3	1	0	0	1	0	5	8	8	12	28	10	31	14	67	10	14	14	7	7	3	11	7	k__Bacteria;p__Firmicutes;c__Clostridia;o__Oscillospirales;f__UCG-010;g__;s__
OTU_323	19	3	23	18	24	3	9	5	5	2	30	26	20	8	7	30	19	1	1	3	15	3	3	2	1	4	13	2	0	13	k__Bacteria;p__Bacteroidota;c__Bacteroidia;o__Bacteroidales;f__Muribaculaceae;g__;s__
OTU_324	2	7	0	0	0	1	7	9	10	2	1	1	3	3	2	0	3	0	0	2	0	1	2	4	9	3	1	0	0	0	k__Bacteria
OTU_325	4	6	19	9	7	8	17	4	21	3	0	1	2	8	21	117	13	17	18	6	6	8	4	1	5	20	7	8	15	11	k__Bacteria;p__Firmicutes;c__Clostridia;o__Oscillospirales;f__Butyricicoccaceae
OTU_327	0	0	0	0	0	15	7	1	2	58	4	1	1	3	4	0	0	0	0	0	3	3	6	5	12	6	1	2	4	5	k__Bacteria;p__Verrucomicrobiota;c__Verrucomicrobiae;o__Chthoniobacterales;f__Chthoniobacteraceae;g__Candidatus_Udaeobacter;s__
OTU_328	24	1	11	12	5	53	23	6	20	9	12	5	7	6	19	0	18	1	5	0	5	2	0	17	12	13	10	14	5	0	k__Bacteria;p__Firmicutes;c__Clostridia;o__Oscillospirales;f__Ruminococcaceae;g__Ruminococcus
OTU_329	2	2	0	0	1	1	0	2	0	0	0	0	0	28	14	0	0	0	4	0	13	21	5	8	0	16	11	26	15	2	k__Bacteria;p__Firmicutes;c__Clostridia;o__Oscillospirales;f__Ruminococcaceae;g__Candidatus_Soleaferrea;s__
OTU_330	18	14	3	17	7	5	3	4	5	25	1	12	6	8	20	3	13	24	40	7	9	9	1	8	7	11	10	7	15	5	k__Bacteria;p__unidentified_Bacteria;c__Clostridia;o__Oscillospirales;f__Ruminococcaceae;g__;s__
OTU_331	0	0	0	0	0	31	14	8	12	121	15	31	23	24	10	0	0	0	0	0	7	8	20	45	27	22	17	36	27	10	k__Bacteria;p__Actinobacteria;c__unidentified_Actinobacteria;o__Frankiales;f__Acidothermaceae;g__Acidothermus;s__
OTU_332	11	55	0	2	3	34	28	5	10	50	10	40	138	43	67	0	1	0	1	0	33	26	14	15	17	101	47	69	90	40	k__Bacteria;p__Bacteroidota;c__Bacteroidia;o__Bacteroidales;f__Tannerellaceae;g__Parabacteroides;s__Porphyromonadaceae_bacterium_DJF_B175
OTU_333	8	1	0	0	0	0	5	4	8	17	19	11	0	0	0	0	1	2	0	1	0	0	4	9	1	0	0	0	0	0	k__Bacteria;p__Firmicutes;c__Clostridia;o__Oscillospirales;f__Oscillospiraceae;g__UCG-003;s__
OTU_335	0	3	15	0	1	0	0	1	2	0	7	2	4	2	39	0	3	11	26	9	6	18	4	10	0	8	2	38	4	10	k__Bacteria;p__Bacteroidota;c__Bacteroidia;o__Bacteroidales;f__Prevotellaceae;g__Prevotella;s__
OTU_336	3	2	4	5	6	1	0	3	2	19	1	33	11	9	10	11	3	6	5	1	1	3	0	1	1	7	4	0	5	2	k__Bacteria;p__Firmicutes;c__Negativicutes;o__Veillonellales-Selenomonadales;f__Selenomonadaceae;g__Anaerovibrio;s__
OTU_337	14	38	9	5	3	6	14	14	19	8	5	5	6	15	9	3	13	5	0	6	4	7	5	4	3	17	5	8	17	5	k__Bacteria;p__Firmicutes;c__Clostridia;o__Oscillospirales;f__UCG-010;g__;s__
OTU_338	0	3	0	0	1	0	4	0	5	0	0	0	0	0	0	0	0	0	0	0	0	0	0	4	4	0	0	0	0	0	k__Bacteria;p__Bacteroidota;c__Bacteroidia;o__Bacteroidales;f__Muribaculaceae;g__;s__
OTU_339	24	3	0	8	0	4	33	3	19	25	10	14	0	0	0	0	0	10	0	0	0	0	0	0	0	0	2	2	0	0	k__Bacteria;p__Firmicutes;c__Negativicutes;o__Acidaminococcales;f__Acidaminococcaceae;g__Acidaminococcus;s__
OTU_340	0	5	5	0	3	12	0	0	0	4	0	0	0	2	6	0	5	0	4	0	0	0	0	0	0	1	2	1	1	0	k__Bacteria;p__Bacteroidota;c__Bacteroidia;o__Bacteroidales;f__Bacteroidaceae;g__Bacteroides
OTU_341	0	0	0	0	0	19	1	0	0	27	4	10	8	7	3	0	0	0	2	0	5	0	4	10	5	6	2	6	10	0	k__Bacteria;p__Acidobacteriota;c__Acidobacteriae;o__Bryobacterales;f__Bryobacteraceae;g__Bryobacter;s__
OTU_342	44	39	53	107	46	0	0	0	0	0	0	0	0	0	0	93	92	3	6	25	0	0	0	13	11	0	0	0	0	0	k__Bacteria;p__Actinobacteria;c__unidentified_Actinobacteria;o__Bifidobacteriales;f__Bifidobacteriaceae;g__Bifidobacterium;s__Bifidobacterium_pseudolongum
OTU_343	0	8	25	6	3	2	0	0	3	0	2	0	9	19	48	6	18	10	31	11	19	11	2	2	13	29	6	40	6	12	k__Bacteria;p__Bacteroidota;c__Bacteroidia;o__Bacteroidales;f__Rikenellaceae;g__Rikenellaceae_RC9_gut_group;s__
OTU_344	0	14	10	9	22	2	5	4	9	5	8	5	7	11	7	8	10	13	22	23	9	6	13	25	7	13	22	9	26	10	k__Bacteria;p__Firmicutes;c__Clostridia;o__Peptostreptococcales-Tissierellales;f__Anaerovoracaceae;g__[Eubacterium]_nodatum_group;s__
OTU_345	0	0	0	0	0	0	1	5	4	0	2	2	2	0	0	0	0	0	0	0	0	0	0	0	5	0	0	0	0	0	k__Bacteria;p__Firmicutes;c__Clostridia;o__Oscillospirales;f__UCG-010;g__;s__
OTU_346	0	0	0	0	0	7	5	0	1	28	4	6	2	8	1	0	0	0	0	0	1	3	2	17	8	2	4	6	5	1	k__Bacteria;p__unidentified_Bacteria;c__Alphaproteobacteria;o__;f__;g__;s__
OTU_347	0	2	3	4	5	1	1	3	3	5	0	0	0	8	12	4	11	12	18	31	7	26	10	11	5	20	10	16	19	11	k__Bacteria;p__unidentified_Bacteria;c__Bacilli;o__Erysipelotrichales;f__Erysipelotrichaceae;g__;s__
OTU_348	7	0	6	62	24	1	47	5	3	9	3	8	11	2	1	1	1	1	0	2	0	0	0	0	0	4	0	0	0	0	k__Bacteria
OTU_349	0	0	0	0	0	9	4	3	5	33	6	3	7	5	9	1	0	1	0	0	0	5	5	10	7	5	6	5	11	8	k__Bacteria;p__Acidobacteriota;c__Acidobacteriae;o__Acidobacteriales;f__Acidobacteriaceae_(Subgroup_1);g__Granulicella;s__
OTU_350	10	12	8	13	5	25	1	3	10	8	0	8	0	31	22	13	11	0	25	10	31	27	11	3	4	23	6	20	21	15	k__Bacteria
OTU_351	6	3	9	10	4	2	5	2	3	3	2	8	5	17	14	2	4	5	4	7	2	0	0	1	6	13	5	8	18	7	k__Bacteria;p__Bacteroidota;c__Bacteroidia;o__Bacteroidales;f__Prevotellaceae
OTU_352	0	0	0	0	0	2	0	5	4	39	7	7	4	6	1	0	0	0	2	0	3	3	7	13	11	4	8	10	11	1	k__Bacteria;p__Acidobacteriota;c__Acidobacteriae;o__Bryobacterales;f__Bryobacteraceae;g__Bryobacter;s__
OTU_353	0	2	13	3	4	0	2	0	0	2	6	4	6	2	12	0	5	1	1	0	2	0	0	0	0	9	5	16	2	2	k__Bacteria;p__Bacteroidota;c__Bacteroidia;o__Bacteroidales;f__Bacteroidaceae;g__Bacteroides;s__
OTU_354	0	0	0	0	0	2	0	4	0	13	0	1	0	6	0	0	0	0	0	0	0	3	11	15	13	0	0	2	11	0	k__Bacteria;p__unidentified_Bacteria;c__Alphaproteobacteria;o__Micavibrionales;f__Micavibrionaceae;g__;s__
OTU_355	0	0	0	0	30	0	0	0	0	0	0	0	0	0	0	13	19	0	0	0	0	0	0	94	4	0	0	0	0	0	k__Bacteria;p__Firmicutes;c__Bacilli;o__Erysipelotrichales;f__Erysipelotrichaceae;g__[Clostridium]_innocuum_group;s__
OTU_356	1	1	1	4	0	2	13	1	8	6	2	3	6	2	0	2	2	5	2	10	0	0	0	3	2	0	3	0	2	0	k__Bacteria;p__Actinobacteriota;c__Coriobacteriia;o__Coriobacteriales;f__Eggerthellaceae;g__Enterorhabdus;s__
OTU_357	0	23	5	6	3	1	0	0	0	0	0	6	2	3	6	14	7	2	13	18	16	2	2	1	24	9	6	13	15	23	k__Bacteria;p__Bacteroidota;c__Bacteroidia;o__Bacteroidales;f__Prevotellaceae;g__Prevotellaceae_NK3B31_group;s__
OTU_358	1	16	47	33	60	36	54	14	2	12	2	5	7	1	9	2	4	3	1	2	0	0	1	7	3	2	10	0	14	15	k__Bacteria;p__Bacteroidota;c__Bacteroidia;o__Bacteroidales;f__Muribaculaceae;g__;s__
OTU_359	0	0	0	1	0	6	1	3	1	43	6	4	7	1	5	0	0	0	0	0	2	0	3	19	14	7	12	5	10	3	k__Bacteria;p__Actinobacteriota;c__Acidimicrobiia;o__IMCC26256;f__;g__;s__
OTU_360	0	0	0	0	0	4	8	4	4	24	6	2	10	1	14	0	0	0	0	0	1	0	0	3	5	4	0	5	0	12	k__Bacteria;p__Actinobacteria;c__unidentified_Actinobacteria;o__Propionibacteriales;f__Nocardioidaceae;g__Nocardioides;s__Nocardioides_sp
OTU_361	0	0	0	0	0	12	5	1	10	42	6	6	7	11	7	0	0	0	0	0	5	0	6	19	8	3	4	15	14	0	k__Bacteria;p__unidentified_Bacteria;c__Thermoleophilia;o__Gaiellales;f__;g__;s__
OTU_362	5	56	13	5	74	3	2	7	3	75	0	0	0	65	23	4	13	4	1	9	6	17	4	6	6	17	15	16	23	6	k__Bacteria;p__unidentified_Bacteria;c__Bacteroidia;o__Bacteroidales;f__Paludibacteraceae;g__;s__
OTU_363	141	9	19	26	28	0	0	0	0	0	0	0	0	0	0	42	13	3	0	1	0	0	0	2	8	0	0	0	0	0	k__Bacteria;p__Bacteroidota;c__Bacteroidia;o__Bacteroidales;f__Prevotellaceae;g__Alloprevotella
OTU_364	2	10	2	15	12	5	3	5	2	9	3	0	3	2	5	0	9	10	11	11	1	2	3	12	15	6	6	19	4	0	k__Bacteria
OTU_365	9	4	13	3	8	3	2	1	2	13	0	5	4	7	15	28	0	0	0	5	3	6	0	6	3	9	9	7	0	0	k__Bacteria;p__Firmicutes;c__Clostridia;o__Oscillospirales;f__[Eubacterium]_coprostanoligenes_group;g__;s__
OTU_366	0	0	0	0	0	18	8	2	8	56	6	12	13	7	7	0	0	0	2	0	5	5	12	13	10	2	9	13	18	22	k__Bacteria;p__Acidobacteriota;c__Acidobacteriae;o__Subgroup_2;f__;g__;s__
OTU_367	0	1	3	0	3	1	5	0	2	1	0	0	3	4	0	38	3	45	1	4	9	69	7	7	9	5	6	19	7	5	k__Bacteria;p__Firmicutes;c__Clostridia;o__Monoglobales;f__Monoglobaceae;g__Monoglobus;s__
OTU_368	0	0	0	0	0	0	6	1	3	28	4	0	0	0	3	0	0	0	0	0	1	0	3	9	3	2	7	4	8	2	k__Bacteria;p__unidentified_Bacteria;c__Alphaproteobacteria;o__Micropepsales;f__Micropepsaceae;g__;s__
OTU_369	0	0	0	2	0	7	4	3	2	0	0	0	0	3	4	6	0	0	12	0	6	10	15	24	28	4	6	19	30	22	k__Bacteria;p__Firmicutes;c__Clostridia;o__Christensenellales;f__Christensenellaceae;g__Christensenellaceae_R-7_group;s__iron-reducing_bacterium_enrichment_culture_clone_HN70
OTU_370	4	2	8	13	2	7	26	7	15	4	12	26	18	3	7	0	4	1	0	7	1	3	0	6	0	7	5	4	16	5	k__Bacteria;p__Firmicutes;c__Negativicutes;o__Veillonellales-Selenomonadales;f__Selenomonadaceae;g__Mitsuokella;s__
OTU_371	0	6	3	1	1	4	3	1	2	0	0	1	3	0	1	3	2	5	4	8	15	28	8	9	4	0	0	2	6	2	k__Bacteria;p__unidentified_Bacteria;c__Clostridia;o__Peptococcales;f__Peptococcaceae;g__;s__
OTU_372	0	2	11	8	2	8	3	1	2	18	0	4	7	6	17	4	13	8	21	27	15	7	0	21	8	18	21	22	16	5	k__Bacteria;p__Bacteroidota;c__Bacteroidia;o__Bacteroidales;f__Prevotellaceae;g__Prevotellaceae_NK3B31_group;s__
OTU_373	3	17	6	35	6	15	9	6	5	10	5	4	0	6	6	8	70	14	44	53	29	12	24	9	4	7	9	9	13	9	k__Bacteria;p__Firmicutes;c__Clostridia;o__Oscillospirales;f__Ruminococcaceae;g__Ruminococcus;s__
OTU_374	49	3	25	14	32	14	8	5	86	180	125	44	20	7	0	2	5	2	5	0	8	4	0	7	10	8	2	5	5	0	k__Bacteria;p__Firmicutes;c__Clostridia;o__Clostridia_UCG-014;f__;g__;s__
OTU_375	13	4	8	17	22	0	0	0	0	0	0	0	0	0	0	19	8	31	1	0	0	0	0	10	7	0	0	0	0	0	k__Bacteria;p__Bacteroidota;c__Bacteroidia;o__Bacteroidales;f__Rikenellaceae;g__Alistipes;s__
OTU_376	0	3	17	15	7	0	2	1	4	4	0	0	3	7	8	3	1	13	9	3	0	20	3	3	4	18	7	16	12	3	k__Bacteria;p__Firmicutes;c__Clostridia;o__Oscillospirales;f__Ruminococcaceae;g__Negativibacillus;s__
OTU_377	4	6	0	0	0	1	0	0	2	0	1	0	1	1	5	0	5	30	1	0	3	4	3	5	2	2	7	3	22	6	k__Bacteria;p__Firmicutes;c__Clostridia;o__Monoglobales;f__Monoglobaceae;g__Monoglobus;s__
OTU_378	0	0	0	2	8	0	7	3	3	5	1	0	6	0	0	0	0	3	1	2	0	0	0	0	1	0	0	0	0	0	k__Bacteria;p__Firmicutes;c__Clostridia;o__Oscillospirales;f__Ruminococcaceae;g__Negativibacillus;s__
OTU_379	0	0	0	0	0	7	3	2	8	36	3	2	10	12	5	0	0	0	0	0	1	5	5	17	4	15	9	9	5	11	k__Bacteria;p__unidentified_Bacteria;c__Myxococcia;o__Myxococcales;f__Myxococcaceae;g__;s__
OTU_380	18	8	7	4	1	8	0	0	6	20	5	7	4	17	13	0	5	5	12	3	5	0	0	2	2	9	4	10	7	8	k__Bacteria;p__Firmicutes;c__Clostridia;o__Monoglobales;f__Monoglobaceae;g__Monoglobus;s__
OTU_381	4	13	23	15	10	2	11	14	8	10	12	4	10	15	21	33	22	15	31	16	26	59	23	7	14	32	17	27	13	43	k__Bacteria;p__Firmicutes;c__Clostridia;o__Oscillospirales;f__Oscillospiraceae;g__UCG-005;s__
OTU_382	0	0	0	0	0	9	7	4	8	41	10	8	11	3	10	0	0	0	0	0	5	4	3	13	4	5	8	26	7	2	k__Bacteria;p__Actinobacteria;c__unidentified_Actinobacteria;o__Corynebacteriales;f__Mycobacteriaceae;g__Mycobacterium
OTU_383	0	0	0	0	0	12	2	2	2	39	10	8	6	20	9	0	0	0	0	0	4	8	6	28	6	11	13	10	15	3	k__Bacteria;p__Proteobacteria;c__Gammaproteobacteria;o__unidentified_Gammaproteobacteria;f__unidentified_Gammaproteobacteria;g__Acidibacter;s__
OTU_384	0	7	2	5	8	6	0	1	3	0	9	0	7	4	2	22	4	5	2	7	4	11	3	0	24	12	1	7	4	0	k__Bacteria;p__Firmicutes;c__Clostridia;o__Christensenellales;f__Christensenellaceae;g__Christensenellaceae_R-7_group;s__
OTU_385	3	13	0	1	3	3	0	5	5	4	0	2	0	13	13	7	2	16	6	4	10	0	4	8	3	8	0	4	7	17	k__Bacteria;p__Firmicutes;c__Clostridia;o__Christensenellales;f__Christensenellaceae;g__Christensenellaceae_R-7_group;s__
OTU_386	118	72	86	182	62	121	262	66	141	96	56	101	47	142	59	55	109	37	19	26	13	14	14	44	26	55	53	34	62	10	k__Bacteria;p__Firmicutes;c__Clostridia;o__Oscillospirales;f__Ruminococcaceae;g__Faecalibacterium;s__
OTU_387	58	122	26	45	41	26	38	62	25	43	54	28	31	23	36	10	21	34	26	16	21	30	22	22	34	61	31	53	50	7	k__Bacteria;p__Firmicutes;c__Clostridia;o__Oscillospirales;f__Oscillospiraceae
OTU_388	5	17	4	4	17	2	2	6	4	1	10	4	9	8	10	9	5	2	5	1	6	6	0	0	3	6	2	0	5	0	k__Bacteria;p__Firmicutes;c__Clostridia;o__Oscillospirales;f__UCG-010;g__;s__
OTU_389	0	0	4	9	14	50	92	6	17	55	1	4	46	11	1	1	0	3	0	7	3	0	0	9	4	13	4	3	2	11	k__Bacteria;p__Firmicutes;c__Negativicutes;o__Veillonellales-Selenomonadales;f__Selenomonadaceae;g__Selenomonas;s__
OTU_390	1	0	0	0	0	47	7	0	4	91	23	26	16	19	5	0	0	0	0	0	5	7	30	37	24	2	15	11	31	15	k__Bacteria;p__Acidobacteriota;c__Acidobacteriae;o__Subgroup_2;f__;g__;s__
OTU_391	2	56	12	15	33	0	1	3	0	10	1	1	2	8	14	2	7	1	6	4	11	9	4	10	3	33	12	34	25	7	k__Bacteria;p__Bacteroidota;c__Bacteroidia;o__Bacteroidales;f__Prevotellaceae;g__Prevotellaceae_UCG-003;s__
OTU_392	2	2	1	1	0	0	2	0	0	7	0	0	0	21	63	10	7	39	2	1	3	7	2	0	0	9	4	6	6	6	k__Bacteria;p__Bacteroidota;c__Bacteroidia;o__Bacteroidales;f__Prevotellaceae;g__Alloprevotella;s__
OTU_393	0	0	0	0	0	8	2	0	1	24	0	0	3	4	0	0	0	0	0	0	0	0	2	1	6	4	2	4	0	2	k__Bacteria;p__Proteobacteria;c__Alphaproteobacteria;o__Rhizobiales;f__Xanthobacteraceae;g__Pseudolabrys;s__
OTU_394	22	13	12	22	19	0	0	0	0	0	0	0	3	0	0	10	4	71	6	10	0	0	0	0	0	1	0	0	0	0	k__Bacteria;p__unidentified_Bacteria;c__Desulfovibrionia;o__Desulfovibrionales;f__Desulfovibrionaceae;g__;s__
OTU_395	3	2	15	6	30	9	22	0	2	32	0	0	2	5	63	14	10	3	3	0	5	0	5	6	10	16	15	5	14	23	k__Bacteria;p__Bacteroidota;c__Bacteroidia;o__Bacteroidales;f__Muribaculaceae;g__;s__
OTU_396	0	0	0	0	0	0	0	0	2	0	0	0	0	0	0	0	0	0	0	0	0	0	0	0	0	0	0	0	0	0	k__Bacteria;p__Desulfobacterota;c__Desulfovibrionia;o__Desulfovibrionales;f__Desulfovibrionaceae;g__Bilophila;s__
OTU_397	1	15	6	8	8	0	0	3	0	0	0	2	1	5	3	12	3	14	86	7	25	15	32	15	39	41	44	15	11	20	k__Bacteria;p__Bacteroidota;c__Bacteroidia;o__Bacteroidales;f__Muribaculaceae;g__;s__
OTU_398	1	63	27	29	26	26	15	2	4	18	0	3	93	9	15	5	7	3	3	4	4	2	2	10	6	5	12	2	19	12	k__Bacteria;p__Bacteroidota;c__Bacteroidia;o__Bacteroidales;f__Prevotellaceae;g__Prevotellaceae_NK3B31_group;s__
OTU_399	71	26	40	106	53	12	27	12	82	37	35	31	24	13	19	16	72	29	35	14	12	8	20	26	22	16	13	16	9	11	k__Bacteria;p__Firmicutes;c__Clostridia;o__Lachnospirales;f__Lachnospiraceae;g__Shuttleworthia
OTU_400	23	0	4	13	5	1	0	0	0	15	3	12	14	11	17	3	6	1	1	1	2	6	0	0	0	4	4	2	7	0	k__Bacteria;p__Firmicutes;c__Negativicutes;o__Veillonellales-Selenomonadales;f__Selenomonadaceae;g__Anaerovibrio;s__
OTU_401	1	18	8	9	6	6	4	9	3	13	1	7	2	17	8	13	8	10	21	10	8	25	3	8	7	17	4	5	7	8	k__Bacteria;p__Firmicutes;c__Clostridia;o__Christensenellales;f__Christensenellaceae;g__Christensenellaceae_R-7_group;s__bacterium_YE57
OTU_402	0	0	0	0	1	2	3	0	1	6	2	0	0	0	0	0	0	0	0	0	0	0	0	8	0	0	0	0	0	0	k__Bacteria;p__Firmicutes;c__Clostridia;o__Oscillospirales;f__Oscillospiraceae;g__Flavonifractor;s__
OTU_403	0	0	3	4	0	0	0	0	0	0	0	0	0	0	2	16	2	58	22	2	5	59	2	2	0	0	1	0	0	1	k__Bacteria;p__Firmicutes;c__Clostridia;o__Clostridia_UCG-014;f__;g__;s__
OTU_404	1	15	4	4	6	4	0	5	2	2	2	2	0	16	16	75	16	41	42	16	9	8	8	34	16	19	9	66	14	47	k__Bacteria;p__Firmicutes;c__Clostridia;o__Christensenellales;f__Christensenellaceae;g__Christensenellaceae_R-7_group;s__
OTU_405	5	6	6	7	6	4	1	2	3	12	0	2	6	8	2	1	5	12	2	0	5	1	3	3	4	11	12	7	12	0	k__Bacteria;p__Bacteroidota;c__Bacteroidia;o__Bacteroidales;f__Rikenellaceae;g__Rikenellaceae_RC9_gut_group;s__
OTU_406	0	13	2	8	16	2	6	2	1	4	4	8	8	8	11	5	7	8	15	14	13	32	4	9	3	12	10	16	20	5	k__Bacteria;p__Firmicutes;c__Clostridia;o__Monoglobales;f__Monoglobaceae;g__Monoglobus;s__
OTU_407	12	11	8	8	12	8	0	2	7	27	4	2	4	9	15	17	10	17	10	10	17	26	2	4	5	9	9	15	3	1	k__Bacteria;p__Firmicutes;c__Clostridia;o__Lachnospirales;f__Lachnospiraceae
OTU_408	0	0	0	0	0	5	2	0	5	38	3	0	5	0	2	0	0	0	0	0	2	0	0	10	13	2	6	3	3	3	k__Bacteria;p__unidentified_Bacteria;c__Alphaproteobacteria;o__Elsterales;f__Elsteraceae;g__;s__
OTU_409	8	7	4	0	0	0	1	3	4	0	1	6	0	16	13	0	12	1	1	11	5	0	0	3	0	11	2	1	6	5	k__Bacteria;p__Fibrobacterota;c__Fibrobacteria;o__Fibrobacterales;f__Fibrobacteraceae;g__Fibrobacter
OTU_410	2	1	3	1	2	1	9	3	1	0	0	1	9	2	6	16	2	12	11	13	5	23	5	11	9	5	3	28	9	8	k__Bacteria
OTU_411	7	1	0	0	0	7	26	0	51	3	16	12	5	2	1	4	0	1	0	0	0	0	0	9	13	2	3	2	1	0	k__Bacteria;p__Firmicutes;c__Clostridia;o__Oscillospirales;f__Ruminococcaceae;g__Ruminococcus
OTU_412	17	4	10	20	7	5	90	3	54	31	13	13	10	10	4	1	0	1	0	2	1	0	1	5	7	4	6	4	5	0	k__Bacteria;p__Firmicutes;c__Negativicutes;o__Veillonellales-Selenomonadales;f__Veillonellaceae;g__Allisonella;s__
OTU_413	0	0	0	0	0	2	8	4	1	51	8	0	0	0	6	0	0	0	0	0	1	1	0	11	7	14	0	5	2	2	k__Bacteria;p__Proteobacteria;c__Gammaproteobacteria;o__Burkholderiales;f__Burkholderiaceae;g__Burkholderia-Caballeronia-Paraburkholderia;s__Paraburkholderia_caledonica
OTU_414	6	12	14	6	82	0	0	0	0	0	0	0	0	0	0	19	19	11	58	15	0	0	0	0	0	0	0	0	0	0	k__Bacteria;p__Bacteroidota;c__Bacteroidia;o__Bacteroidales;f__Prevotellaceae
OTU_415	2	0	0	0	0	9	8	10	5	30	5	2	7	13	5	1	0	0	0	0	0	0	0	15	4	6	10	7	6	7	k__Bacteria;p__Proteobacteria;c__Alphaproteobacteria;o__Caulobacterales;f__Caulobacteraceae;g__Phenylobacterium;s__
OTU_416	0	0	0	0	0	3	0	4	3	23	0	0	2	1	6	0	0	0	0	0	0	0	0	5	3	2	3	2	1	0	k__Bacteria
OTU_417	5	4	5	10	9	4	4	4	8	4	2	0	2	1	5	2	10	5	3	1	3	1	4	9	2	5	6	6	5	1	k__Bacteria;p__Firmicutes;c__Clostridia;o__Oscillospirales;f__UCG-010;g__;s__
OTU_418	4	1	1	6	21	2	0	9	4	15	0	1	23	2	2	0	0	13	7	2	2	2	2	3	2	18	3	3	15	0	k__Bacteria;p__Firmicutes;c__Bacilli;o__RF39;f__;g__;s__
OTU_419	10	7	10	19	18	13	10	11	26	7	10	9	13	8	12	0	38	27	4	4	3	7	0	3	6	6	6	13	17	1	k__Bacteria;p__Firmicutes;c__Bacilli;o__Erysipelotrichales;f__Erysipelatoclostridiaceae;g__Erysipelotrichaceae_UCG-003;s__
OTU_420	1	2	33	17	18	64	1	3	5	17	0	1	44	6	17	0	2	0	0	0	1	0	0	0	2	7	2	1	5	1	k__Bacteria;p__Bacteroidota;c__Bacteroidia;o__Bacteroidales;f__Muribaculaceae;g__;s__
OTU_421	0	0	0	0	0	5	3	4	6	33	0	3	2	2	2	0	0	0	0	0	2	0	3	4	7	4	3	4	5	1	k__Bacteria;p__Proteobacteria;c__Alphaproteobacteria;o__Caulobacterales;f__Hyphomonadaceae;g__SWB02;s__
OTU_422	12	36	24	30	23	0	0	0	0	0	0	0	0	0	0	10	20	4	5	28	0	0	0	0	2	0	0	0	0	0	k__Bacteria;p__Actinobacteriota;c__Coriobacteriia;o__Coriobacteriales;f__Atopobiaceae
OTU_423	0	0	0	0	0	24	1	4	4	94	9	9	11	5	9	1	0	0	0	0	4	6	7	16	17	1	10	12	14	8	k__Bacteria;p__unidentified_Bacteria;c__Acidobacteriae;o__Acidobacteriales;f__;g__;s__
OTU_424	3	0	3	7	2	1	2	2	6	1	0	4	7	0	0	2	3	3	0	0	0	2	1	8	2	4	3	4	8	1	k__Bacteria;p__Firmicutes;c__Clostridia;o__Lachnospirales;f__Lachnospiraceae;g__Lachnoclostridium
OTU_425	7	30	13	0	21	5	4	2	5	5	4	0	1	7	10	3	8	10	11	1	31	146	12	14	29	9	11	9	18	4	k__Bacteria;p__Firmicutes;c__Bacilli;o__RF39;f__;g__;s__
OTU_426	0	0	0	0	0	46	9	4	14	170	7	8	7	9	6	0	2	0	0	0	12	11	12	28	30	21	34	16	20	11	k__Bacteria;p__Verrucomicrobiota;c__Verrucomicrobiae;o__Chthoniobacterales;f__Chthoniobacteraceae;g__Candidatus_Udaeobacter;s__
OTU_427	9	48	10	7	20	2	5	18	5	16	13	26	18	27	7	2	14	11	18	12	7	5	3	6	15	16	13	16	19	5	k__Bacteria;p__Firmicutes;c__Clostridia;o__Oscillospirales;f__Ruminococcaceae;g__Ruminococcus;s__Ruminococcus_flavefaciens
OTU_428	6	3	1	5	2	5	2	6	7	7	6	6	3	2	1	2	26	2	2	1	2	1	3	6	4	4	9	5	7	2	k__Bacteria;p__Firmicutes;c__Clostridia;o__Lachnospirales;f__Lachnospiraceae;g__Lachnospiraceae_ND3007_group;s__
OTU_429	0	4	1	1	9	3	6	1	3	5	7	2	0	3	2	3	3	11	0	3	1	1	5	7	4	4	4	3	3	4	k__Bacteria;p__Firmicutes;c__Clostridia
OTU_430	0	0	0	0	0	6	4	2	3	15	6	2	3	5	11	0	0	0	0	0	0	0	9	12	6	8	4	5	10	8	k__Bacteria;p__unidentified_Bacteria;c__Ktedonobacteria;o__Ktedonobacterales;f__Ktedonobacteraceae;g__;s__
OTU_431	0	0	1	0	0	18	2	6	2	26	12	14	9	14	0	0	0	0	0	0	3	0	11	13	17	6	13	6	6	2	k__Bacteria;p__Chloroflexi;c__Ktedonobacteria;o__Ktedonobacterales;f__Ktedonobacteraceae;g__HSB_OF53-F07;s__
OTU_432	0	0	0	0	0	4	7	5	4	14	0	0	2	0	2	0	0	0	0	0	0	0	0	4	8	4	0	1	0	1	k__Bacteria;p__Gemmatimonadetes;c__unidentified_Gemmatimonadetes;o__Gemmatimonadales;f__Gemmatimonadaceae;g__Gemmatimonas;s__
OTU_433	0	0	1	0	0	0	4	3	7	24	2	1	1	3	3	0	0	0	0	0	1	1	0	3	0	7	4	1	4	0	k__Bacteria;p__unidentified_Bacteria;c__Alphaproteobacteria;o__Micropepsales;f__Micropepsaceae;g__;s__
OTU_434	3	0	1	0	0	1	0	2	0	0	4	12	25	29	0	3	0	1	0	0	0	19	1	4	6	36	51	12	0	2	k__Bacteria;p__Cyanobacteria;c__Cyanobacteriia;o__Chloroplast;f__unidentified_Chloroplast;g__unidentified_Chloroplast
OTU_435	3	4	2	7	6	7	1	5	12	6	0	4	4	5	0	13	15	19	6	2	1	0	2	5	2	5	2	8	9	2	k__Bacteria;p__Firmicutes
OTU_436	0	0	0	0	2	0	0	0	0	0	0	0	0	0	0	0	0	0	0	0	0	0	0	2	0	0	0	0	0	0	k__Bacteria;p__Bacteroidota;c__Bacteroidia;o__Bacteroidales;f__Tannerellaceae;g__Parabacteroides;s__Parabacteroides_merdae
OTU_437	0	9	20	2	5	2	2	2	3	17	0	0	0	12	17	1	65	6	27	2	55	2	17	7	20	29	20	68	25	3	k__Bacteria;p__Spirochaetota;c__Spirochaetia;o__Spirochaetales;f__Spirochaetaceae;g__Treponema
OTU_438	3	0	2	2	0	1	3	5	1	2	3	1	1	0	6	0	0	10	10	6	5	8	4	16	4	2	9	18	12	5	k__Bacteria;p__Firmicutes;c__Clostridia;o__Oscillospirales;f__Oscillospiraceae;g__NK4A214_group;s__
OTU_439	2	0	0	0	0	18	11	5	9	75	2	9	7	10	7	0	0	0	0	0	2	1	2	17	6	11	5	16	7	6	k__Bacteria;p__unidentified_Bacteria;c__Alphaproteobacteria;o__Rhizobiales;f__Methyloligellaceae;g__;s__
OTU_440	0	4	0	0	0	1	0	0	5	0	0	0	0	14	11	4	1	20	3	0	4	5	1	10	6	10	9	75	35	2	k__Bacteria;p__Firmicutes;c__Clostridia;o__Oscillospirales;f__[Eubacterium]_coprostanoligenes_group;g__;s__
OTU_441	8	9	11	5	11	6	4	8	4	10	0	3	0	13	2	2	29	11	15	3	4	7	0	4	5	16	7	29	2	0	k__Bacteria;p__Spirochaetota;c__Spirochaetia;o__Spirochaetales;f__Spirochaetaceae;g__Sphaerochaeta;s__
OTU_442	2	4	2	6	4	2	4	0	4	3	6	1	4	0	2	10	14	3	4	2	4	13	6	0	1	3	2	0	7	0	k__Bacteria;p__Firmicutes;c__Clostridia;o__Oscillospirales;f__[Eubacterium]_coprostanoligenes_group;g__;s__
OTU_443	0	0	0	0	0	8	1	8	7	39	0	0	0	4	4	0	1	0	0	0	0	0	5	6	4	3	4	2	2	4	k__Bacteria;p__Proteobacteria;c__Alphaproteobacteria;o__Rhizobiales;f__Hyphomicrobiaceae;g__Hyphomicrobium;s__Hyphomicrobium_facile
OTU_444	0	1	8	0	0	0	0	0	0	0	0	1	1	1	4	11	20	2	9	14	20	1	3	1	1	3	1	12	5	3	k__Bacteria;p__Bacteroidota;c__Bacteroidia;o__Bacteroidales
OTU_445	39	30	27	27	34	14	69	10	29	148	71	54	49	26	19	13	12	25	31	4	28	43	14	30	18	8	16	7	11	6	k__Bacteria;p__Firmicutes;c__Clostridia;o__Clostridia_UCG-014;f__;g__;s__
OTU_446	1	5	2	1	16	2	0	1	2	0	0	0	0	6	5	6	1	3	6	2	10	29	3	9	0	4	2	3	1	2	k__Bacteria;p__Firmicutes;c__Clostridia;o__Monoglobales;f__Monoglobaceae;g__Monoglobus
OTU_447	5	24	2	0	3	0	0	0	2	12	13	0	4	11	33	6	3	1	3	0	0	0	0	13	2	44	10	16	21	5	k__Bacteria;p__Firmicutes;c__Bacilli;o__RF39;f__;g__;s__
OTU_448	4	15	4	12	9	5	5	8	3	12	5	2	2	9	4	5	15	15	10	5	6	5	5	5	1	12	11	10	18	2	k__Bacteria;p__Firmicutes;c__Clostridia;o__Lachnospirales;f__Lachnospiraceae;g__Lachnospiraceae_FCS020_group;s__
OTU_449	2	8	5	3	3	0	3	0	4	20	0	4	4	2	2	0	7	2	6	0	6	0	0	0	4	1	1	9	0	2	k__Bacteria;p__Spirochaetota;c__Spirochaetia;o__Spirochaetales;f__Spirochaetaceae;g__Sphaerochaeta;s__
OTU_450	1	0	0	2	0	51	185	12	9	9	2	4	25	0	0	0	0	0	0	0	0	0	0	5	11	0	2	0	0	0	k__Bacteria
OTU_451	3	0	3	2	3	3	5	3	2	3	0	0	1	5	4	10	1	45	6	0	11	77	5	2	19	5	1	7	4	0	k__Bacteria;p__Firmicutes;c__Bacilli;o__RF39;f__;g__;s__
OTU_452	0	1	0	0	0	1	0	0	0	1	3	1	3	2	0	0	0	6	0	0	0	0	0	0	0	3	0	0	0	0	k__Bacteria;p__Firmicutes;c__Clostridia;o__Oscillospirales;f__Ruminococcaceae;g__Paludicola;s__
OTU_453	4	27	1	7	3	2	2	2	0	2	8	3	10	7	4	1	1	4	1	0	0	0	4	1	0	4	1	4	0	0	k__Bacteria;p__Firmicutes;c__Clostridia;o__Oscillospirales;f__UCG-010;g__;s__
OTU_454	0	1	2	0	0	6	1	0	2	0	0	0	0	3	7	9	1	22	8	0	11	90	8	19	17	13	4	11	7	7	k__Bacteria;p__Firmicutes;c__Bacilli;o__RF39;f__;g__;s__
OTU_455	9	36	73	18	8	2	2	4	25	50	9	24	13	48	43	5	5	0	12	2	14	0	0	1	9	65	60	19	46	5	k__Bacteria;p__Bacteroidota;c__Bacteroidia;o__Bacteroidales;f__Prevotellaceae;g__Alloprevotella;s__
OTU_456	5	9	12	9	3	2	4	3	1	7	11	2	9	5	16	2	5	4	11	1	4	1	9	2	2	6	4	5	10	2	k__Bacteria;p__unidentified_Bacteria;c__Clostridia;o__Oscillospirales;f__Ruminococcaceae;g__;s__
OTU_457	0	2	1	3	1	0	4	9	1	0	0	0	0	0	0	0	0	0	0	1	0	0	0	0	0	0	0	0	0	0	k__Bacteria;p__Firmicutes;c__Clostridia;o__Lachnospirales;f__Lachnospiraceae;g__Syntrophococcus;s__
OTU_458	4	3	4	1	4	6	1	0	5	24	1	31	1	1	2	0	11	1	0	2	2	4	1	0	2	6	1	5	8	0	k__Bacteria;p__Firmicutes;c__Clostridia;o__Lachnospirales;f__Lachnospiraceae;g__[Bacteroides]_pectinophilus_group;s__
OTU_459	6	13	23	29	30	0	0	0	0	0	0	0	0	0	0	23	24	11	18	23	0	0	0	2	8	0	0	0	0	0	k__Bacteria;p__Bacteroidota;c__Bacteroidia;o__Bacteroidales;f__Muribaculaceae;g__;s__
OTU_460	1	0	0	0	0	11	4	3	9	69	9	6	12	9	3	3	0	0	0	0	5	4	3	19	12	15	19	12	19	4	k__Bacteria;p__unidentified_Bacteria;c__unidentified_Bacteria;o__Gemmatimonadales;f__Gemmatimonadaceae;g__;s__
OTU_461	0	0	9	11	14	15	9	6	7	0	0	0	0	0	16	253	10	156	117	184	57	300	125	67	45	0	3	2	2	139	k__Bacteria;p__Firmicutes;c__Clostridia;o__Clostridiales;f__Clostridiaceae;g__Clostridium_sensu_stricto_1;s__Clostridium_perfringens
OTU_462	0	0	4	1	1	0	1	2	2	0	2	0	0	9	2	4	5	6	6	3	2	20	7	4	5	6	1	20	6	1	k__Bacteria;p__unidentified_Bacteria;c__Coriobacteriia;o__Coriobacteriales;f__Eggerthellaceae;g__;s__
OTU_463	0	8	4	0	4	0	0	3	0	3	0	0	0	72	14	2	0	2	7	0	0	0	0	0	0	25	5	4	9	4	k__Bacteria;p__Firmicutes;c__Clostridia;o__Lachnospirales;f__Lachnospiraceae
OTU_464	6	2	13	26	16	4	2	6	8	0	2	6	20	12	12	2	13	6	12	9	2	1	8	6	6	7	5	5	12	3	k__Bacteria;p__Firmicutes;c__Clostridia;o__Lachnospirales;f__Lachnospiraceae;g__Lachnospiraceae_FCS020_group;s__
OTU_465	0	0	0	0	0	13	2	5	1	48	2	8	4	8	1	0	0	0	0	0	3	0	8	12	7	8	3	5	16	4	k__Bacteria;p__Proteobacteria;c__Alphaproteobacteria;o__Reyranellales;f__Reyranellaceae;g__Reyranella;s__
OTU_466	1	6	0	1	1	10	3	8	55	1	0	2	4	0	9	0	26	3	9	21	0	2	1	13	10	3	9	65	14	2	k__Bacteria;p__Bacteroidota;c__Bacteroidia
OTU_467	1	3	1	2	0	13	3	0	2	5	3	0	0	8	0	0	0	0	0	1	0	3	0	0	5	0	0	0	3	0	k__Bacteria;p__Actinobacteriota;c__Coriobacteriia;o__Coriobacteriales;f__Eggerthellaceae;g__Senegalimassilia;s__
OTU_468	80	10	12	11	3	0	0	0	0	0	0	0	0	0	0	10	8	3	0	5	0	0	0	0	3	0	0	0	0	0	k__Bacteria;p__Bacteroidota;c__Bacteroidia;o__Bacteroidales;f__Muribaculaceae;g__;s__
OTU_469	4	38	3	9	14	0	1	0	6	2	28	14	4	2	8	6	0	1	3	1	3	3	0	0	2	6	2	3	9	11	k__Bacteria;p__Firmicutes;c__Clostridia;o__Oscillospirales;f__UCG-010;g__;s__
OTU_470	0	0	0	0	0	0	0	10	8	14	7	2	6	4	4	0	0	0	0	0	1	1	0	5	4	2	4	3	2	9	k__Bacteria;p__Bacteroidota;c__Bacteroidia;o__Sphingobacteriales;f__Sphingobacteriaceae;g__Mucilaginibacter;s__
OTU_471	7	0	0	4	0	4	62	10	8	4	14	14	22	1	0	0	0	2	0	3	0	0	2	1	3	0	0	0	2	0	k__Bacteria;p__Bacteroidota;c__Bacteroidia;o__Bacteroidales;f__Prevotellaceae;g__Prevotellaceae_UCG-004;s__
OTU_472	8	2	3	5	2	7	4	4	9	4	2	4	0	4	5	3	8	0	8	1	2	8	2	2	5	0	7	3	3	3	k__Bacteria;p__unidentified_Bacteria;c__Clostridia;o__Oscillospirales;f__Oscillospiraceae;g__;s__
OTU_473	0	0	0	0	0	2	0	2	0	19	1	0	0	2	4	0	0	0	0	0	2	0	0	0	4	5	3	1	3	0	k__Bacteria;p__unidentified_Bacteria;c__Acidobacteriae;o__Acidobacteriales;f__Acidobacteriaceae_(Subgroup_1);g__;s__
OTU_474	1	3	9	2	0	4	0	2	0	4	2	0	4	10	14	5	13	24	28	13	3	18	3	3	5	15	9	26	6	4	k__Bacteria;p__Firmicutes;c__Clostridia
OTU_475	0	0	0	0	2	0	0	0	1	0	0	3	0	0	0	0	0	0	0	0	0	0	0	0	0	0	0	0	0	0	k__Bacteria;p__Bacteroidota;c__Bacteroidia;o__Bacteroidales;f__Bacteroidaceae;g__Bacteroides;s__Bacteroides_fragilis
OTU_476	34	4	6	9	36	0	0	0	0	0	1	0	0	0	0	14	19	14	29	20	0	0	0	4	1	0	0	0	0	0	k__Bacteria;p__Bacteroidota;c__Bacteroidia;o__Bacteroidales;f__Bacteroidaceae;g__Bacteroides;s__Bacteroides_acidifaciens
OTU_477	9	3	4	3	5	10	8	2	0	0	1	1	3	3	3	2	0	11	2	7	5	20	4	6	7	10	8	1	6	3	k__Bacteria
OTU_478	0	0	0	0	0	3	0	0	0	21	2	0	2	5	5	0	0	0	0	0	3	2	4	2	4	0	5	2	5	4	k__Bacteria;p__WPS-2;c__;o__;f__;g__;s__
OTU_479	0	0	0	0	0	0	2	0	0	8	1	0	0	0	0	0	0	0	0	0	0	0	0	0	0	0	0	0	0	0	k__Bacteria;p__Actinobacteriota;c__Coriobacteriia;o__Coriobacteriales;f__Atopobiaceae;g__Olsenella;s__Olsenella_umbonata
OTU_480	0	0	0	0	0	17	0	4	1	27	5	9	12	6	4	0	0	0	0	0	2	5	1	13	7	6	14	8	14	6	k__Bacteria;p__Chloroflexi;c__TK10
OTU_481	0	1	55	11	1	0	0	0	0	0	0	0	0	0	0	4	23	0	24	23	0	0	0	0	0	0	0	0	0	0	k__Bacteria;p__Bacteroidota;c__Bacteroidia;o__Bacteroidales;f__Prevotellaceae;g__Alloprevotella;s__
OTU_482	0	0	0	0	0	3	0	0	0	12	2	0	1	6	0	0	0	0	0	0	7	30	4	2	0	3	2	8	2	1	k__Bacteria;p__Proteobacteria;c__Alphaproteobacteria;o__Sphingomonadales;f__Sphingomonadaceae;g__Sphingomonas
OTU_483	0	3	0	1	2	0	0	0	1	12	0	0	1	10	6	9	0	1	1	3	6	5	1	4	2	2	12	5	5	1	k__Bacteria;p__Bacteroidota;c__Bacteroidia;o__Bacteroidales;f__Prevotellaceae
OTU_484	0	1	0	0	1	0	0	0	0	0	0	0	0	3	7	5	15	2	12	1	128	8	47	8	4	76	46	25	36	37	k__Bacteria;p__Bacteroidota;c__Bacteroidia;o__Bacteroidales;f__F082;g__;s__
OTU_485	3	9	6	13	3	5	0	0	3	5	4	0	0	3	4	2	8	7	11	2	0	6	2	0	2	9	2	7	11	8	k__Bacteria;p__unidentified_Bacteria;c__Bacilli;o__Erysipelotrichales;f__Erysipelotrichaceae;g__;s__
OTU_486	15	7	5	3	3	0	4	2	3	1	18	7	4	6	0	1	12	8	1	2	0	1	1	1	2	4	0	0	3	0	k__Bacteria;p__Firmicutes;c__Clostridia;o__Oscillospirales;f__UCG-010;g__;s__
OTU_487	0	1	8	9	11	13	7	10	3	7	2	0	1	11	2	2	0	6	0	2	8	0	8	9	6	3	9	1	8	0	k__Bacteria;p__Firmicutes;c__Clostridia;o__Peptostreptococcales-Tissierellales;f__Anaerovoracaceae;g__Family_XIII_UCG-001;s__
OTU_488	6	10	6	14	5	1	4	2	14	14	7	12	6	8	10	5	19	3	9	1	3	0	3	5	3	10	4	14	3	6	k__Bacteria;p__Bacteroidota;c__Bacteroidia;o__Bacteroidales;f__Rikenellaceae;g__Rikenellaceae_RC9_gut_group;s__
OTU_489	1	3	4	3	0	0	1	3	2	4	0	2	5	0	7	0	7	1	5	4	2	7	3	1	0	7	1	7	3	0	k__Bacteria;p__Firmicutes
OTU_490	19	4	9	15	11	0	0	0	0	0	0	0	0	0	0	5	10	6	0	0	0	0	0	10	5	0	0	0	0	0	k__Bacteria;p__Bacteroidota;c__Bacteroidia;o__Bacteroidales;f__Muribaculaceae;g__;s__
OTU_491	0	3	1	4	4	1	0	0	2	0	2	4	12	4	12	6	4	0	4	0	4	0	4	5	2	9	1	8	18	6	k__Bacteria;p__Firmicutes;c__Clostridia;o__Oscillospirales;f__Butyricicoccaceae;g__UCG-009;s__
OTU_492	1	0	1	2	0	0	5	1	3	0	1	0	1	0	1	4	4	18	4	5	11	25	4	5	2	1	2	2	5	0	k__Bacteria;p__Firmicutes;c__Clostridia;o__Oscillospirales;f__UCG-010;g__;s__
OTU_493	1	8	0	0	0	1	3	3	3	1	0	4	6	9	5	0	0	0	0	0	3	11	2	6	3	2	1	0	3	3	k__Bacteria;p__Bacteroidota;c__Bacteroidia;o__Bacteroidales;f__Tannerellaceae;g__Parabacteroides;s__Porphyromonadaceae_bacterium_DJF_B175
OTU_494	2	19	0	1	3	12	5	15	2	1	3	9	0	4	3	0	1	6	0	0	0	0	2	3	9	3	5	0	2	3	k__Bacteria;p__Firmicutes;c__Clostridia;o__Oscillospirales;f__UCG-010;g__;s__
OTU_495	4	5	6	25	6	2	6	2	4	0	6	16	6	10	16	22	4	28	5	7	13	88	6	37	18	10	8	22	14	8	k__Bacteria;p__Bacteroidota;c__Bacteroidia;o__Bacteroidales;f__Prevotellaceae;g__Prevotella;s__
OTU_496	3	22	9	5	20	5	2	0	7	3	8	1	0	5	3	0	4	3	12	1	14	51	7	37	7	6	5	9	8	0	k__Bacteria;p__Firmicutes;c__Clostridia;o__Monoglobales;f__Monoglobaceae;g__Monoglobus;s__
OTU_497	0	2	0	0	0	1	0	0	0	0	0	0	0	0	0	0	0	0	0	0	0	0	0	0	0	0	0	0	0	0	k__Bacteria;p__Bacteroidota;c__Bacteroidia;o__Bacteroidales;f__Prevotellaceae
OTU_498	2	9	16	12	81	0	0	0	0	0	0	0	0	0	0	62	51	4	0	5	0	0	0	28	32	0	0	0	0	0	k__Bacteria;p__Firmicutes;c__Bacilli;o__Erysipelotrichales;f__Erysipelotrichaceae;g__Allobaculum;s__
OTU_499	4	3	1	1	2	0	5	1	2	11	1	3	1	0	2	0	0	0	0	1	0	0	1	0	0	1	2	1	2	0	k__Bacteria;p__Firmicutes;c__Clostridia;o__Oscillospirales;f__Ruminococcaceae;g__Pygmaiobacter;s__
OTU_500	11	0	2	2	7	2	7	13	2	2	1	1	1	1	5	11	2	6	5	1	2	0	2	0	3	1	3	0	2	8	k__Bacteria;p__Firmicutes;c__Clostridia;o__Christensenellales;f__Christensenellaceae;g__Christensenellaceae_R-7_group;s__
OTU_501	0	3	1	0	1	0	0	2	1	0	0	0	0	3	11	0	0	13	29	0	6	0	0	0	2	5	6	17	6	3	k__Bacteria;p__unidentified_Bacteria;c__Clostridia;o__Oscillospirales;f__Ruminococcaceae;g__;s__
OTU_502	10	31	11	16	23	0	0	0	0	0	0	0	0	0	0	17	19	28	41	30	0	0	0	2	5	0	0	0	0	0	k__Bacteria;p__Bacteroidota;c__Bacteroidia;o__Bacteroidales;f__Muribaculaceae;g__;s__
OTU_503	1	2	0	2	3	0	3	1	1	0	9	2	2	0	1	6	3	10	2	8	10	30	2	1	0	4	1	0	2	1	k__Bacteria;p__Firmicutes;c__Clostridia;o__Monoglobales;f__Monoglobaceae;g__Monoglobus;s__
OTU_504	0	1	1	0	0	3	2	2	7	1	0	1	1	0	0	0	0	0	1	0	2	2	0	3	2	2	0	5	7	0	k__Bacteria;p__unidentified_Bacteria;c__Clostridia;o__Lachnospirales;f__Lachnospiraceae;g__unidentified_Lachnospiraceae;s__Lachnospiraceae_bacterium
OTU_505	0	3	0	2	2	0	2	1	0	2	0	0	0	4	4	4	5	4	12	5	3	1	0	4	15	5	0	12	1	2	k__Bacteria;p__Firmicutes;c__Clostridia;o__Lachnospirales;f__Lachnospiraceae
OTU_506	0	2	1	2	0	3	1	1	0	0	0	1	2	0	2	0	0	9	0	2	10	56	11	2	0	0	2	1	2	1	k__Bacteria;p__unidentified_Bacteria;c__Clostridia;o__Peptococcales;f__Peptococcaceae;g__;s__
OTU_507	0	0	0	0	0	7	0	0	0	13	8	3	8	8	2	0	0	0	0	0	0	0	10	7	9	0	4	5	16	0	k__Bacteria;p__RCP2-54;c__;o__;f__;g__;s__
OTU_508	3	32	0	1	0	9	0	33	2	0	3	4	0	1	2	1	2	3	3	0	1	13	1	1	5	0	1	3	6	0	k__Bacteria
OTU_509	0	0	0	0	0	8	0	4	0	40	4	14	10	8	4	0	0	0	0	0	3	4	6	15	4	9	7	7	12	2	k__Bacteria;p__Acidobacteriota;c__Acidobacteriae;o__Solibacterales;f__Solibacteraceae;g__Candidatus_Solibacter;s__
OTU_510	0	0	2	0	3	0	1	0	0	0	1	0	0	0	2	0	2	27	0	8	3	40	6	15	4	1	3	0	0	4	k__Bacteria;p__Firmicutes;c__Clostridia;o__Oscillospirales;f__UCG-010;g__;s__
OTU_511	0	0	0	0	0	7	11	1	3	8	0	0	1	7	0	0	0	0	0	0	0	0	0	6	1	3	5	5	5	0	k__Bacteria;p__Proteobacteria;c__Gammaproteobacteria;o__Burkholderiales;f__Comamonadaceae;g__Caenimonas;s__
OTU_512	0	0	0	0	0	0	0	0	0	0	0	0	0	0	0	1	0	0	0	0	0	0	0	0	0	0	0	1	0	0	k__Bacteria;p__Bacteroidota;c__Bacteroidia;o__Bacteroidales;f__Muribaculaceae;g__;s__
OTU_513	2	1	0	1	2	0	0	0	0	0	0	0	0	2	2	3	0	22	9	0	8	49	4	0	2	11	3	30	5	4	k__Bacteria;p__Firmicutes;c__Clostridia;o__Christensenellales;f__Christensenellaceae;g__Christensenellaceae_R-7_group;s__
OTU_514	0	0	0	0	0	9	0	1	1	24	4	8	8	6	5	0	0	0	0	0	5	2	5	5	13	13	8	14	6	7	k__Bacteria;p__unidentified_Bacteria;c__Thermoleophilia;o__Solirubrobacterales;f__Solirubrobacteraceae;g__;s__
OTU_515	4	15	5	0	1	1	1	1	1	0	0	4	0	1	0	0	0	6	3	2	3	2	0	10	7	10	1	16	2	0	k__Bacteria;p__Firmicutes;c__Clostridia
OTU_516	1	3	0	2	0	2	3	1	4	0	3	1	4	3	0	4	2	5	4	7	7	4	5	9	2	1	1	12	5	3	k__Bacteria;p__Firmicutes;c__Clostridia;o__Christensenellales;f__Christensenellaceae;g__Christensenellaceae_R-7_group;s__Christensenella_sp_Marseille-P3954
OTU_517	8	4	8	2	3	0	0	0	3	0	0	0	3	9	20	3	18	9	37	3	5	8	0	0	3	9	5	11	6	3	k__Bacteria;p__Firmicutes;c__Clostridia;o__Lachnospirales;f__Lachnospiraceae;g__Lachnospiraceae_UCG-003;s__
OTU_518	11	5	8	3	1	0	0	3	3	13	0	0	2	3	10	3	1	17	2	11	4	4	3	10	0	6	24	6	15	4	k__Bacteria;p__Firmicutes;c__Clostridia;o__Oscillospirales;f__Oscillospiraceae;g__UCG-005;s__
OTU_519	8	6	12	6	3	0	24	10	15	16	22	24	27	5	44	26	11	15	45	8	8	7	4	12	6	50	14	19	19	31	k__Bacteria;p__Bacteroidota;c__Bacteroidia;o__Bacteroidales;f__Prevotellaceae;g__Prevotellaceae_UCG-001;s__
OTU_520	0	0	0	0	0	4	4	3	1	16	1	4	1	4	5	0	0	0	0	0	1	0	0	7	5	9	3	10	4	4	k__Bacteria;p__Actinobacteria;c__unidentified_Actinobacteria;o__Corynebacteriales;f__Mycobacteriaceae;g__Mycobacterium;s__Mycobacterium_celatum
OTU_521	2	14	7	8	4	1	2	1	0	3	4	0	4	8	1	3	4	14	4	3	1	2	2	2	6	6	0	9	6	0	k__Bacteria
OTU_522	0	0	0	0	0	5	4	2	0	12	1	0	3	3	6	0	0	0	0	0	2	3	0	3	0	1	2	2	5	9	k__Bacteria;p__Acidobacteriota;c__Blastocatellia;o__11-24;f__;g__;s__
OTU_523	0	0	0	0	0	2	4	1	2	27	2	4	8	4	3	0	0	0	0	0	2	5	7	6	3	6	8	10	6	7	k__Bacteria;p__Firmicutes;c__Bacilli;o__Bacillales;f__Bacillaceae;g__Bacillus
OTU_524	2	0	4	0	8	5	4	3	5	5	1	5	0	3	2	0	1	2	1	0	0	0	0	1	0	1	3	2	1	0	k__Bacteria;p__Firmicutes;c__Clostridia;o__Lachnospirales;f__Lachnospiraceae;g__Lachnospiraceae_UCG-004;s__
OTU_525	2	10	0	2	0	3	0	4	0	6	0	0	0	4	7	0	0	7	0	0	3	0	4	0	5	5	1	2	2	5	k__Bacteria;p__Firmicutes;c__Clostridia;o__Oscillospirales;f__UCG-010;g__;s__
OTU_526	0	0	0	0	0	9	0	0	0	12	0	4	4	2	0	0	0	0	0	0	0	0	4	14	11	2	4	3	8	0	k__Bacteria;p__unidentified_Bacteria;c__Alphaproteobacteria;o__Elsterales;f__;g__;s__
OTU_527	0	0	0	0	0	9	4	0	2	34	2	7	7	8	1	0	0	0	0	0	1	1	3	7	11	3	5	8	8	1	k__Bacteria;p__Acidobacteriota;c__Acidobacteriae;o__Solibacterales;f__Solibacteraceae;g__Candidatus_Solibacter;s__
OTU_528	0	0	0	0	0	12	16	10	9	26	23	8	13	2	26	0	0	0	0	0	9	6	5	23	9	9	7	26	7	3	k__Bacteria;p__Firmicutes;c__Bacilli;o__Bacillales;f__Bacillaceae;g__Bacillus
OTU_529	0	0	0	0	0	3	2	0	1	34	3	1	4	5	0	0	0	0	0	0	3	0	3	7	7	7	5	3	10	2	k__Bacteria;p__Acidobacteriota;c__Blastocatellia;o__Pyrinomonadales;f__Pyrinomonadaceae;g__RB41;s__
OTU_530	0	0	0	0	0	1	3	1	0	3	0	0	2	8	8	2	3	4	4	2	0	8	8	0	28	10	9	8	4	18	k__Bacteria;p__Firmicutes;c__Clostridia;o__Oscillospirales;f__[Eubacterium]_coprostanoligenes_group;g__;s__
OTU_531	2	4	8	3	2	0	3	2	2	0	0	0	1	0	1	27	2	6	0	6	7	28	1	5	0	0	1	4	2	0	k__Bacteria;p__Firmicutes;c__Clostridia;o__Monoglobales;f__Monoglobaceae;g__Monoglobus;s__
OTU_532	0	0	0	0	0	0	0	0	0	0	0	2	0	0	0	0	0	0	0	0	0	0	0	0	0	0	0	0	0	0	k__Bacteria;p__Proteobacteria;c__Gammaproteobacteria;o__Enterobacterales;f__Vibrionaceae;g__Photobacterium;s__Photobacterium_damselae
OTU_533	48	30	19	34	16	15	8	12	33	7	38	25	39	18	11	17	130	48	80	39	15	12	8	17	22	20	28	29	35	8	k__Bacteria;p__Firmicutes;c__Clostridia;o__Lachnospirales;f__Lachnospiraceae
OTU_534	0	1	9	2	2	0	7	0	2	2	0	0	2	5	4	12	1	6	9	2	4	12	0	3	2	3	5	8	5	3	k__Bacteria;p__Firmicutes;c__Clostridia;o__Oscillospirales;f__Butyricicoccaceae;g__UCG-008;s__
OTU_535	0	2	2	4	63	0	0	0	0	0	0	0	0	0	0	1	4	3	35	1	1	0	0	0	8	0	1	0	0	0	k__Bacteria;p__Verrucomicrobiota;c__Verrucomicrobiae;o__Verrucomicrobiales;f__Akkermansiaceae;g__Akkermansia;s__
OTU_536	0	4	7	9	7	19	19	3	6	7	0	0	1	5	1	4	3	0	10	0	0	0	0	6	1	1	0	0	2	0	k__Bacteria;p__Firmicutes;c__Clostridia;o__Peptococcales;f__Peptococcaceae;g__Peptococcus;s__
OTU_537	1	1	0	0	0	9	0	2	2	18	4	6	1	5	4	0	0	1	0	0	0	2	2	12	5	2	3	2	6	2	k__Bacteria;p__Acidobacteriota;c__Acidobacteriae;o__Bryobacterales;f__Bryobacteraceae;g__Bryobacter;s__
OTU_539	0	0	0	0	0	10	3	2	7	13	4	6	0	0	0	0	0	0	0	0	0	0	1	9	11	0	2	4	4	0	k__Bacteria;p__Actinobacteriota;c__MB-A2-108;o__;f__;g__;s__
OTU_540	0	0	0	0	0	1	0	1	3	7	0	0	2	1	3	0	0	0	0	0	4	2	1	5	5	0	3	2	3	0	k__Bacteria;p__Proteobacteria;c__Alphaproteobacteria;o__Rickettsiales;f__SM2D12;g__;s__
OTU_541	0	0	0	0	0	8	1	0	0	19	11	7	1	6	6	0	0	0	0	0	2	4	5	15	6	5	3	6	3	4	k__Bacteria;p__Actinobacteriota;c__Thermoleophilia;o__Solirubrobacterales;f__67-14;g__;s__
OTU_542	0	0	0	0	0	5	0	1	1	17	4	0	5	2	3	0	0	0	0	0	0	1	2	5	2	0	6	6	7	0	k__Bacteria;p__Actinobacteriota;c__MB-A2-108;o__;f__;g__;s__
OTU_543	10	7	14	15	17	0	0	0	0	0	0	0	0	0	0	7	16	6	1	0	0	0	0	7	4	0	0	0	0	0	k__Bacteria;p__Bacteroidota;c__Bacteroidia;o__Bacteroidales;f__Rikenellaceae;g__Alistipes
OTU_544	0	0	0	0	2	0	0	0	0	0	0	0	0	0	0	0	0	0	0	0	0	0	0	0	0	0	0	0	0	0	k__Bacteria;p__Bacteroidota;c__Bacteroidia;o__Bacteroidales;f__Marinifilaceae;g__Butyricimonas;s__
OTU_545	0	4	7	4	23	0	0	0	2	9	0	0	3	3	0	0	12	4	5	0	2	0	0	0	2	1	4	1	2	3	k__Bacteria;p__Firmicutes;c__Clostridia;o__Oscillospirales;f__UCG-010;g__;s__
OTU_546	0	0	0	1	0	0	2	1	1	9	2	3	5	2	8	0	0	0	0	0	0	1	0	6	4	22	7	13	12	5	k__Bacteria;p__Bacteroidota;c__Bacteroidia;o__Sphingobacteriales;f__Sphingobacteriaceae;g__Mucilaginibacter
OTU_547	91	55	104	22	86	59	214	14	91	150	51	94	146	48	73	33	78	60	67	7	109	160	25	38	63	53	43	23	33	26	k__Bacteria;p__Firmicutes;c__Clostridia;o__Clostridia_UCG-014;f__;g__;s__
OTU_548	0	0	0	0	0	2	0	4	1	14	0	0	0	3	0	0	0	0	0	0	1	0	0	5	6	0	0	0	0	2	k__Bacteria;p__Proteobacteria;c__Alphaproteobacteria;o__Reyranellales;f__Reyranellaceae;g__Reyranella;s__
OTU_549	2	0	0	0	0	0	0	0	0	0	0	0	0	0	0	0	2	0	0	0	0	0	0	0	0	0	0	0	0	0	k__Bacteria;p__Bacteroidota;c__Bacteroidia;o__Bacteroidales;f__Tannerellaceae;g__Parabacteroides;s__Parabacteroides_goldsteinii
OTU_550	1	10	2	1	4	2	1	2	0	15	1	0	0	4	6	4	1	28	12	0	18	76	14	14	8	1	4	7	0	5	k__Bacteria;p__Firmicutes;c__Bacilli;o__RF39;f__;g__;s__
OTU_551	0	0	0	0	0	13	5	1	0	15	4	4	6	9	0	0	0	0	0	0	0	3	5	12	2	0	3	4	13	3	k__Bacteria;p__Methylomirabilota;c__Methylomirabilia;o__Rokubacteriales;f__;g__;s__
OTU_552	0	0	0	0	0	9	3	3	1	27	4	1	2	1	1	0	0	0	0	0	0	1	1	8	6	8	0	4	5	0	k__Bacteria;p__Proteobacteria;c__Alphaproteobacteria;o__Rhizobiales;f__Hyphomicrobiaceae;g__Pedomicrobium;s__
OTU_553	11	8	16	9	5	0	0	0	0	0	0	0	0	0	0	7	7	5	0	1	0	0	0	2	5	0	0	0	0	0	k__Bacteria;p__Bacteroidota;c__Bacteroidia;o__Bacteroidales;f__Muribaculaceae;g__;s__
OTU_554	3	7	6	1	4	0	1	0	0	0	1	4	0	3	6	15	15	4	19	7	0	7	1	9	3	3	1	4	6	0	k__Bacteria;p__Firmicutes;c__Clostridia;o__Oscillospirales;f__[Eubacterium]_coprostanoligenes_group;g__;s__
OTU_555	0	7	0	3	12	0	0	0	0	0	0	0	0	3	0	2	24	3	4	0	27	6	16	5	2	0	2	3	0	0	k__Bacteria
OTU_556	3	0	1	6	4	0	3	2	0	0	0	9	2	1	2	0	2	14	3	0	3	5	4	2	3	3	4	4	0	2	k__Bacteria;p__Firmicutes;c__Clostridia;o__Monoglobales;f__Monoglobaceae;g__Monoglobus;s__
OTU_557	0	0	0	0	3	1	5	0	4	0	0	0	0	0	0	0	0	0	0	0	0	1	1	0	0	2	2	2	0	0	k__Bacteria;p__Firmicutes;c__Clostridia;o__Lachnospirales;f__Lachnospiraceae
OTU_558	0	2	0	0	0	12	8	8	15	68	6	3	8	10	9	1	0	0	0	0	2	2	2	23	12	11	4	9	15	3	k__Bacteria;p__unidentified_Bacteria;c__Alphaproteobacteria;o__Micropepsales;f__Micropepsaceae;g__;s__
OTU_559	4	22	33	34	26	14	16	6	6	27	7	12	32	37	92	57	24	8	37	9	17	51	8	18	10	91	43	58	54	26	k__Bacteria;p__Bacteroidota;c__Bacteroidia;o__Bacteroidales;f__Tannerellaceae;g__Parabacteroides;s__
OTU_560	0	0	0	0	0	5	2	5	2	15	2	6	1	0	3	0	0	0	0	0	0	1	4	5	0	5	3	4	4	2	k__Bacteria;p__Chloroflexi;c__KD4-96;o__;f__;g__;s__
OTU_561	2	9	20	16	13	1	0	0	0	3	0	0	4	5	19	24	36	13	33	8	13	7	1	0	0	5	4	7	8	7	k__Bacteria;p__Firmicutes;c__Clostridia;o__Clostridia_UCG-014;f__;g__;s__
OTU_562	0	0	0	0	0	3	0	0	0	3	3	4	4	1	0	0	0	0	0	0	0	2	0	2	1	12	5	9	3	1	k__Bacteria;p__Bacteroidota;c__Bacteroidia;o__Sphingobacteriales;f__env.OPS_17;g__;s__
OTU_563	2	2	1	3	8	3	3	9	6	1	0	4	15	0	0	0	0	2	0	0	0	0	0	1	2	0	0	0	1	0	k__Bacteria;p__Firmicutes;c__Clostridia;o__Lachnospirales;f__Lachnospiraceae;g__Lachnospiraceae_NK3A20_group
OTU_564	0	0	0	0	0	3	0	2	0	17	4	4	5	7	2	0	0	0	0	0	2	2	2	7	1	2	5	3	10	0	k__Bacteria;p__unidentified_Bacteria;c__Bacteroidia;o__Chitinophagales;f__Chitinophagaceae;g__;s__
OTU_565	0	0	2	0	0	3	1	0	0	12	2	5	5	0	2	0	0	0	0	0	1	2	2	7	2	2	2	0	6	1	k__Bacteria;p__Chloroflexi;c__Ktedonobacteria;o__Ktedonobacterales;f__JG30-KF-AS9;g__;s__
OTU_566	0	0	0	0	9	0	0	0	0	0	0	0	0	0	0	0	1	0	0	0	0	0	0	6	0	0	0	0	0	0	k__Bacteria;p__Bacteroidota;c__Bacteroidia;o__Bacteroidales;f__Bacteroidaceae;g__Bacteroides;s__Bacteroides_uniformis
OTU_567	0	0	0	0	0	19	9	3	6	59	7	8	12	12	12	0	0	0	0	0	10	6	5	29	16	18	10	19	10	13	k__Bacteria;p__unidentified_Bacteria;c__Thermoleophilia;o__Gaiellales;f__;g__;s__
OTU_568	8	1	2	2	7	4	8	3	11	1	3	4	3	2	0	0	0	0	3	0	0	0	0	1	0	0	0	4	0	0	k__Bacteria;p__Actinobacteriota;c__Coriobacteriia;o__Coriobacteriales;f__Eggerthellaceae;g__Slackia
OTU_569	0	0	0	0	0	0	0	2	0	68	0	0	0	5	6	0	0	0	4	0	0	0	1	0	0	23	12	0	4	0	k__Bacteria;p__Firmicutes;c__Bacilli;o__RF39;f__;g__;s__
OTU_570	18	3	8	4	7	2	3	4	32	0	3	26	3	26	6	2	2	3	7	18	6	2	2	2	3	8	3	7	6	3	k__Bacteria;p__Firmicutes;c__Clostridia;o__Lachnospirales;f__Lachnospiraceae
OTU_571	0	5	3	3	4	4	1	2	1	2	1	0	4	4	2	6	3	2	1	3	9	8	3	3	1	4	2	6	3	4	k__Bacteria;p__Firmicutes;c__Clostridia;o__Monoglobales;f__Monoglobaceae;g__Monoglobus;s__
OTU_572	34	25	63	15	15	0	0	0	0	0	0	0	0	0	0	8	15	0	0	2	0	0	0	0	0	0	0	0	0	0	k__Bacteria;p__Bacteroidota;c__Bacteroidia;o__Bacteroidales;f__Muribaculaceae;g__;s__
OTU_573	10	13	1	5	2	3	0	0	3	0	0	4	2	29	8	1	9	6	83	5	3	5	1	2	5	15	13	25	15	7	k__Bacteria;p__Firmicutes;c__Clostridia;o__Oscillospirales;f__Ruminococcaceae;g__Ruminococcus
OTU_574	5	0	3	4	0	0	0	8	25	3	5	1	14	0	0	0	0	0	0	0	0	0	0	0	0	0	0	0	0	0	k__Bacteria;p__Firmicutes;c__Bacilli;o__RF39;f__;g__;s__
OTU_575	0	0	0	0	0	2	3	0	2	15	1	0	0	0	0	0	0	0	0	0	0	0	0	3	3	2	0	3	0	0	k__Bacteria;p__Proteobacteria;c__Gammaproteobacteria;o__Burkholderiales;f__Burkholderiaceae;g__Burkholderia-Caballeronia-Paraburkholderia
OTU_576	0	1	1	44	2	6	85	1	4	3	0	1	0	0	0	0	6	6	6	0	0	0	0	4	5	0	0	0	1	0	k__Bacteria;p__Proteobacteria;c__Gammaproteobacteria;o__Enterobacterales;f__Succinivibrionaceae;g__Succinivibrio;s__
OTU_577	6	3	7	2	5	3	0	2	2	11	1	6	5	8	8	2	2	5	28	10	5	1	1	2	5	5	6	7	0	6	k__Bacteria;p__Firmicutes;c__Negativicutes;o__Veillonellales-Selenomonadales;f__Selenomonadaceae;g__Anaerovibrio;s__
OTU_578	0	0	0	0	0	0	0	2	0	11	0	1	4	10	2	0	0	0	0	0	1	0	0	0	4	6	2	9	2	2	k__Bacteria;p__unidentified_Bacteria;c__Gammaproteobacteria;o__Burkholderiales;f__Comamonadaceae;g__unidentified_Comamonadaceae;s__Ideonella_sp
OTU_579	0	0	0	0	0	0	0	3	0	17	0	2	1	0	3	0	0	0	0	2	2	0	0	9	2	3	4	0	0	1	k__Bacteria;p__Acidobacteriota;c__Acidobacteriae;o__Solibacterales;f__Solibacteraceae;g__Candidatus_Solibacter;s__
OTU_580	0	0	2	4	4	0	0	0	0	0	0	0	0	3	10	39	5	7	35	24	2	2	2	0	0	9	3	37	2	4	k__Bacteria
OTU_581	0	9	3	4	0	0	3	4	1	6	0	0	0	2	6	0	5	3	9	2	3	1	4	6	4	2	7	16	6	7	k__Bacteria;p__unidentified_Bacteria;c__Clostridia;o__Peptococcales;f__Peptococcaceae;g__;s__
OTU_582	0	0	0	0	0	10	0	0	0	29	2	2	7	4	4	0	0	0	0	0	3	1	10	12	5	4	3	3	7	2	k__Bacteria;p__Proteobacteria;c__Gammaproteobacteria;o__Burkholderiales;f__A21b;g__;s__
OTU_583	0	0	0	0	0	4	0	4	1	13	2	3	1	2	3	0	0	0	0	0	2	3	0	5	3	5	1	2	1	2	k__Bacteria;p__Actinobacteriota;c__Thermoleophilia;o__Solirubrobacterales;f__67-14;g__;s__
OTU_584	0	0	0	0	0	10	0	0	2	25	8	16	12	18	0	0	0	0	0	0	1	2	15	12	9	2	3	4	19	0	k__Bacteria;p__Chloroflexi;c__AD3;o__;f__;g__;s__
OTU_585	0	14	8	0	2	0	0	0	0	0	0	0	0	2	12	2	0	0	4	0	0	0	0	0	0	4	3	0	5	5	k__Bacteria;p__Firmicutes;c__Clostridia;o__Lachnospirales;f__Lachnospiraceae;g__Lachnospiraceae_UCG-010;s__
OTU_586	0	2	3	1	2	0	0	0	1	0	0	3	1	0	0	0	1	0	0	0	0	0	0	0	0	1	1	0	0	0	k__Bacteria;p__Bacteroidota;c__Bacteroidia;o__Bacteroidales;f__Prevotellaceae;g__Prevotellaceae_UCG-001
OTU_587	1	4	2	4	5	0	1	2	1	0	0	0	7	3	0	0	7	0	3	7	3	0	3	6	2	0	2	0	0	5	k__Bacteria;p__Firmicutes;c__Clostridia;o__Peptostreptococcales-Tissierellales;f__Anaerovoracaceae;g__Family_XIII_AD3011_group;s__
OTU_588	6	3	12	21	17	0	0	0	0	0	0	0	0	0	0	23	17	10	30	27	0	0	0	0	6	0	0	0	0	0	k__Bacteria;p__Bacteroidota;c__Bacteroidia;o__Bacteroidales;f__Muribaculaceae;g__;s__
OTU_589	0	0	0	0	0	3	3	2	1	6	3	3	0	5	2	0	0	0	0	0	2	0	1	2	1	0	4	0	6	2	k__Bacteria;p__Acidobacteriota;c__Blastocatellia;o__Pyrinomonadales;f__Pyrinomonadaceae;g__RB41;s__
OTU_590	4	6	8	3	6	0	4	6	5	14	8	4	3	3	0	6	7	4	3	12	3	8	1	2	10	1	0	3	4	6	k__Bacteria;p__Firmicutes;c__Clostridia;o__Peptostreptococcales-Tissierellales;f__Anaerovoracaceae;g__Family_XIII_AD3011_group;s__
OTU_591	29	65	9	32	24	12	57	10	15	83	24	28	89	25	18	1	28	46	42	9	36	94	11	22	14	25	16	114	53	10	k__Bacteria;p__Firmicutes;c__Clostridia;o__Lachnospirales;f__Lachnospiraceae
OTU_592	0	0	0	0	0	5	0	0	1	16	3	9	9	5	1	0	0	0	0	0	1	0	8	4	7	2	3	3	5	0	k__Bacteria;p__Bacteroidota;c__Bacteroidia;o__Chitinophagales;f__Chitinophagaceae;g__Puia;s__
OTU_593	0	3	2	1	0	0	0	0	0	0	0	0	0	0	1	2	3	34	7	3	0	17	3	2	3	1	2	3	3	10	k__Bacteria
OTU_594	0	1	0	0	0	0	0	0	0	0	0	0	0	0	0	0	0	0	0	1	0	0	0	0	0	0	0	0	0	0	k__Bacteria;p__Firmicutes;c__Clostridia;o__Oscillospirales;f__Ruminococcaceae;g__UBA1819;s__
OTU_595	2	6	4	2	1	0	3	3	0	0	1	0	1	2	7	0	3	2	0	0	2	0	0	0	4	4	0	4	5	0	k__Bacteria;p__Firmicutes;c__Clostridia;o__Oscillospirales;f__UCG-010;g__;s__
OTU_596	0	0	0	0	0	11	3	0	3	19	3	1	0	2	4	0	0	0	0	0	1	0	0	10	4	8	6	0	7	0	k__Bacteria;p__Acidobacteriota;c__Acidobacteriae;o__Acidobacteriales;f__Acidobacteriaceae_(Subgroup_1);g__Occallatibacter;s__
OTU_597	0	0	0	0	0	5	0	0	3	13	3	2	0	1	3	0	0	0	0	0	1	0	3	2	2	0	1	0	3	3	k__Bacteria;p__Acidobacteriota;c__Acidobacteriae;o__Subgroup_2;f__;g__;s__
OTU_598	3	3	2	0	3	3	2	1	3	0	0	0	0	12	7	0	2	0	4	0	0	1	2	4	9	14	7	10	1	3	k__Bacteria;p__Firmicutes;c__Clostridia;o__Oscillospirales;f__UCG-010
OTU_599	0	0	0	0	0	0	3	0	2	14	2	4	2	11	0	0	0	0	0	0	1	0	0	3	2	4	2	1	0	0	k__Bacteria;p__Proteobacteria;c__Gammaproteobacteria;o__Xanthomonadales;f__Xanthomonadaceae;g__Lysobacter
OTU_600	0	0	2	0	3	0	0	0	1	2	0	0	0	3	0	4	53	5	2	1	0	1	0	2	3	0	0	0	0	4	k__Bacteria;p__Firmicutes;c__Clostridia;o__Clostridiales;f__Clostridiaceae;g__Clostridium_sensu_stricto_1
OTU_601	3	5	3	3	2	1	0	0	1	0	0	1	4	7	8	24	4	6	40	4	10	65	13	5	6	7	4	8	11	3	k__Bacteria;p__Firmicutes;c__Clostridia;o__Oscillospirales;f__Oscillospiraceae;g__UCG-005;s__
OTU_602	19	14	10	9	8	8	6	7	5	5	9	4	4	6	7	1	6	7	4	0	4	0	1	2	7	8	0	8	8	5	k__Bacteria;p__Firmicutes;c__Clostridia;o__Oscillospirales;f__UCG-010;g__;s__
OTU_603	4	2	1	0	1	2	2	2	0	1	0	1	3	2	3	0	5	0	6	0	3	5	0	0	0	9	2	21	2	0	k__Bacteria;p__Firmicutes;c__Clostridia;o__Oscillospirales;f__UCG-010;g__;s__
OTU_604	0	0	0	0	0	1	5	2	5	13	2	2	0	3	3	0	0	0	0	0	0	0	0	7	2	9	0	3	0	4	k__Bacteria;p__Actinobacteria;c__unidentified_Actinobacteria;o__Propionibacteriales;f__Nocardioidaceae;g__Nocardioides;s__Nocardioides_sp
OTU_605	0	0	0	0	0	4	1	0	0	6	0	0	0	0	0	0	0	0	0	0	0	0	0	0	1	5	1	1	0	2	k__Bacteria;p__Gemmatimonadetes;c__unidentified_Gemmatimonadetes;o__Gemmatimonadales;f__Gemmatimonadaceae;g__Gemmatimonas;s__
OTU_606	4	0	0	2	1	2	1	0	1	1	13	13	11	0	7	0	0	0	0	0	1	2	2	4	0	3	3	1	2	3	k__Bacteria;p__Firmicutes;c__Bacilli;o__RF39;f__;g__;s__
OTU_607	15	3	7	4	7	4	4	0	5	0	9	4	8	3	1	0	1	0	0	4	3	0	0	2	2	3	0	0	1	2	k__Bacteria;p__Firmicutes;c__Bacilli;o__Erysipelotrichales;f__Erysipelotrichaceae;g__Erysipelotrichaceae_UCG-006;s__
OTU_608	6	3	6	5	3	0	1	0	0	0	8	5	1	5	3	7	5	2	4	9	2	0	4	0	0	1	0	2	3	0	k__Bacteria;p__Firmicutes;c__Clostridia;o__Oscillospirales;f__Oscillospiraceae;g__NK4A214_group;s__Lachnospiraceae_bacterium_19gly4
OTU_609	11	45	0	0	0	41	131	18	13	66	23	51	125	32	65	0	0	1	0	3	47	305	15	46	13	97	33	59	52	21	k__Bacteria;p__Bacteroidota;c__Bacteroidia;o__Bacteroidales;f__Tannerellaceae;g__Parabacteroides;s__Porphyromonadaceae_bacterium_DJF_B175
OTU_610	0	0	3	3	6	0	0	0	0	0	0	0	0	0	0	7	5	18	57	18	4	1	6	0	0	0	0	0	0	1	k__Bacteria;p__Firmicutes;c__Clostridia;o__Lachnospirales;f__Lachnospiraceae;g__Cellulosilyticum;s__
OTU_611	5	0	2	0	3	0	0	0	1	0	5	1	21	0	4	5	0	15	3	0	3	2	0	0	0	0	0	0	0	2	k__Bacteria;p__Firmicutes;c__Clostridia;o__Clostridia_UCG-014;f__;g__;s__
OTU_612	0	0	0	0	0	2	5	0	2	5	1	0	0	1	4	0	0	0	0	0	0	3	1	0	4	4	4	6	1	0	k__Bacteria;p__Actinobacteria;c__unidentified_Actinobacteria;o__Micrococcales;f__Microbacteriaceae
OTU_613	0	0	0	0	0	7	0	0	0	21	0	2	5	8	1	0	0	0	0	0	3	5	7	7	2	3	0	1	7	0	k__Bacteria;p__Actinobacteria;c__unidentified_Actinobacteria;o__Frankiales;f__Frankiaceae;g__Jatrophihabitans;s__
OTU_614	0	3	2	8	4	0	0	0	2	0	2	0	0	3	0	0	0	0	3	1	3	0	0	1	5	0	0	1	1	2	k__Bacteria;p__Firmicutes;c__Clostridia;o__Monoglobales;f__Monoglobaceae;g__Monoglobus;s__
OTU_615	20	11	9	3	8	0	0	0	0	0	0	0	0	0	0	10	7	0	2	2	0	0	0	0	0	0	0	0	0	0	k__Bacteria;p__Actinobacteriota;c__Coriobacteriia;o__Coriobacteriales;f__Atopobiaceae;g__Coriobacteriaceae_UCG-002;s__
OTU_616	4	3	7	8	24	0	0	0	0	0	0	0	0	0	0	2	29	0	7	5	0	0	0	9	1	0	0	0	0	0	k__Bacteria;p__Bacteroidota;c__Bacteroidia;o__Bacteroidales;f__Bacteroidaceae;g__Bacteroides;s__Bacteroides_caecimuris
OTU_617	3	5	1	2	2	1	5	3	4	0	3	9	0	0	0	2	2	0	0	1	0	0	0	1	2	0	0	0	0	3	k__Bacteria;p__Firmicutes;c__Clostridia;o__Lachnospirales;f__Lachnospiraceae;g__Butyrivibrio;s__Butyrivibrio_crossotus
OTU_618	11	7	28	18	9	0	0	0	0	0	0	0	0	0	0	28	28	2	12	13	0	0	0	0	1	0	0	0	0	0	k__Bacteria;p__Proteobacteria;c__Gammaproteobacteria;o__Burkholderiales;f__Sutterellaceae;g__Parasutterella;s__
OTU_619	1	1	0	0	0	0	5	0	0	0	0	0	1	3	0	0	1	0	9	0	10	14	4	3	3	0	0	0	0	0	k__Bacteria;p__Firmicutes;c__Clostridia;o__Oscillospirales;f__UCG-010;g__;s__
OTU_620	0	0	0	0	1	0	0	0	0	1	0	0	1	1	6	0	2	0	3	2	5	0	0	0	0	2	1	1	1	0	k__Bacteria;p__Firmicutes;c__Clostridia;o__Clostridia_UCG-014;f__;g__;s__
OTU_621	0	0	0	0	0	2	1	6	6	12	3	1	4	2	4	0	0	0	0	0	1	1	2	4	4	2	2	2	5	3	k__Bacteria;p__Gemmatimonadetes;c__unidentified_Gemmatimonadetes;o__Gemmatimonadales;f__Gemmatimonadaceae;g__Gemmatimonas;s__Gemmatimonadetes_bacterium_Ellin7146
OTU_622	6	25	37	15	28	5	14	5	13	32	8	10	9	2	12	5	30	13	16	16	32	43	5	15	22	7	28	5	12	6	k__Bacteria;p__Firmicutes;c__Clostridia;o__Clostridia_UCG-014;f__;g__;s__
OTU_623	7	3	5	18	0	3	1	0	0	0	37	40	5	5	2	0	3	0	0	0	0	0	0	0	3	0	1	0	0	0	k__Bacteria
OTU_624	0	0	0	0	0	4	3	3	3	22	0	1	3	0	0	0	0	0	0	0	1	1	0	5	0	1	1	6	7	0	k__Bacteria
OTU_625	4	3	7	3	8	4	3	0	2	0	1	0	6	12	10	2	3	4	4	1	7	0	3	2	8	3	8	14	1	2	k__Bacteria;p__Firmicutes;c__Clostridia;o__Lachnospirales;f__Lachnospiraceae;g__Oribacterium;s__
OTU_626	0	0	0	0	0	0	0	2	0	25	5	1	2	4	1	0	0	0	0	0	0	0	3	2	4	4	3	2	0	2	k__Bacteria;p__unidentified_Bacteria;c__Alphaproteobacteria;o__Elsterales;f__;g__;s__
OTU_627	0	0	0	0	0	1	3	1	0	0	0	0	0	0	9	11	2	12	2	9	9	66	14	7	2	0	0	0	5	31	k__Bacteria;p__Firmicutes;c__Clostridia;o__Lachnospirales;f__Lachnospiraceae;g__Cellulosilyticum
OTU_628	0	0	0	0	0	0	2	3	0	17	1	0	2	1	0	0	0	0	0	0	0	0	0	1	1	4	5	2	2	1	k__Bacteria;p__Acidobacteriota;c__Acidobacteriae;o__Bryobacterales;f__Bryobacteraceae;g__Bryobacter;s__
OTU_629	9	15	17	16	16	0	0	0	0	0	0	0	0	0	0	11	2	106	2	8	0	0	0	0	0	0	0	0	0	0	k__Bacteria;p__Firmicutes;c__Clostridia;o__Lachnospirales;f__Lachnospiraceae;g__Lachnospiraceae_NK4A136_group;s__
OTU_630	0	0	0	0	0	3	1	0	3	23	0	0	0	0	0	0	0	0	0	0	0	2	2	3	2	1	2	4	0	0	k__Bacteria
OTU_631	116	164	366	128	82	241	66	83	42	53	206	18	58	200	81	11	213	35	104	69	382	35	85	16	4	111	40	10	14	36	k__Bacteria;p__Firmicutes;c__Bacilli;o__Lactobacillales;f__Lactobacillaceae;g__HT002;s__
OTU_632	7	0	0	12	1	0	0	0	2	3	3	2	72	3	5	0	0	0	0	0	0	0	0	0	0	4	5	0	0	0	k__Bacteria;p__Bacteroidota;c__Bacteroidia;o__Bacteroidales;f__Prevotellaceae;g__Prevotellaceae_NK3B31_group;s__
OTU_633	0	0	0	0	1	0	0	0	0	0	0	0	0	0	0	1	0	0	0	0	0	0	0	35	2	0	0	0	0	0	k__Bacteria;p__Bacteroidota;c__Bacteroidia;o__Bacteroidales;f__Prevotellaceae;g__Paraprevotella
OTU_634	2	13	1	1	3	2	1	6	4	3	0	0	4	21	9	2	2	14	16	10	8	17	4	23	9	3	5	33	16	8	k__Bacteria;p__Firmicutes;c__Clostridia;o__Monoglobales;f__Monoglobaceae;g__Monoglobus;s__
OTU_635	0	0	0	2	0	2	3	1	0	37	4	4	2	4	2	0	0	0	0	0	1	2	3	6	6	4	7	5	9	3	k__Bacteria;p__Acidobacteriota;c__Acidobacteriae;o__Acidobacteriales;f__Koribacteraceae;g__Candidatus_Koribacter;s__
OTU_636	3	1	0	3	4	3	0	0	2	0	0	0	0	2	1	2	0	0	13	2	4	1	2	21	11	3	0	6	0	0	k__Bacteria;p__Firmicutes;c__Clostridia;o__Oscillospirales;f__UCG-010;g__;s__
OTU_637	0	0	0	2	0	0	2	3	0	8	2	2	0	0	0	0	0	0	0	0	0	1	8	3	4	1	1	0	0	2	k__Bacteria;p__Firmicutes;c__Bacilli;o__Erysipelotrichales;f__Erysipelotrichaceae;g__Catenisphaera;s__
OTU_638	1	3	1	0	6	4	5	0	1	3	1	0	0	6	8	0	2	0	0	1	4	6	0	1	1	2	3	35	5	1	k__Bacteria;p__Firmicutes;c__Clostridia;o__Oscillospirales;f__UCG-010;g__;s__
OTU_639	3	4	17	49	6	14	31	0	2	1	7	1	4	4	4	10	21	18	74	186	212	79	23	47	5	11	0	2	1	5	k__Bacteria;p__Firmicutes;c__Bacilli;o__Lactobacillales;f__Lactobacillaceae;g__Lactobacillus
OTU_640	0	0	0	0	0	1	0	0	0	5	0	0	0	0	0	0	0	0	0	0	0	0	0	0	0	0	0	0	0	0	k__Bacteria;p__Firmicutes;c__Clostridia;o__Eubacteriales;f__Eubacteriaceae;g__Eubacterium
OTU_642	0	1	0	0	0	11	0	3	0	58	13	12	13	9	0	0	0	0	0	0	0	2	7	12	13	8	11	3	13	2	k__Bacteria;p__Acidobacteriota;c__Acidobacteriae;o__Solibacterales;f__Solibacteraceae;g__Candidatus_Solibacter;s__
OTU_643	0	7	2	0	2	0	1	0	0	0	2	2	2	4	6	0	1	3	4	2	7	15	3	2	7	0	5	7	3	0	k__Bacteria;p__unidentified_Bacteria;c__Clostridia;o__Oscillospirales;f__Ruminococcaceae;g__;s__
OTU_644	0	0	0	0	0	0	1	1	0	9	3	2	5	3	0	0	0	0	0	0	1	3	2	3	3	5	2	1	4	2	k__Bacteria;p__Gemmatimonadetes;c__unidentified_Gemmatimonadetes;o__Gemmatimonadales;f__Gemmatimonadaceae;g__Gemmatimonas
OTU_645	4	2	4	0	14	7	2	0	4	28	2	1	4	21	9	3	0	0	5	0	5	5	7	9	7	31	7	59	14	3	k__Bacteria;p__Bacteroidota;c__Bacteroidia;o__Bacteroidales;f__Rikenellaceae;g__Rikenellaceae_RC9_gut_group;s__
OTU_646	0	0	0	0	0	0	0	0	0	0	0	0	0	4	3	0	0	2	15	0	3	9	1	0	2	31	5	146	7	0	k__Bacteria;p__Bacteroidota;c__Bacteroidia;o__Bacteroidales;f__Muribaculaceae;g__;s__
OTU_647	3	0	6	2	15	7	5	2	10	36	20	19	16	0	2	14	3	1	2	1	2	0	2	3	0	5	1	0	2	1	k__Bacteria;p__Firmicutes;c__Bacilli;o__RF39;f__;g__;s__
OTU_648	0	4	12	9	3	4	8	0	0	12	3	6	1	5	7	6	45	2	3	0	0	1	0	0	1	1	4	0	5	3	k__Bacteria;p__Bacteroidota;c__Bacteroidia;o__Bacteroidales;f__Muribaculaceae;g__;s__
OTU_649	1	0	0	0	0	0	0	0	1	0	0	0	0	4	5	0	0	0	10	0	20	4	12	3	1	9	2	14	2	0	k__Bacteria;p__Firmicutes;c__Clostridia;o__Christensenellales;f__Christensenellaceae
OTU_650	2	0	0	0	0	0	0	0	0	0	0	0	0	0	0	0	0	0	0	0	0	0	0	0	0	0	0	0	0	0	k__Bacteria;p__Proteobacteria;c__Gammaproteobacteria;o__Enterobacterales;f__Pasteurellaceae;g__Pasteurella;s__[Pasteurella]_aerogenes
OTU_651	0	0	3	5	2	0	1	0	0	3	2	3	2	6	16	5	11	4	22	3	5	4	3	0	3	2	10	24	12	4	k__Bacteria;p__Firmicutes;c__Clostridia;o__Oscillospirales;f__Ruminococcaceae;g__[Eubacterium]_siraeum_group;s__
OTU_652	1	4	2	1	7	1	8	0	0	9	2	2	2	7	16	0	4	2	4	0	3	4	4	3	0	6	5	15	4	5	k__Bacteria;p__Bacteroidota;c__Bacteroidia;o__Bacteroidales
OTU_653	3	5	0	0	2	2	0	4	0	1	2	0	4	4	1	0	2	0	0	0	2	0	0	3	1	3	3	3	1	2	k__Bacteria;p__Firmicutes;c__Clostridia;o__Christensenellales;f__Christensenellaceae
OTU_654	0	2	7	2	3	1	0	0	1	0	0	0	2	2	0	0	0	2	0	0	0	0	3	0	0	1	5	0	0	1	k__Bacteria
OTU_655	0	13	9	7	0	4	1	0	0	0	3	2	5	13	18	1	17	22	45	12	13	17	6	6	8	31	11	23	33	10	k__Bacteria;p__Firmicutes;c__Clostridia;o__Lachnospirales;f__Lachnospiraceae;g__Eisenbergiella;s__
OTU_656	1	13	8	12	14	0	3	1	3	13	4	5	6	6	5	3	2	2	4	3	3	0	2	3	5	8	0	3	4	7	k__Bacteria;p__Bacteroidota;c__Bacteroidia;o__Bacteroidales;f__Rikenellaceae;g__Rikenellaceae_RC9_gut_group;s__
OTU_657	4	0	3	1	2	1	0	0	0	4	0	4	0	5	12	5	3	16	8	6	5	14	2	2	6	5	7	12	9	4	k__Bacteria;p__Firmicutes;c__Clostridia;o__Oscillospirales;f__Oscillospiraceae
OTU_658	6	0	1	3	0	1	0	0	15	0	0	4	0	4	6	1	0	0	4	0	0	0	0	0	2	7	1	2	0	0	k__Bacteria;p__Firmicutes;c__Clostridia;o__Oscillospirales;f__Ruminococcaceae;g__Paludicola;s__
OTU_659	0	2	3	0	1	0	0	0	4	2	0	0	1	8	8	2	4	1	4	3	2	0	0	0	0	8	1	15	9	0	k__Bacteria;p__Firmicutes;c__Clostridia;o__Peptostreptococcales-Tissierellales;f__Anaerovoracaceae;g__Family_XIII_UCG-001;s__
OTU_660	0	0	0	0	0	5	2	0	3	12	0	1	0	5	0	0	0	0	0	0	1	0	2	3	4	2	0	4	4	2	k__Bacteria;p__unidentified_Bacteria;c__Alphaproteobacteria;o__Elsterales;f__;g__;s__
OTU_661	17	5	10	4	11	0	0	0	0	0	0	0	0	0	0	12	20	3	2	9	0	0	0	9	7	0	0	0	0	0	k__Bacteria;p__Bacteroidota;c__Bacteroidia;o__Bacteroidales;f__Muribaculaceae;g__;s__
OTU_662	3	0	0	13	7	1	0	0	4	0	0	2	2	0	2	2	5	2	0	2	5	0	0	0	0	0	2	0	3	2	k__Bacteria;p__Firmicutes;c__Clostridia;o__Oscillospirales;f__UCG-010;g__;s__
OTU_663	0	0	0	0	0	3	1	1	4	16	1	8	0	6	4	0	0	0	0	0	1	1	3	7	0	8	2	1	5	0	k__Bacteria;p__unidentified_Bacteria;c__Thermoleophilia;o__Gaiellales;f__;g__;s__
OTU_664	0	5	9	1	3	5	1	1	0	0	2	0	0	8	0	1	1	0	10	5	0	0	0	9	0	5	1	3	3	0	k__Bacteria;p__Spirochaetota;c__Spirochaetia;o__Spirochaetales;f__Spirochaetaceae;g__Sphaerochaeta;s__
OTU_665	1	2	3	4	3	0	0	0	3	4	3	0	5	6	1	0	1	3	4	2	2	3	5	0	0	3	4	4	2	0	k__Bacteria
OTU_666	0	0	0	0	0	0	1	0	0	9	1	0	0	2	1	0	0	0	0	0	0	0	0	2	3	0	3	3	3	2	k__Bacteria;p__Acidobacteriota;c__Acidobacteriae;o__Acidobacteriales;f__Acidobacteriaceae_(Subgroup_1);g__Occallatibacter
OTU_667	4	9	1	3	5	5	2	6	3	5	8	11	11	10	6	3	6	2	11	9	5	16	7	3	10	14	4	10	7	5	k__Bacteria;p__Firmicutes;c__Clostridia;o__Oscillospirales;f__Oscillospiraceae;g__Colidextribacter
OTU_668	6	3	5	1	10	5	0	2	1	2	1	1	3	5	4	8	5	1	3	4	1	22	5	3	5	16	6	10	12	1	k__Bacteria;p__Firmicutes;c__Clostridia;o__Monoglobales;f__Monoglobaceae;g__Monoglobus;s__
OTU_669	0	0	0	0	0	0	1	0	0	0	0	0	2	0	0	0	0	0	0	0	0	0	0	0	0	0	0	0	0	0	k__Bacteria;p__Proteobacteria;c__Gammaproteobacteria;o__Burkholderiales;f__Sutterellaceae;g__Sutterella;s__Sutterella_sp_6FBBBH3
OTU_670	0	0	0	0	0	11	3	2	0	35	6	0	1	6	0	1	0	0	0	0	0	2	1	2	12	10	3	0	6	0	k__Bacteria;p__Verrucomicrobiota;c__Verrucomicrobiae;o__Chthoniobacterales;f__Chthoniobacteraceae;g__Candidatus_Udaeobacter;s__
OTU_671	0	0	0	0	0	3	0	2	1	13	3	3	0	2	0	0	0	0	0	0	0	0	2	0	0	0	1	1	5	0	k__Bacteria;p__Actinobacteriota;c__MB-A2-108;o__;f__;g__;s__
OTU_672	1	1	8	4	3	6	0	2	2	0	0	3	5	4	4	7	10	18	2	2	1	0	3	2	6	8	4	3	6	4	k__Bacteria;p__Bacteroidota;c__Bacteroidia;o__Bacteroidales;f__Rikenellaceae;g__Rikenellaceae_RC9_gut_group;s__
OTU_673	18	28	18	24	24	14	22	23	8	15	17	18	12	7	16	26	19	12	11	15	9	12	9	18	24	23	17	8	25	12	k__Bacteria;p__Firmicutes;c__Clostridia;o__Oscillospirales;f__Oscillospiraceae;g__Oscillibacter
OTU_674	2	2	1	5	0	6	2	4	1	0	0	0	0	4	3	0	6	10	5	0	2	0	4	3	1	0	4	1	3	2	k__Bacteria;p__Firmicutes;c__Clostridia;o__Christensenellales;f__Christensenellaceae;g__Christensenellaceae_R-7_group
OTU_675	3	5	3	4	7	3	3	0	0	13	0	1	13	3	1	0	2	1	0	0	0	0	1	0	1	4	4	14	1	0	k__Bacteria;p__Proteobacteria;c__Gammaproteobacteria;o__Burkholderiales;f__Oxalobacteraceae;g__Oxalobacter;s__Oxalobacter_formigenes
OTU_676	4	3	0	0	0	2	0	1	25	2	0	3	0	6	4	0	0	6	0	0	0	4	1	1	0	0	2	0	0	0	k__Bacteria;p__Chlamydiae;c__unidentified_Chlamydiae;o__Chlamydiales;f__Chlamydiaceae;g__Chlamydia;s__Chlamydia_suis
OTU_677	0	0	0	0	0	2	0	3	1	12	2	3	3	3	5	1	0	0	0	0	4	3	5	15	2	4	2	9	2	3	k__Bacteria;p__Proteobacteria;c__Gammaproteobacteria;o__Xanthomonadales;f__Rhodanobacteraceae;g__Dokdonella;s__
OTU_678	3	2	3	4	4	12	6	7	9	10	4	1	5	5	7	70	50	28	13	6	10	5	3	9	73	9	6	9	5	14	k__Bacteria;p__Firmicutes;c__Clostridia;o__Clostridiales;f__Clostridiaceae;g__Clostridium_sensu_stricto_1
OTU_679	0	0	0	0	0	9	19	3	3	74	8	5	3	6	6	0	0	0	0	0	4	9	8	9	14	17	8	6	12	6	k__Bacteria;p__Verrucomicrobiota;c__Verrucomicrobiae;o__Chthoniobacterales;f__Chthoniobacteraceae;g__Candidatus_Udaeobacter;s__
OTU_680	0	0	0	0	0	4	9	6	2	35	0	0	3	0	6	0	0	0	0	1	3	0	0	7	2	7	1	6	0	3	k__Bacteria;p__Proteobacteria;c__Gammaproteobacteria;o__Burkholderiales;f__Burkholderiaceae;g__Burkholderia-Caballeronia-Paraburkholderia
OTU_681	0	11	4	4	3	0	0	0	6	6	0	3	5	6	0	1	13	2	10	24	23	11	2	6	2	6	2	19	6	2	k__Bacteria;p__Spirochaetota;c__Spirochaetia;o__Spirochaetales;f__Spirochaetaceae;g__Treponema
OTU_682	9	2	0	0	0	13	25	3	7	3	15	11	2	0	0	0	0	0	0	0	0	0	0	0	0	0	0	0	0	0	k__Bacteria;p__Bacteroidota;c__Bacteroidia;o__Bacteroidales;f__Muribaculaceae
OTU_683	4	9	0	0	2	12	10	3	5	4	1	2	0	2	4	4	1	10	4	3	1	1	0	9	12	6	1	5	3	1	k__Bacteria;p__Firmicutes;c__Clostridia;o__Peptostreptococcales-Tissierellales;f__Anaerovoracaceae;g__Family_XIII_AD3011_group;s__
OTU_684	0	2	0	0	3	0	3	0	2	2	0	0	1	4	2	1	2	0	0	2	2	0	0	0	2	6	7	3	3	1	k__Bacteria;p__Firmicutes;c__Clostridia;o__Oscillospirales;f__Ruminococcaceae;g__Ruminococcus
OTU_685	4	4	3	1	3	1	6	3	5	0	2	1	0	1	1	0	0	3	2	0	0	0	0	0	3	6	4	0	4	0	k__Bacteria;p__Firmicutes;c__Bacilli;o__Erysipelotrichales;f__Erysipelatoclostridiaceae;g__UCG-004;s__
OTU_686	0	3	1	0	5	0	0	0	0	15	0	0	4	7	1	0	0	1	0	0	0	0	0	3	0	5	0	0	0	0	k__Bacteria;p__Firmicutes;c__Clostridia;o__Oscillospirales;f__UCG-010
OTU_687	0	1	0	0	0	0	0	0	0	0	0	0	0	0	0	0	0	0	2	0	0	0	0	2	0	0	0	4	0	0	k__Bacteria;p__Firmicutes;c__Clostridia;o__Oscillospirales;f__unidentified_Oscillospirales;g__Hydrogenoanaerobacterium;s__Selenomonadales_bacterium_Marseille-P2399
OTU_688	0	0	0	0	0	9	0	6	0	22	7	8	9	8	6	0	0	0	0	0	5	0	4	4	6	8	12	4	2	3	k__Bacteria;p__Actinobacteriota;c__Acidimicrobiia;o__IMCC26256;f__;g__;s__
OTU_689	0	0	0	0	0	4	0	0	0	13	1	3	4	5	0	0	0	0	0	0	3	0	0	6	4	2	4	7	9	4	k__Bacteria;p__Proteobacteria;c__Gammaproteobacteria;o__Xanthomonadales;f__Rhodanobacteraceae;g__Rhodanobacter;s__
OTU_690	0	0	0	0	0	8	0	0	0	8	1	1	0	2	0	0	0	0	0	0	0	0	0	8	2	0	0	0	2	0	k__Bacteria;p__unidentified_Bacteria;c__Alphaproteobacteria;o__;f__;g__;s__
OTU_691	0	0	0	0	0	0	0	0	1	0	0	0	0	0	0	2	0	10	1	0	8	41	1	4	0	0	0	0	1	0	k__Bacteria;p__Firmicutes;c__Clostridia;o__Monoglobales;f__Monoglobaceae;g__Monoglobus;s__
OTU_692	4	2	0	0	0	0	2	1	0	0	0	0	6	0	0	3	1	1	0	4	3	1	2	1	0	3	1	3	3	0	k__Bacteria
OTU_693	1	6	2	1	1	0	1	1	0	0	0	0	2	0	2	7	3	5	3	4	2	0	2	1	0	1	0	2	1	1	k__Bacteria;p__Firmicutes;c__Clostridia;o__Lachnospirales;f__Lachnospiraceae;g__Acetitomaculum;s__
OTU_694	0	0	0	0	0	0	0	0	0	3	9	3	2	0	0	0	0	0	0	0	0	0	0	0	0	0	0	0	0	0	k__Bacteria;p__Firmicutes;c__Bacilli;o__Erysipelotrichales;f__Erysipelotrichaceae;g__Holdemania;s__
OTU_695	0	0	0	0	0	9	4	0	0	26	0	1	8	12	2	2	0	0	0	0	0	0	4	7	4	0	6	5	7	6	k__Bacteria;p__Proteobacteria;c__Gammaproteobacteria;o__WD260;f__;g__;s__
OTU_696	0	0	0	0	0	2	3	0	0	7	1	0	4	3	0	0	0	0	0	0	1	5	6	4	1	3	0	0	3	1	k__Bacteria;p__Actinobacteria;c__unidentified_Actinobacteria;o__Propionibacteriales;f__Propionibacteriaceae;g__Microlunatus;s__
OTU_697	0	1	3	0	0	0	1	2	0	0	0	0	0	3	5	0	4	0	3	0	0	1	1	3	4	13	0	1	3	2	k__Bacteria;p__Firmicutes;c__Clostridia;o__Oscillospirales;f__UCG-010;g__;s__
OTU_698	0	0	1	4	0	0	0	1	4	8	0	0	4	2	2	0	0	0	0	0	0	0	0	2	0	19	7	3	11	0	k__Bacteria;p__Firmicutes;c__Clostridia;o__Oscillospirales;f__Ruminococcaceae;g__Negativibacillus;s__
OTU_699	1	2	0	2	4	1	0	0	0	0	0	0	1	2	4	8	3	2	16	9	5	1	1	2	4	3	2	6	3	6	k__Bacteria;p__Firmicutes;c__Clostridia;o__Christensenellales;f__Christensenellaceae;g__Christensenellaceae_R-7_group;s__
OTU_700	0	0	0	0	0	0	0	0	0	0	0	0	0	2	0	0	0	0	0	0	0	0	0	0	0	1	0	1	0	0	k__Bacteria;p__Bacteroidota;c__Bacteroidia;o__Bacteroidales;f__Rikenellaceae;g__Alistipes;s__
OTU_701	0	0	0	0	0	6	0	1	0	37	7	11	15	3	0	0	0	0	0	0	1	2	4	9	10	0	4	3	11	0	k__Bacteria;p__Methylomirabilota;c__Methylomirabilia;o__Rokubacteriales;f__;g__;s__
OTU_702	0	0	0	3	2	0	3	1	4	1	0	0	0	0	0	1	0	0	0	0	0	0	3	1	0	1	1	0	2	0	k__Bacteria;p__Actinobacteriota;c__Coriobacteriia;o__Coriobacteriales;f__Atopobiaceae;g__Olsenella
OTU_703	1	0	4	2	5	0	0	0	0	0	0	0	0	0	0	8	4	5	0	0	0	0	0	5	1	0	0	0	0	0	k__Bacteria;p__Bacteroidota;c__Bacteroidia;o__Bacteroidales;f__Marinifilaceae;g__Odoribacter;s__
OTU_704	2	4	1	3	2	2	4	4	6	1	3	5	3	0	0	4	3	5	0	1	0	1	1	7	0	0	4	0	2	3	k__Bacteria;p__unidentified_Bacteria;c__Coriobacteriia;o__Coriobacteriales;f__Eggerthellaceae;g__;s__
OTU_705	0	3	2	3	1	0	0	2	0	4	5	1	3	9	10	0	5	28	3	1	5	2	1	3	6	4	7	24	3	2	k__Bacteria;p__unidentified_Bacteria;c__Clostridia;o__Oscillospirales;f__Ruminococcaceae;g__;s__
OTU_706	0	33	5	1	3	0	0	0	0	3	0	3	0	2	3	6	3	1	8	3	0	0	0	3	0	2	2	8	0	1	k__Bacteria;p__Bacteroidota;c__Bacteroidia;o__Bacteroidales;f__Prevotellaceae;g__Alloprevotella;s__
OTU_707	1	6	4	3	2	4	1	2	3	0	10	0	3	5	3	12	7	5	2	3	0	1	1	6	7	10	5	11	18	5	k__Bacteria;p__Firmicutes;c__Clostridia;o__Oscillospirales;f__Oscillospiraceae;g__Papillibacter;s__
OTU_708	0	0	0	0	0	6	0	1	0	10	0	0	0	1	1	0	0	0	0	0	2	0	1	7	2	0	4	2	5	2	k__Bacteria;p__Proteobacteria;c__Gammaproteobacteria;o__Burkholderiales;f__Nitrosomonadaceae;g__Nitrosospira;s__
OTU_710	2	0	3	1	4	8	27	1	2	0	0	0	4	0	0	0	1	4	0	8	0	0	0	9	6	4	0	0	2	0	k__Bacteria;p__Firmicutes;c__Clostridia;o__Oscillospirales;f__Ruminococcaceae;g__Ruminococcus
OTU_711	0	3	0	0	0	3	4	3	3	13	2	2	0	0	2	0	0	0	0	1	0	1	2	5	6	1	2	5	1	1	k__Bacteria;p__unidentified_Bacteria;c__unidentified_Bacteria;o__unidentified_Bacteria;f__unidentified_Bacteria;g__unidentified_Bacteria;s__delta_proteobacterium_WX81
OTU_712	50	0	3	0	1	0	0	0	0	0	0	0	0	0	0	0	1	1	1	0	0	0	0	0	0	0	0	0	2	0	k__Bacteria;p__Desulfobacterota;c__Desulfovibrionia;o__Desulfovibrionales;f__Desulfovibrionaceae;g__Desulfovibrio;s__Desulfovibrio_fairfieldensis
OTU_713	3	2	4	0	20	0	0	0	0	0	0	0	0	0	0	0	4	46	0	0	0	0	0	0	0	0	0	0	0	0	k__Bacteria;p__Firmicutes;c__Clostridia;o__Oscillospirales;f__Ruminococcaceae;g__;s__
OTU_714	0	0	0	0	0	0	0	2	1	10	0	0	1	0	0	0	0	0	0	0	0	0	0	5	0	0	1	0	2	3	k__Bacteria;p__unidentified_Bacteria;c__Acidobacteriae;o__Acidobacteriales;f__;g__;s__
OTU_715	3	13	3	9	6	1	0	0	0	8	3	0	0	4	11	24	3	4	5	18	2	10	5	5	6	3	4	15	5	6	k__Bacteria;p__Firmicutes;c__Clostridia;o__Christensenellales;f__Christensenellaceae;g__Christensenellaceae_R-7_group;s__
OTU_716	0	2	0	3	6	6	5	0	4	0	0	4	0	7	3	0	2	2	2	0	0	0	1	1	0	0	0	1	5	0	k__Bacteria;p__unidentified_Bacteria;c__Clostridia;o__;f__;g__;s__
OTU_717	0	0	0	0	0	1	0	2	4	5	0	0	3	5	0	0	0	0	0	0	0	3	0	3	0	0	1	4	1	0	k__Bacteria;p__Actinobacteria;c__unidentified_Actinobacteria;o__Propionibacteriales;f__Nocardioidaceae;g__Nocardioides
OTU_718	0	0	0	0	0	3	0	2	1	18	3	1	2	1	3	0	0	0	0	0	0	0	3	4	1	5	7	2	3	1	k__Bacteria;p__Actinobacteriota;c__Acidimicrobiia;o__IMCC26256;f__;g__;s__
OTU_719	0	0	0	0	0	1	2	5	1	0	0	0	0	1	4	0	0	3	1	0	1	4	4	22	7	0	4	0	0	0	k__Bacteria;p__Firmicutes;c__Clostridia;o__Oscillospirales;f__UCG-010;g__;s__
OTU_720	0	0	0	0	0	6	0	1	2	1	0	1	2	6	0	0	0	0	0	0	0	3	0	3	0	2	1	5	0	0	k__Bacteria;p__Actinobacteria;c__unidentified_Actinobacteria;o__Propionibacteriales;f__Nocardioidaceae;g__Nocardioides;s__Nocardioides_sp
OTU_721	0	0	0	2	0	2	1	0	0	16	4	4	5	5	6	0	0	0	0	0	2	5	2	6	3	3	4	3	9	0	k__Bacteria;p__Acidobacteriota;c__Holophagae;o__Subgroup_7;f__;g__;s__
OTU_722	0	2	1	0	0	0	0	4	2	0	0	0	3	2	1	5	2	0	3	1	6	4	2	11	5	33	8	14	12	2	k__Bacteria;p__Spirochaetota;c__Spirochaetia;o__Spirochaetales;f__Spirochaetaceae;g__Treponema
OTU_723	0	0	1	4	2	0	3	0	1	2	0	0	0	11	64	0	0	0	1	0	1	0	0	0	1	1	2	19	7	11	k__Bacteria;p__Bacteroidota;c__Bacteroidia;o__Bacteroidales;f__Rikenellaceae
OTU_724	1	4	0	0	0	0	3	1	0	1	0	0	0	0	4	1	1	5	0	1	0	6	0	8	4	0	0	2	3	0	k__Bacteria;p__unidentified_Bacteria;c__Clostridia;o__Christensenellales;f__Christensenellaceae;g__;s__
OTU_725	3	0	3	5	0	0	0	0	0	0	0	0	5	6	2	0	0	1	6	2	4	0	1	4	0	1	4	8	6	0	k__Bacteria;p__Firmicutes;c__Clostridia;o__Lachnospirales;f__Lachnospiraceae
OTU_726	0	0	0	0	0	0	11	1	0	12	0	0	1	0	0	0	0	0	0	0	0	0	0	1	0	2	0	0	0	0	k__Bacteria
OTU_727	0	0	0	0	0	0	1	3	4	6	2	1	2	0	2	0	0	0	0	0	0	0	0	0	0	0	0	2	0	4	k__Bacteria;p__Actinobacteria;c__unidentified_Actinobacteria;o__Corynebacteriales;f__Mycobacteriaceae;g__Mycobacterium
OTU_728	0	0	0	0	0	3	1	0	2	11	1	3	1	7	2	0	0	0	0	0	2	0	0	2	4	2	1	3	2	3	k__Bacteria;p__Chloroflexi;c__Ktedonobacteria;o__Ktedonobacterales;f__JG30-KF-AS9;g__;s__
OTU_729	0	0	0	0	0	0	3	2	0	6	0	0	1	5	6	0	0	0	0	0	2	4	0	2	0	5	3	14	1	2	k__Bacteria;p__Proteobacteria;c__Gammaproteobacteria;o__Burkholderiales;f__Oxalobacteraceae;g__Massilia
OTU_730	0	0	0	0	0	0	0	0	2	12	2	1	1	2	1	0	0	0	0	0	0	0	3	2	0	5	0	0	4	0	k__Bacteria;p__unidentified_Bacteria;c__Bacteroidia;o__Chitinophagales;f__;g__;s__
OTU_731	4	9	12	20	29	0	0	0	0	0	0	0	0	0	0	31	18	2	0	9	0	0	0	0	2	0	0	0	0	0	k__Bacteria;p__Desulfobacterota;c__Desulfovibrionia;o__Desulfovibrionales;f__Desulfovibrionaceae;g__Desulfovibrio
OTU_732	0	0	0	0	0	3	4	2	1	6	2	0	0	1	1	0	0	0	0	0	2	0	0	1	3	6	4	3	3	2	k__Bacteria;p__Verrucomicrobiota;c__Verrucomicrobiae;o__Chthoniobacterales;f__Chthoniobacteraceae;g__Candidatus_Udaeobacter;s__
OTU_733	0	14	0	0	1	0	0	0	0	0	0	1	4	16	5	0	0	0	0	1	1	0	0	3	2	20	6	6	2	0	k__Bacteria;p__Firmicutes;c__Clostridia;o__Oscillospirales;f__Oscillospiraceae;g__UCG-005;s__
OTU_734	23	1	0	0	0	2	1	0	0	6	0	0	0	2	1	0	0	0	0	0	0	0	0	1	0	0	0	0	0	0	k__Bacteria;p__Spirochaetota;c__Spirochaetia;o__Spirochaetales;f__Spirochaetaceae;g__Sphaerochaeta;s__
OTU_736	0	0	1	0	0	2	0	0	0	0	2	3	1	0	0	0	2	1	0	0	0	0	0	0	4	0	0	0	0	0	k__Bacteria;p__Firmicutes;c__Clostridia;o__Lachnospirales;f__Lachnospiraceae;g__Howardella;s__
OTU_737	0	0	0	0	0	0	0	0	0	3	0	0	0	0	0	0	0	0	0	0	0	0	0	0	0	0	0	0	0	0	k__Bacteria;p__Bacteroidota;c__Bacteroidia;o__Bacteroidales;f__Prevotellaceae
OTU_738	0	2	0	0	0	0	0	0	0	0	0	0	2	2	2	4	0	0	1	0	0	3	0	1	0	0	1	0	1	1	k__Bacteria;p__Firmicutes;c__Clostridia;o__Oscillospirales;f__Oscillospiraceae;g__Colidextribacter
OTU_739	3	11	2	2	6	2	1	0	1	1	2	3	3	5	3	1	2	6	2	0	1	8	1	2	0	0	2	3	2	0	k__Bacteria;p__Firmicutes;c__Clostridia;o__Monoglobales;f__Monoglobaceae;g__Monoglobus;s__
OTU_740	6	1	6	18	4	6	0	1	10	3	0	28	17	4	6	1	0	0	0	0	0	0	1	0	0	1	9	0	5	0	k__Bacteria;p__Bacteroidota;c__Bacteroidia;o__Bacteroidales;f__Prevotellaceae
OTU_741	0	9	0	1	3	0	0	0	0	6	0	0	0	23	9	1	1	0	14	1	10	7	2	0	2	6	3	3	5	8	k__Bacteria;p__Bacteroidota;c__Bacteroidia;o__Bacteroidales;f__Prevotellaceae;g__Prevotellaceae_UCG-003;s__
OTU_742	7	0	2	0	0	0	2	1	0	0	0	0	0	10	22	0	2	3	5	0	3	0	0	8	2	0	6	4	7	4	k__Bacteria;p__Firmicutes;c__Clostridia;o__Clostridia_UCG-014;f__;g__;s__
OTU_743	20	8	10	22	9	1	1	0	0	0	2	0	0	3	0	19	11	41	0	8	0	3	0	0	0	1	0	1	0	1	k__Bacteria;p__Firmicutes;c__Clostridia;o__Oscillospirales;f__Oscillospiraceae
OTU_744	0	0	1	0	0	0	0	0	0	0	0	0	0	1	3	2	0	2	0	0	3	0	0	0	0	0	0	0	0	0	k__Bacteria;p__Bacteroidota;c__Bacteroidia;o__Bacteroidales;f__Prevotellaceae
OTU_745	0	0	0	0	0	0	0	0	3	19	0	2	0	2	3	0	0	0	0	0	0	1	3	2	6	0	1	3	2	1	k__Bacteria
OTU_746	3	5	10	7	2	1	2	0	0	8	1	0	1	0	3	0	0	0	0	0	0	4	1	0	0	0	0	0	0	1	k__Bacteria;p__Firmicutes;c__Bacilli;o__Lactobacillales;f__Lactobacillaceae;g__Ligilactobacillus;s__Lactobacillus_ruminis
OTU_747	0	0	0	0	0	3	0	0	1	5	0	1	0	2	0	0	0	0	0	0	0	0	1	4	0	0	0	0	1	0	k__Bacteria;p__unidentified_Bacteria;c__Alphaproteobacteria;o__Elsterales;f__;g__;s__
OTU_748	13	5	16	8	5	0	0	0	0	0	0	0	0	0	0	10	4	0	0	2	0	0	0	0	13	0	0	0	0	0	k__Bacteria;p__Bacteroidota;c__Bacteroidia;o__Bacteroidales;f__Muribaculaceae;g__;s__
OTU_749	0	0	0	0	2	0	1	0	1	3	0	0	0	0	1	4	0	2	0	1	1	0	0	1	0	0	0	0	0	0	k__Bacteria;p__Actinobacteria;c__unidentified_Actinobacteria;o__Bifidobacteriales;f__Bifidobacteriaceae;g__Bifidobacterium
OTU_750	0	3	0	3	0	0	2	0	0	0	0	0	0	1	5	2	2	7	4	3	0	0	0	5	2	4	3	8	0	5	k__Bacteria;p__Actinobacteriota;c__Coriobacteriia;o__Coriobacteriales;f__Eggerthellaceae
OTU_751	4	0	0	0	0	2	1	0	13	56	1	0	2	0	0	0	2	0	0	0	0	0	1	2	0	4	2	1	1	0	k__Bacteria;p__Firmicutes;c__Clostridia;o__Lachnospirales;f__Lachnospiraceae
OTU_752	0	0	0	2	0	6	4	1	5	13	2	7	2	2	0	0	0	0	0	0	2	4	1	5	1	3	6	4	3	0	k__Bacteria;p__Actinobacteria;c__unidentified_Actinobacteria;o__Streptomycetales;f__Streptomycetaceae;g__Kitasatospora;s__
OTU_753	0	0	0	0	0	0	0	0	0	0	0	0	0	0	0	0	0	0	0	0	0	0	0	0	0	0	0	0	0	0	k__Bacteria;p__Bacteroidota;c__Bacteroidia;o__Bacteroidales;f__Muribaculaceae;g__;s__
OTU_754	0	1	1	4	3	1	2	2	2	0	0	0	0	0	1	0	2	0	6	2	0	13	0	3	0	2	1	10	0	0	k__Bacteria
OTU_755	2	2	0	0	0	0	2	0	0	0	1	1	1	1	1	0	1	0	0	0	0	3	0	0	7	3	1	2	2	0	k__Bacteria;p__Firmicutes;c__Clostridia;o__Oscillospirales;f__UCG-010;g__;s__
OTU_756	1	1	0	0	0	0	0	1	0	0	0	0	0	0	9	0	0	0	2	0	3	9	2	1	0	0	3	26	2	2	k__Bacteria;p__Firmicutes;c__Clostridia;o__Monoglobales;f__Monoglobaceae;g__Monoglobus;s__
OTU_757	2	3	0	0	0	0	0	0	3	0	0	0	0	0	0	0	2	0	2	6	1	0	0	0	0	0	1	0	3	0	k__Bacteria;p__Firmicutes;c__Bacilli;o__Erysipelotrichales;f__Erysipelatoclostridiaceae;g__UCG-004;s__
OTU_758	0	0	0	0	0	9	4	2	1	17	13	4	5	7	4	0	0	0	0	0	0	3	2	3	7	8	8	6	2	3	k__Bacteria
OTU_759	0	0	0	0	0	0	0	0	0	0	0	0	0	0	0	0	0	0	0	0	0	0	0	0	0	0	0	0	0	0	k__Bacteria;p__Bacteroidota;c__Bacteroidia;o__Bacteroidales;f__Bacteroidaceae;g__Bacteroides;s__Bacteroides_coprophilus
OTU_760	8	0	22	7	6	0	0	1	5	0	3	0	6	0	0	50	4	3	1	0	0	0	0	1	0	1	0	0	0	0	k__Bacteria;p__Firmicutes;c__Clostridia;o__Lachnospirales;f__Lachnospiraceae;g__Lachnoclostridium;s__[Clostridium]_scindens
OTU_761	0	0	0	0	0	0	2	0	2	9	0	0	4	3	1	0	0	0	0	0	0	0	0	0	0	7	1	0	1	5	k__Bacteria;p__Gemmatimonadetes;c__unidentified_Gemmatimonadetes;o__Gemmatimonadales;f__Gemmatimonadaceae;g__Gemmatimonas;s__
OTU_762	0	0	0	0	0	0	0	2	0	0	0	0	0	3	0	25	0	23	2	7	2	11	6	6	3	2	4	5	8	2	k__Bacteria;p__Verrucomicrobiota;c__Kiritimatiellae;o__WCHB1-41;f__;g__;s__
OTU_763	10	13	15	18	8	0	0	0	0	0	0	0	0	0	0	21	17	4	6	5	0	0	0	0	7	0	0	0	0	0	k__Bacteria;p__Bacteroidota;c__Bacteroidia;o__Bacteroidales;f__Muribaculaceae;g__;s__
OTU_764	1	17	8	0	0	0	4	1	1	11	0	3	24	38	25	2	0	1	45	5	11	7	5	0	4	17	19	36	34	4	k__Bacteria;p__Firmicutes;c__Clostridia;o__Lachnospirales;f__Lachnospiraceae;g__Anaerosporobacter;s__
OTU_766	0	0	3	9	1	0	0	0	0	0	0	0	0	0	0	0	7	36	7	1	0	0	0	0	0	0	0	0	0	0	k__Bacteria;p__Firmicutes;c__Bacilli;o__Acholeplasmatales;f__Acholeplasmataceae;g__Anaeroplasma;s__
OTU_767	34	35	58	41	102	33	65	25	26	18	67	40	66	41	27	9	22	10	21	8	5	9	8	12	25	24	21	16	34	13	k__Bacteria;p__Bacteroidota;c__Bacteroidia;o__Bacteroidales;f__Rikenellaceae;g__Rikenellaceae_RC9_gut_group;s__
OTU_768	7	3	4	30	16	0	0	0	0	0	0	0	0	0	0	22	5	5	2	0	0	0	0	0	0	0	0	0	0	0	k__Bacteria;p__Bacteroidota;c__Bacteroidia;o__Bacteroidales;f__Rikenellaceae;g__Rikenellaceae_RC9_gut_group;s__
OTU_769	0	0	0	0	0	0	0	0	0	0	0	0	0	3	6	0	1	0	1	0	2	22	0	0	0	3	2	0	0	2	k__Bacteria;p__Firmicutes;c__Clostridia;o__Oscillospirales;f__UCG-010;g__;s__
OTU_770	0	0	0	0	0	0	0	0	0	0	0	0	0	0	0	0	0	0	3	0	5	13	5	4	1	0	0	0	0	0	k__Bacteria
OTU_771	0	0	0	0	0	4	0	0	0	7	0	1	0	4	0	0	0	0	0	0	0	0	1	2	2	0	3	0	1	0	k__Bacteria;p__unidentified_Bacteria;c__Alphaproteobacteria;o__;f__;g__;s__
OTU_772	0	0	0	0	0	6	0	1	3	15	0	2	1	0	0	0	0	0	0	0	0	0	0	6	4	1	1	1	5	0	k__Bacteria;p__Proteobacteria;c__Alphaproteobacteria;o__Rhizobiales;f__KF-JG30-B3;g__;s__
OTU_773	0	5	0	0	0	3	0	5	0	4	0	0	0	4	3	0	0	0	0	0	1	6	4	1	0	4	2	0	0	2	k__Bacteria;p__Firmicutes;c__Clostridia;o__Clostridia_vadinBB60_group;f__unidentified_Clostridia_vadinBB60_group;g__unidentified_Clostridia_vadinBB60_group;s__Clostridiales_bacterium_enrichment_culture_clone_06-1235251-76
OTU_774	0	0	0	1	0	1	2	1	0	16	0	1	3	0	0	0	0	0	0	0	1	2	0	1	3	0	4	1	1	2	k__Bacteria;p__Acidobacteriota;c__Acidobacteriae;o__Acidobacteriales;f__Koribacteraceae;g__Candidatus_Koribacter;s__
OTU_775	0	0	0	0	0	2	2	0	0	6	7	8	3	1	1	0	0	0	0	0	0	2	1	0	2	10	0	4	8	3	k__Bacteria;p__unidentified_Bacteria;c__Bacteroidia;o__Chitinophagales;f__Chitinophagaceae;g__;s__
OTU_776	0	0	0	0	0	2	0	0	0	6	0	3	0	0	0	0	0	0	0	0	1	0	0	4	1	0	0	1	2	1	k__Bacteria;p__Myxococcota;c__Myxococcia;o__Myxococcales;f__Anaeromyxobacteraceae;g__Anaeromyxobacter;s__
OTU_777	0	1	0	2	0	0	0	0	0	0	2	0	0	0	2	2	4	1	0	0	2	2	5	8	3	1	0	3	4	4	k__Bacteria;p__Firmicutes;c__Clostridia;o__Oscillospirales;f__Ruminococcaceae;g__Candidatus_Soleaferrea;s__
OTU_778	2	0	2	1	0	2	14	1	9	0	0	0	0	0	0	0	2	7	0	0	0	0	0	0	0	0	0	2	0	0	k__Bacteria;p__Firmicutes;c__Bacilli;o__Erysipelotrichales;f__Erysipelatoclostridiaceae;g__Asteroleplasma;s__
OTU_779	1	1	7	8	3	1	0	2	10	6	1	4	1	3	1	7	0	3	3	8	1	0	9	0	1	3	0	0	1	2	k__Bacteria;p__Cyanobacteria;c__Vampirivibrionia;o__Gastranaerophilales
OTU_781	4	20	2	12	1	0	4	0	3	13	3	0	0	16	38	1	6	0	3	1	3	1	2	0	0	8	0	1	2	2	k__Bacteria;p__Bacteroidota;c__Bacteroidia;o__Bacteroidales;f__Prevotellaceae;g__Alloprevotella
OTU_782	0	0	0	0	0	0	0	0	0	0	0	0	0	0	0	0	0	0	0	0	0	5	0	0	0	0	0	0	0	0	k__Bacteria;p__Proteobacteria;c__Gammaproteobacteria;o__Pseudomonadales;f__Moraxellaceae;g__Enhydrobacter;s__Moraxella_osloensis
OTU_783	0	0	2	0	0	0	0	0	0	27	2	0	0	6	0	14	0	2	3	0	6	54	2	0	0	1	0	4	0	0	k__Bacteria;p__Firmicutes;c__Bacilli;o__RF39;f__;g__;s__
OTU_784	5	1	1	2	0	0	0	3	0	6	0	0	0	5	16	0	0	1	0	1	3	0	2	0	0	8	14	3	5	2	k__Bacteria;p__Firmicutes;c__Bacilli;o__RF39;f__;g__;s__
OTU_785	0	0	1	1	1	0	0	0	2	0	0	3	1	0	0	0	0	1	0	3	1	2	1	4	1	3	2	3	1	0	k__Bacteria
OTU_786	0	0	0	0	0	2	0	0	0	16	1	2	1	3	0	0	0	0	0	0	0	1	2	9	2	1	1	1	1	0	k__Bacteria;p__Acidobacteriota;c__Acidobacteriae;o__Subgroup_2
OTU_787	1	8	0	3	3	0	0	3	0	0	0	0	0	4	10	4	8	5	2	3	18	1	3	1	4	2	3	1	3	3	k__Bacteria;p__Firmicutes;c__Clostridia;o__Lachnospirales;f__Lachnospiraceae
OTU_788	0	0	0	0	2	0	0	0	0	0	0	0	1	0	0	0	0	0	0	0	0	0	0	0	0	0	0	0	0	0	k__Bacteria;p__Firmicutes;c__Clostridia;o__Lachnospirales;f__Lachnospiraceae;g__Lachnoclostridium
OTU_789	0	0	0	0	0	3	0	1	0	3	0	0	4	0	0	0	0	0	0	0	0	0	0	2	0	0	0	0	0	0	k__Bacteria;p__Proteobacteria;c__Alphaproteobacteria;o__Caulobacterales;f__Hyphomonadaceae;g__SWB02;s__
OTU_790	1	0	0	0	0	0	1	0	4	6	0	0	0	0	0	0	0	0	0	0	0	0	0	8	0	0	0	0	0	0	k__Bacteria;p__Actinobacteriota;c__Thermoleophilia;o__Solirubrobacterales;f__Solirubrobacteraceae;g__Conexibacter;s__
OTU_791	0	0	0	0	0	0	0	1	0	9	0	0	0	3	0	0	0	0	0	0	0	1	0	0	2	0	0	0	0	0	k__Bacteria;p__WPS-2;c__;o__;f__;g__;s__
OTU_792	14	3	2	3	6	1	8	0	1	3	0	2	2	12	2	16	1	3	4	0	0	0	0	0	0	9	3	0	0	1	k__Bacteria;p__unidentified_Bacteria;c__Alphaproteobacteria;o__Rhodospirillales;f__;g__;s__
OTU_793	12	0	14	0	0	3	0	3	3	3	5	1	3	6	3	0	0	1	2	0	0	1	0	0	0	4	2	3	8	1	k__Bacteria;p__Firmicutes;c__Clostridia;o__Oscillospirales;f__Ruminococcaceae;g__Ruminococcus
OTU_794	37	0	0	0	0	0	0	0	0	0	0	0	0	0	0	0	0	0	0	0	0	0	0	0	0	0	0	0	0	0	k__Bacteria;p__Proteobacteria;c__Alphaproteobacteria;o__Rhizobiales;f__Beijerinckiaceae;g__Methylobacterium-Methylorubrum;s__Methylobacterium_brachiatum
OTU_795	1	0	0	1	0	2	0	8	0	0	0	0	0	5	0	0	4	0	2	0	0	0	0	0	3	0	3	6	0	0	k__Bacteria;p__Spirochaetota;c__Spirochaetia;o__Spirochaetales;f__Spirochaetaceae;g__Treponema;s__
OTU_796	0	0	0	0	0	1	0	0	0	4	0	1	0	0	0	0	0	0	0	0	0	0	2	5	1	0	0	0	0	0	k__Bacteria;p__Proteobacteria;c__Gammaproteobacteria;o__KF-JG30-C25;f__;g__;s__
OTU_797	5	90	90	57	40	32	3	7	15	41	11	27	35	53	27	38	26	27	88	24	40	94	8	25	14	69	26	197	64	6	k__Bacteria;p__Bacteroidota;c__Bacteroidia;o__Bacteroidales;f__Prevotellaceae;g__Prevotellaceae_NK3B31_group;s__
OTU_798	0	0	0	0	0	0	0	0	1	2	0	0	0	0	0	2	0	1	0	0	0	0	0	0	0	0	0	0	0	0	k__Bacteria;p__Firmicutes;c__Clostridia;o__Oscillospirales;f__Ruminococcaceae;g__Candidatus_Soleaferrea;s__Ruminococcaceae_bacterium_GD6
OTU_799	0	0	0	0	0	2	0	2	0	12	0	0	0	0	0	0	0	0	0	0	0	0	0	0	0	0	0	0	1	1	k__Bacteria;p__unidentified_Bacteria;c__Acidimicrobiia;o__Microtrichales;f__Ilumatobacteraceae;g__;s__
OTU_800	0	0	0	0	0	0	0	3	1	3	1	4	0	1	0	0	0	0	0	0	0	0	0	2	0	0	0	2	3	0	k__Bacteria;p__unidentified_Bacteria;c__Acidobacteriae;o__Acidobacteriales;f__;g__;s__
OTU_801	3	1	1	8	1	0	3	2	3	3	7	6	4	2	1	3	0	0	2	0	1	0	2	3	0	2	3	0	0	1	k__Bacteria;p__Firmicutes;c__Clostridia;o__Lachnospirales;f__Defluviitaleaceae;g__Defluviitaleaceae_UCG-011;s__
OTU_802	14	14	32	9	19	0	0	0	0	4	0	0	0	3	0	18	23	20	29	6	12	3	4	2	3	3	3	16	2	0	k__Bacteria;p__Firmicutes;c__Clostridia;o__Lachnospirales;f__Lachnospiraceae;g__Lachnospiraceae_NK4A136_group;s__
OTU_803	11	6	19	12	11	0	0	0	0	0	0	0	0	0	0	7	9	2	4	3	0	0	0	0	0	0	0	0	0	0	k__Bacteria;p__Firmicutes;c__Bacilli;o__Erysipelotrichales;f__Erysipelotrichaceae;g__Turicibacter;s__
OTU_804	5	0	4	7	0	2	0	3	2	0	0	2	0	1	0	0	2	2	3	0	0	0	1	2	0	4	3	1	0	0	k__Bacteria
OTU_805	4	3	1	2	4	18	12	1	8	3	29	3	7	0	3	13	4	7	5	0	1	2	0	3	5	0	3	4	1	8	k__Bacteria;p__Firmicutes;c__Bacilli;o__RF39;f__;g__;s__
OTU_806	0	4	0	0	0	0	0	13	10	12	1	13	0	8	1	0	0	0	0	0	0	0	0	0	0	0	0	4	0	0	k__Bacteria;p__Spirochaetota;c__Spirochaetia;o__Spirochaetales;f__Spirochaetaceae;g__Treponema
OTU_807	0	0	0	0	0	5	1	0	3	21	0	0	4	2	1	0	0	1	0	0	0	0	1	6	6	1	2	9	4	0	k__Bacteria;p__unidentified_Bacteria;c__Alphaproteobacteria;o__Micropepsales;f__Micropepsaceae;g__;s__
OTU_808	0	5	1	2	1	2	0	2	2	1	0	0	0	0	0	19	13	5	18	1	12	5	1	0	0	3	3	0	3	2	k__Bacteria;p__Firmicutes;c__Clostridia;o__Lachnospirales;f__Lachnospiraceae;g__Acetitomaculum;s__
OTU_809	0	0	0	0	0	0	0	0	0	0	1	2	0	0	0	0	0	0	0	0	0	0	0	0	0	0	0	0	0	0	k__Bacteria;p__Bacteroidota;c__Bacteroidia;o__Bacteroidales;f__Marinifilaceae;g__Butyricimonas;s__
OTU_810	2	3	11	3	10	0	0	0	2	5	2	0	1	0	1	0	3	9	3	0	12	0	0	5	1	4	4	0	3	0	k__Bacteria;p__Firmicutes;c__Bacilli;o__RF39;f__;g__;s__
OTU_811	0	0	3	0	0	0	0	0	0	0	0	0	0	4	4	0	0	0	0	0	0	1	4	2	0	3	8	2	6	1	k__Bacteria;p__Cyanobacteria;c__Vampirivibrionia;o__Gastranaerophilales;f__;g__;s__
OTU_812	0	0	0	2	0	1	0	0	1	0	1	3	2	0	5	4	0	0	19	0	0	2	0	0	3	3	0	10	1	0	k__Bacteria
OTU_813	0	1	0	0	0	0	0	0	0	0	0	0	0	4	5	0	0	2	18	0	0	1	0	0	2	1	6	35	2	0	k__Bacteria
OTU_814	0	0	1	2	0	0	0	0	0	8	0	2	0	3	32	19	0	0	4	0	0	0	0	3	0	2	1	4	0	3	k__Bacteria;p__Bacteroidota;c__Bacteroidia;o__Bacteroidales;f__Prevotellaceae
OTU_815	6	9	6	21	24	0	0	0	0	0	0	0	0	0	0	27	30	2	26	8	0	0	0	0	0	0	0	0	0	0	k__Bacteria;p__Proteobacteria;c__Gammaproteobacteria;o__Burkholderiales;f__Sutterellaceae;g__Parasutterella;s__Burkholderiales_bacterium_YL45
OTU_816	2	1	2	0	3	0	0	0	2	2	0	0	0	0	0	0	0	2	7	0	1	1	0	4	3	4	2	3	0	1	k__Bacteria;p__Firmicutes;c__Clostridia;o__Christensenellales;f__Christensenellaceae;g__Christensenellaceae_R-7_group;s__
OTU_817	0	3	0	4	2	2	0	2	10	0	2	0	2	1	0	0	2	2	1	0	0	0	0	1	0	2	0	2	1	0	k__Bacteria;p__Firmicutes;c__Bacilli;o__Erysipelotrichales;f__Erysipelatoclostridiaceae;g__UCG-004;s__
OTU_818	0	1	0	0	0	1	2	1	0	12	0	2	1	2	2	0	0	0	0	0	0	0	1	3	4	2	1	4	0	0	k__Bacteria;p__Actinobacteria;c__unidentified_Actinobacteria;o__Pseudonocardiales;f__Pseudonocardiaceae;g__Pseudonocardia;s__
OTU_819	18	5	21	4	18	0	0	0	0	0	0	0	0	0	0	6	19	3	2	3	0	0	0	0	4	0	1	0	0	0	k__Bacteria;p__Bacteroidota;c__Bacteroidia;o__Bacteroidales;f__Muribaculaceae;g__;s__
OTU_820	0	0	0	0	0	3	0	0	2	15	2	3	3	2	2	0	0	0	0	0	0	1	2	0	3	0	2	1	6	0	k__Bacteria;p__Proteobacteria;c__Gammaproteobacteria;o__Burkholderiales;f__Comamonadaceae
OTU_821	0	3	4	0	0	6	1	0	0	0	0	0	0	1	10	0	0	7	3	0	0	0	0	1	1	2	0	0	0	1	k__Bacteria;p__Firmicutes;c__Clostridia;o__Oscillospirales;f__UCG-010;g__;s__
OTU_822	0	0	0	0	0	2	6	5	4	16	4	0	2	3	4	0	0	0	0	0	1	0	0	0	0	12	6	2	3	2	k__Bacteria;p__Acidobacteriota;c__Acidobacteriae;o__Acidobacteriales;f__Acidobacteriaceae_(Subgroup_1);g__Granulicella;s__
OTU_823	4	4	4	1	4	6	4	2	4	4	0	0	1	3	3	1	1	1	4	2	2	3	4	0	0	0	3	2	2	0	k__Bacteria;p__Firmicutes;c__Clostridia;o__Oscillospirales;f__UCG-010;g__;s__
OTU_824	0	0	0	0	0	2	0	0	0	3	3	0	2	2	1	0	0	0	0	0	3	0	0	2	1	2	0	1	4	0	k__Bacteria;p__Proteobacteria;c__Alphaproteobacteria;o__Rhizobiales;f__Xanthobacteraceae;g__unidentified_Xanthobacteraceae;s__Rhizobiales_bacterium_GAS113
OTU_825	0	0	0	0	0	0	0	0	0	0	0	4	4	9	0	0	0	0	0	0	0	0	0	0	0	0	4	1	4	0	k__Bacteria;p__Cyanobacteria;c__Cyanobacteriia;o__Chloroplast;f__unidentified_Chloroplast;g__unidentified_Chloroplast;s__Ettlia_pseudoalveolaris
OTU_826	4	7	19	14	23	0	0	0	0	0	0	0	0	0	0	3	5	1	0	0	0	0	0	0	0	0	0	0	0	0	k__Bacteria;p__Desulfobacterota;c__Desulfovibrionia;o__Desulfovibrionales;f__Desulfovibrionaceae;g__Desulfovibrio;s__
OTU_827	0	0	1	2	2	3	2	0	1	0	0	0	0	0	30	29	0	3	2	0	0	2	2	7	5	0	0	0	0	119	k__Bacteria;p__Firmicutes;c__Clostridia;o__Lachnospirales;f__Lachnospiraceae;g__Cellulosilyticum;s__
OTU_828	0	0	3	9	34	4	15	25	3	0	0	0	4	2	1	1	3	3	8	2	5	20	0	2	6	11	2	4	6	0	k__Bacteria;p__Firmicutes;c__Clostridia;o__Monoglobales;f__Monoglobaceae;g__Monoglobus;s__
OTU_829	20	14	17	35	20	0	0	0	0	0	0	0	0	0	0	28	27	17	6	28	0	0	0	0	1	0	0	0	0	0	k__Bacteria;p__unidentified_Bacteria;c__Saccharimonadia;o__Saccharimonadales;f__Saccharimonadaceae;g__Candidatus_Saccharimonas;s__
OTU_830	1	0	29	9	8	0	0	0	0	0	0	0	0	0	0	0	9	0	0	0	0	0	0	4	0	0	0	0	0	0	k__Bacteria;p__Campylobacterota;c__Campylobacteria;o__Campylobacterales;f__Helicobacteraceae;g__Helicobacter
OTU_831	0	0	0	0	0	0	0	2	0	4	0	4	2	3	0	0	0	0	0	0	0	1	0	3	4	0	0	0	1	0	k__Bacteria;p__Actinobacteriota;c__Acidimicrobiia;o__Microtrichales;f__Ilumatobacteraceae;g__CL500-29_marine_group;s__
OTU_832	0	0	0	0	0	0	1	0	0	15	0	0	0	1	2	0	0	0	0	0	0	1	3	3	1	2	0	1	3	0	k__Bacteria;p__Verrucomicrobiota;c__Verrucomicrobiae;o__Chthoniobacterales;f__Xiphinematobacteraceae;g__Candidatus_Xiphinematobacter;s__
OTU_833	0	2	8	6	8	0	0	0	0	3	0	0	0	1	0	3	28	0	2	2	0	0	0	3	0	0	1	0	1	0	k__Bacteria;p__Elusimicrobia;c__unidentified_Elusimicrobia;o__Elusimicrobiales;f__Elusimicrobiaceae;g__Elusimicrobium;s__
OTU_834	0	0	0	0	0	2	10	0	1	30	3	1	3	9	3	0	0	0	0	0	1	8	0	3	0	8	2	5	5	7	k__Bacteria;p__Proteobacteria;c__Gammaproteobacteria;o__Burkholderiales;f__Oxalobacteraceae;g__Massilia;s__
OTU_835	2	2	7	7	1	5	1	1	7	4	2	5	6	3	1	0	5	7	0	0	5	0	4	0	2	3	2	0	3	3	k__Bacteria;p__Firmicutes;c__Bacilli;o__RF39;f__;g__;s__
OTU_836	0	2	10	4	2	3	2	3	0	0	0	0	0	0	0	68	12	19	14	6	5	2	4	7	18	0	0	0	0	3	k__Bacteria;p__Firmicutes;c__Clostridia;o__Lachnospirales;f__Lachnospiraceae;g__Cellulosilyticum;s__
OTU_837	0	1	2	0	0	0	0	0	0	0	0	0	2	0	0	0	0	0	4	0	0	0	0	0	0	1	0	6	2	0	k__Bacteria;p__Bacteroidota;c__Bacteroidia;o__Bacteroidales;f__Bacteroidaceae;g__Bacteroides;s__
OTU_838	88	33	26	32	44	4	9	5	58	296	2	12	3	16	14	60	40	80	17	54	57	332	41	33	51	10	24	18	10	24	k__Bacteria;p__Firmicutes;c__Clostridia;o__Oscillospirales;f__[Eubacterium]_coprostanoligenes_group;g__;s__
OTU_839	1	0	0	0	1	0	0	0	1	0	0	0	0	0	2	0	1	15	4	0	6	26	2	21	4	0	3	5	0	1	k__Bacteria;p__Firmicutes;c__Bacilli;o__RF39;f__;g__;s__
OTU_840	0	0	0	0	0	2	0	0	16	0	0	0	0	0	0	0	0	0	0	0	0	0	0	0	0	0	0	0	0	0	k__Bacteria;p__Firmicutes;c__Bacilli;o__Mycoplasmatales;f__Mycoplasmataceae;g__Mycoplasma;s__Mesomycoplasma_moatsii
OTU_841	0	0	0	0	0	0	3	0	0	4	0	0	0	0	2	0	0	0	0	2	0	0	0	3	0	1	3	3	1	1	k__Bacteria;p__unidentified_Bacteria;c__unidentified_Bacteria;o__Gemmatimonadales;f__Gemmatimonadaceae;g__unidentified_Gemmatimonadaceae;s__Gemmatimonadetes_bacterium_WY71
OTU_842	0	0	0	0	0	0	0	0	0	0	0	0	0	0	0	26	0	0	7	6	3	2	0	0	3	0	0	5	1	8	k__Bacteria;p__Firmicutes;c__Clostridia;o__Oscillospirales;f__Ruminococcaceae;g__Paludicola;s__
OTU_843	3	16	3	3	10	0	4	5	0	2	3	0	1	12	9	32	7	33	15	10	9	1	3	5	7	6	6	8	8	15	k__Bacteria;p__Firmicutes;c__Clostridia;o__Christensenellales;f__Christensenellaceae;g__Christensenellaceae_R-7_group;s__
OTU_844	0	0	0	0	0	0	4	1	1	3	0	0	0	0	3	0	0	0	0	0	2	0	3	0	3	2	2	6	2	0	k__Bacteria;p__Verrucomicrobiota;c__Verrucomicrobiae;o__Chthoniobacterales;f__Chthoniobacteraceae;g__Candidatus_Udaeobacter;s__
OTU_845	3	0	26	11	5	0	0	0	0	0	0	0	0	0	0	4	3	16	0	1	0	0	0	1	0	0	0	0	0	0	k__Bacteria;p__Bacteroidota;c__Bacteroidia;o__Bacteroidales;f__Bacteroidaceae;g__Bacteroides
OTU_846	2	2	3	0	5	0	0	5	3	6	2	0	3	1	0	2	3	2	2	0	0	0	0	1	0	1	1	1	3	0	k__Bacteria;p__Firmicutes;c__Clostridia;o__Oscillospirales;f__UCG-010;g__;s__
OTU_847	0	4	3	3	1	1	1	0	0	1	0	0	0	6	14	0	1	0	13	3	2	2	3	1	0	10	1	8	6	4	k__Bacteria;p__Firmicutes;c__Clostridia;o__Clostridia_UCG-014;f__;g__;s__
OTU_848	0	0	0	0	0	2	0	0	0	0	0	2	0	0	0	0	0	0	0	0	0	0	0	1	0	0	1	9	3	0	k__Bacteria;p__Bacteroidota;c__Bacteroidia;o__Sphingobacteriales;f__env.OPS_17;g__;s__
OTU_849	0	0	1	6	1	0	1	0	44	32	0	2	1	24	12	0	0	6	0	0	4	0	2	1	0	6	7	8	3	2	k__Bacteria;p__Campylobacterota;c__Campylobacteria;o__Campylobacterales;f__Campylobacteraceae;g__Campylobacter
OTU_850	0	0	0	0	0	2	1	2	0	11	0	0	4	0	0	0	0	0	0	0	1	3	0	3	1	3	4	5	2	0	k__Bacteria;p__unidentified_Bacteria;c__Acidobacteriae;o__Acidobacteriales
OTU_851	0	0	0	0	0	4	0	1	0	7	0	3	2	2	0	0	0	0	0	0	3	0	2	5	0	1	6	2	5	0	k__Bacteria;p__Proteobacteria;c__Gammaproteobacteria;o__Burkholderiales;f__Nitrosomonadaceae;g__Ellin6067;s__
OTU_852	0	0	0	0	0	2	0	0	0	0	0	0	0	0	0	0	1	0	0	0	0	0	0	2	3	2	0	0	0	0	k__Bacteria;p__Proteobacteria;c__Gammaproteobacteria;o__Burkholderiales;f__Burkholderiaceae;g__Cupriavidus
OTU_853	0	0	0	0	0	6	12	2	5	10	1	6	5	5	4	0	0	0	0	0	1	3	3	3	2	7	5	12	3	2	k__Bacteria
OTU_854	0	0	0	0	0	0	0	0	0	3	0	0	0	0	0	0	0	0	0	0	0	0	0	3	2	0	2	0	4	0	k__Bacteria;p__unidentified_Bacteria;c__Acidobacteriae;o__Acidobacteriales;f__Acidobacteriaceae_(Subgroup_1);g__;s__
OTU_855	1	0	0	0	0	0	0	3	0	0	2	0	16	7	19	0	0	3	6	0	9	3	2	0	2	10	1	9	1	2	k__Bacteria;p__Firmicutes;c__Bacilli;o__RF39;f__;g__;s__
OTU_856	0	0	0	0	0	0	4	0	0	0	0	0	0	0	0	0	0	0	0	0	0	0	0	0	0	0	0	0	0	0	k__Bacteria;p__Firmicutes;c__Clostridia;o__Lachnospirales;f__Defluviitaleaceae;g__Defluviitaleaceae_UCG-011;s__
OTU_857	3	3	2	16	4	0	0	1	3	1	0	6	4	2	8	7	0	0	0	0	1	0	0	0	0	2	4	15	0	1	k__Bacteria
OTU_858	0	0	0	0	0	1	0	0	0	5	0	1	0	0	0	0	0	0	0	0	0	0	0	0	0	1	2	1	1	2	k__Bacteria;p__Acidobacteriota;c__Acidobacteriae;o__Acidobacteriales;f__Acidobacteriaceae_(Subgroup_1);g__Acidipila-Silvibacterium;s__
OTU_859	0	0	0	7	3	0	0	4	0	1	0	0	0	2	1	0	4	0	6	0	0	0	0	1	3	0	1	8	4	1	k__Bacteria;p__unidentified_Bacteria;c__Bacilli;o__Erysipelotrichales;f__Erysipelotrichaceae;g__;s__
OTU_860	2	0	1	2	3	0	0	0	0	0	0	0	0	2	1	0	2	5	2	10	3	0	0	0	0	1	3	0	0	1	k__Bacteria;p__unidentified_Bacteria;c__Clostridia;o__;f__;g__;s__
OTU_861	0	0	0	0	0	1	0	2	0	6	0	0	0	0	0	0	0	0	0	0	0	0	3	0	1	1	0	1	0	0	k__Bacteria;p__Proteobacteria;c__Alphaproteobacteria;o__Elsterales;f__URHD0088;g__;s__
OTU_862	2	2	2	20	8	0	0	0	0	0	0	0	0	0	0	7	0	6	0	4	0	0	0	0	0	0	0	0	0	0	k__Bacteria;p__Firmicutes;c__Clostridia;o__Lachnospirales;f__Lachnospiraceae;g__Lachnospiraceae_NK4A136_group;s__
OTU_863	0	0	0	0	0	16	2	3	3	41	8	10	8	9	3	0	0	0	0	0	1	0	11	16	13	8	9	10	14	0	k__Bacteria;p__Chloroflexi;c__Ktedonobacteria;o__Ktedonobacterales;f__Ktedonobacteraceae;g__HSB_OF53-F07;s__
OTU_864	0	0	0	2	1	0	0	0	6	0	0	0	0	1	0	3	8	10	11	2	0	0	0	3	1	0	2	2	0	0	k__Bacteria;p__unidentified_Bacteria;c__Clostridia;o__Oscillospirales;f__Ruminococcaceae;g__;s__
OTU_865	0	0	0	0	0	0	0	0	0	10	0	0	2	0	0	0	0	0	0	0	0	0	1	1	1	1	0	0	0	0	k__Bacteria;p__Proteobacteria;c__Alphaproteobacteria;o__Rhizobiales;f__Methyloligellaceae;g__;s__
OTU_866	0	0	0	0	0	2	0	1	2	10	0	0	4	2	0	0	0	0	0	0	0	5	3	2	2	3	1	2	3	2	k__Bacteria;p__Acidobacteriota;c__Acidobacteriae;o__Acidobacteriales;f__Acidobacteriaceae_(Subgroup_1);g__Acidipila-Silvibacterium;s__
OTU_867	17	9	3	0	2	0	0	3	0	0	6	1	5	4	5	1	5	0	2	0	1	0	0	0	6	2	3	1	3	0	k__Bacteria;p__Firmicutes;c__Clostridia;o__Clostridia_UCG-014;f__;g__;s__
OTU_868	4	1	12	3	2	0	0	0	0	3	0	0	4	1	3	1	3	3	3	0	1	1	0	0	0	0	0	1	0	1	k__Bacteria;p__Bacteroidota;c__Bacteroidia;o__Bacteroidales;f__Muribaculaceae;g__;s__
OTU_869	0	0	0	0	0	3	1	0	0	4	2	0	0	4	0	0	0	0	0	0	1	0	2	3	2	0	0	0	5	1	k__Bacteria;p__Acidobacteriota;c__Holophagae;o__Subgroup_7;f__;g__;s__
OTU_870	0	0	0	2	2	0	0	0	1	6	1	0	0	0	0	0	0	0	0	0	0	0	0	0	0	0	1	0	0	0	k__Bacteria;p__Firmicutes;c__Clostridia;o__Clostridia_UCG-014;f__;g__;s__
OTU_871	0	2	0	0	2	0	2	0	1	0	2	4	0	2	0	3	0	0	0	2	0	0	0	0	0	0	0	0	0	0	k__Bacteria;p__Firmicutes;c__Clostridia;o__Eubacteriales;f__Anaerofustaceae;g__Anaerofustis;s__Anaerofustis_sp_Marseille-P2832
OTU_872	0	0	0	0	0	1	1	0	2	7	1	0	1	2	2	0	0	0	0	0	1	4	2	0	0	3	1	0	0	1	k__Bacteria;p__Bdellovibrionota;c__Oligoflexia;o__0319-6G20
OTU_873	22	4	28	5	7	1	0	2	12	11	11	42	32	19	23	32	22	13	9	1	7	23	6	0	1	17	6	19	10	8	k__Bacteria;p__Bacteroidota;c__Bacteroidia;o__Bacteroidales;f__Prevotellaceae;g__Alloprevotella;s__
OTU_874	0	8	0	0	0	0	0	0	0	0	0	0	0	3	0	0	0	1	1	2	0	2	0	0	1	0	0	0	0	0	k__Bacteria;p__unidentified_Bacteria;c__Clostridia;o__Peptococcales;f__Peptococcaceae;g__;s__
OTU_875	0	0	0	0	0	0	0	1	1	16	2	2	3	5	5	0	0	0	0	0	0	2	0	1	2	2	4	2	3	0	k__Bacteria;p__Gemmatimonadetes;c__unidentified_Gemmatimonadetes;o__Gemmatimonadales;f__Gemmatimonadaceae;g__Gemmatimonas;s__
OTU_876	0	0	0	0	0	6	0	0	0	4	0	0	0	2	0	0	0	0	0	0	0	0	0	2	0	3	2	0	0	0	k__Bacteria;p__Proteobacteria;c__Gammaproteobacteria;o__Burkholderiales;f__A21b;g__;s__
OTU_877	0	2	2	1	0	0	0	0	0	0	0	0	0	0	0	10	0	5	2	2	5	1	0	0	4	0	0	0	0	0	k__Bacteria;p__Firmicutes;c__Clostridia;o__Oscillospirales;f__UCG-010;g__;s__
OTU_878	1	10	4	4	3	0	0	3	1	1	0	3	0	12	7	0	14	0	4	1	1	2	3	0	2	5	2	12	7	4	k__Bacteria;p__Bacteroidota;c__Bacteroidia;o__Bacteroidales;f__Prevotellaceae;g__Alloprevotella;s__
OTU_879	0	0	0	0	0	5	0	0	0	5	0	0	3	0	4	0	0	0	0	0	0	0	3	1	2	0	3	0	3	0	k__Bacteria;p__Proteobacteria;c__Gammaproteobacteria;o__Burkholderiales;f__Nitrosomonadaceae;g__mle1-7;s__
OTU_880	0	1	4	0	8	0	1	0	0	0	0	0	9	6	2	1	2	3	5	2	7	18	0	0	0	2	0	1	6	1	k__Bacteria;p__Firmicutes;c__Clostridia;o__Clostridia_UCG-014;f__;g__;s__
OTU_881	52	4	3	2	0	0	0	0	0	0	0	0	0	0	0	1	0	3	8	3	0	0	0	0	0	0	0	0	0	0	k__Bacteria;p__Bacteroidota;c__Bacteroidia;o__Bacteroidales;f__Rikenellaceae;g__Alistipes;s__
OTU_882	0	0	0	0	0	0	0	0	0	5	0	0	0	0	0	0	0	0	0	0	0	0	2	0	2	0	3	7	1	0	k__Bacteria;p__Proteobacteria;c__Gammaproteobacteria;o__Salinisphaerales;f__Solimonadaceae;g__Nevskia;s__Persicaria_minor
OTU_883	0	0	0	0	0	0	0	0	0	0	0	0	0	3	2	0	2	0	4	0	5	5	1	0	0	11	4	4	4	0	k__Bacteria;p__Firmicutes;c__Clostridia;o__Clostridia_UCG-014;f__;g__;s__
OTU_884	0	2	1	0	2	0	3	0	0	0	0	0	0	0	0	0	0	6	2	3	3	0	2	3	2	1	0	2	0	1	k__Bacteria;p__Firmicutes;c__Clostridia
OTU_885	3	0	4	0	2	3	4	2	2	2	0	14	2	0	0	1	1	3	2	0	0	0	0	0	0	5	1	6	2	0	k__Bacteria
OTU_886	6	0	10	1	4	5	15	0	6	13	9	5	0	1	1	0	1	0	2	0	0	1	0	5	1	0	3	3	2	4	k__Bacteria;p__Firmicutes;c__Bacilli;o__RF39;f__;g__;s__
OTU_887	0	0	0	0	0	0	2	1	0	5	0	0	7	1	0	0	0	0	0	0	0	0	0	8	1	2	2	1	0	0	k__Bacteria;p__Actinobacteria;c__unidentified_Actinobacteria;o__Frankiales;f__Geodermatophilaceae;g__Blastococcus;s__
OTU_888	1	0	0	0	0	7	27	0	2	0	0	0	0	0	0	0	0	0	0	0	0	0	0	6	5	0	0	0	0	0	k__Bacteria;p__Firmicutes;c__Bacilli;o__Erysipelotrichales;f__Erysipelotrichaceae;g__Erysipelotrichaceae_UCG-006;s__
OTU_889	0	0	0	0	0	0	0	0	0	6	0	1	0	3	1	0	0	0	0	0	0	0	0	7	5	0	4	0	2	0	k__Bacteria;p__Proteobacteria;c__Alphaproteobacteria;o__Rhizobiales;f__A0839;g__;s__
OTU_890	1	2	0	2	0	0	0	0	0	10	12	0	0	11	5	0	0	0	0	0	5	0	3	0	0	2	2	0	2	7	k__Bacteria;p__Firmicutes;c__Bacilli;o__Lactobacillales;f__Lactobacillaceae;g__Ligilactobacillus;s__Lactobacillus_agilis
OTU_891	10	28	30	25	10	0	0	0	0	0	0	0	0	0	0	0	19	0	0	0	0	0	0	9	0	0	0	0	0	0	k__Bacteria;p__Bacteroidota;c__Bacteroidia;o__Bacteroidales;f__Prevotellaceae;g__Prevotellaceae_NK3B31_group;s__
OTU_892	0	15	2	1	16	2	0	5	2	5	1	3	4	16	5	2	4	3	5	1	4	3	1	3	4	8	1	2	11	4	k__Bacteria;p__Firmicutes;c__Clostridia;o__Oscillospirales;f__UCG-010;g__;s__
OTU_893	0	0	0	0	0	1	0	0	0	4	0	0	0	0	1	0	0	0	0	0	0	0	0	5	0	0	0	0	2	0	k__Bacteria;p__Proteobacteria;c__Gammaproteobacteria;o__Diplorickettsiales;f__Diplorickettsiaceae;g__Aquicella;s__
OTU_894	0	0	0	0	1	1	0	0	0	0	0	0	0	0	0	0	0	0	5	0	0	1	0	0	0	0	0	9	1	1	k__Bacteria;p__Bacteroidota;c__Bacteroidia;o__Bacteroidales;f__Bacteroidaceae;g__Bacteroides
OTU_895	0	3	0	7	4	1	0	0	0	0	0	0	0	15	10	67	10	40	13	25	7	2	8	11	1	16	14	45	28	27	k__Bacteria;p__Firmicutes;c__Clostridia;o__Christensenellales;f__Christensenellaceae;g__Christensenellaceae_R-7_group;s__
OTU_896	0	0	0	0	0	1	2	0	0	15	2	2	0	1	0	0	0	0	0	0	1	0	1	2	5	0	3	0	0	3	k__Bacteria;p__unidentified_Bacteria;c__Thermoleophilia;o__Gaiellales;f__;g__;s__
OTU_897	0	0	0	0	0	15	2	0	0	35	0	1	0	3	2	0	0	0	0	0	0	0	8	5	7	4	2	3	6	0	k__Bacteria;p__Proteobacteria;c__Gammaproteobacteria;o__Burkholderiales;f__A21b;g__;s__
OTU_898	0	1	0	2	1	0	0	5	0	0	5	0	3	0	0	0	2	6	1	3	0	0	0	0	1	0	3	0	2	0	k__Bacteria;p__Firmicutes;c__Clostridia;o__Oscillospirales
OTU_899	0	0	1	1	0	1	0	3	4	0	0	2	0	2	0	0	1	2	1	1	1	0	0	0	0	1	3	3	0	0	k__Bacteria;p__Firmicutes;c__Bacilli;o__Erysipelotrichales;f__Erysipelatoclostridiaceae
OTU_900	3	0	0	0	1	0	0	1	1	1	0	0	1	0	0	0	1	2	0	0	0	0	0	0	0	0	0	0	1	0	k__Bacteria;p__Firmicutes;c__Clostridia
OTU_901	1	0	2	1	0	0	0	1	1	0	0	0	0	0	0	4	2	2	4	3	1	1	0	0	2	2	0	0	4	0	k__Bacteria;p__Firmicutes;c__Clostridia;o__Peptostreptococcales-Tissierellales;f__Anaerovoracaceae;g__Mogibacterium;s__
OTU_902	0	1	8	4	2	0	2	0	0	4	0	0	7	1	0	0	0	2	1	3	0	1	0	0	0	0	0	0	0	0	k__Bacteria;p__Firmicutes;c__Bacilli;o__RF39;f__;g__;s__
OTU_903	3	4	0	0	3	2	2	0	3	0	2	1	4	4	1	0	1	0	0	3	0	0	0	1	1	0	0	4	2	2	k__Bacteria;p__Actinobacteriota;c__Coriobacteriia;o__Coriobacteriales;f__Eggerthellaceae
OTU_904	6	4	13	6	3	0	0	0	0	0	0	0	0	0	0	8	0	1	2	2	0	0	0	19	0	0	0	0	0	0	k__Bacteria;p__Firmicutes;c__Bacilli;o__Erysipelotrichales;f__Erysipelatoclostridiaceae;g__Erysipelatoclostridium;s__
OTU_905	0	0	0	0	0	1	1	3	0	1	0	0	1	0	0	0	0	0	0	0	0	0	0	4	3	2	0	3	2	1	k__Bacteria;p__Firmicutes;c__Clostridia;o__Clostridiales;f__Clostridiaceae;g__Clostridium_sensu_stricto_13;s__Clostridium_estertheticum
OTU_906	1	2	4	0	0	4	6	0	3	1	0	3	0	2	3	2	3	0	1	0	0	0	0	4	2	0	0	0	2	0	k__Bacteria;p__Firmicutes;c__Bacilli;o__Erysipelotrichales;f__Erysipelatoclostridiaceae;g__Asteroleplasma;s__Asteroleplasma_anaerobium
OTU_907	0	0	0	0	0	3	0	1	0	10	0	0	2	3	0	0	0	1	0	0	0	1	2	1	3	0	1	0	6	0	k__Bacteria;p__Verrucomicrobiota;c__Verrucomicrobiae;o__Pedosphaerales;f__Pedosphaeraceae;g__ADurb.Bin063-1;s__
OTU_908	0	0	0	0	0	0	0	0	1	8	0	3	0	1	0	0	0	0	0	0	0	0	1	2	2	2	1	0	2	0	k__Bacteria;p__Acidobacteriota;c__Acidobacteriae;o__Bryobacterales;f__Bryobacteraceae;g__Bryobacter;s__
OTU_909	0	0	0	0	0	4	0	3	0	0	0	0	0	1	0	1	0	1	3	0	2	0	1	9	5	1	1	3	0	0	k__Bacteria;p__Firmicutes;c__Clostridia;o__Monoglobales;f__Monoglobaceae;g__Monoglobus;s__
OTU_910	3	13	0	0	3	1	0	8	3	4	0	0	0	8	4	0	0	3	0	0	0	0	0	4	0	9	2	8	5	0	k__Bacteria;p__Firmicutes;c__Clostridia;o__Oscillospirales;f__Oscillospiraceae;g__UCG-002;s__
OTU_911	4	32	16	8	8	26	15	20	16	76	13	4	5	14	16	3	9	13	15	5	36	26	2	272	13	13	26	14	21	6	k__Bacteria;p__Firmicutes;c__Clostridia;o__Clostridia_UCG-014;f__;g__;s__
OTU_912	0	0	0	0	0	0	0	0	0	8	1	0	3	0	0	0	0	0	0	0	0	0	0	1	0	2	3	5	0	0	k__Bacteria;p__Acidobacteriota;c__Acidobacteriae;o__Subgroup_2;f__;g__;s__
OTU_913	5	7	0	2	2	2	2	0	0	0	0	2	1	2	5	9	0	10	0	2	3	0	0	1	2	5	9	2	4	0	k__Bacteria;p__Bacteroidota;c__Bacteroidia;o__Bacteroidales;f__Muribaculaceae;g__;s__
OTU_914	12	3	0	3	0	0	0	0	0	0	5	1	1	3	10	0	0	0	0	0	0	0	0	0	0	1	0	0	1	0	k__Bacteria;p__Firmicutes;c__Negativicutes;o__Veillonellales-Selenomonadales;f__Veillonellaceae;g__Veillonella
OTU_915	2	2	0	0	0	0	0	0	0	0	0	4	0	1	1	0	0	2	0	0	0	2	2	0	0	3	6	1	4	0	k__Bacteria;p__Desulfobacterota;c__Desulfovibrionia;o__Desulfovibrionales;f__Desulfovibrionaceae;g__Desulfovibrio
OTU_916	0	0	0	0	0	0	0	1	2	13	3	0	1	0	4	0	0	0	0	0	3	1	2	2	4	1	1	3	0	2	k__Bacteria;p__Actinobacteria;c__unidentified_Actinobacteria;o__Micromonosporales;f__Micromonosporaceae
OTU_917	0	1	3	2	14	0	4	0	2	5	2	0	0	0	2	1	4	0	4	0	4	6	4	8	5	0	3	3	5	0	k__Bacteria
OTU_918	0	0	0	0	0	4	0	3	1	5	0	2	8	3	0	0	0	0	0	0	1	0	4	2	1	1	4	3	1	0	k__Bacteria;p__Actinobacteriota;c__Acidimicrobiia;o__IMCC26256;f__;g__;s__
OTU_919	2	2	3	0	0	0	0	0	0	0	0	0	0	0	2	2	0	0	0	1	1	0	0	0	1	2	0	0	0	3	k__Bacteria;p__Bacteroidota;c__Bacteroidia
OTU_920	0	0	0	0	0	0	0	0	0	1	4	0	0	0	0	0	0	2	0	0	0	0	0	0	0	0	0	0	1	0	k__Bacteria;p__Proteobacteria;c__Gammaproteobacteria;o__Burkholderiales;f__Alcaligenaceae;g__Castellaniella;s__
OTU_921	0	0	0	1	0	0	0	0	2	0	0	0	0	2	4	2	2	1	4	0	4	0	9	1	4	4	2	0	4	1	k__Bacteria
OTU_922	0	0	0	0	0	3	0	0	0	20	1	7	3	5	4	0	0	0	0	0	0	2	5	7	3	4	2	3	4	6	k__Bacteria;p__Acidobacteriota;c__Holophagae;o__Subgroup_7;f__;g__;s__
OTU_923	3	10	11	2	4	0	0	0	1	4	1	4	7	3	11	3	7	5	25	0	5	17	2	6	0	11	6	15	11	3	k__Bacteria;p__Firmicutes;c__Clostridia;o__Oscillospirales;f__Oscillospiraceae
OTU_924	0	0	0	0	0	0	1	0	3	2	0	0	0	0	0	0	0	0	0	0	0	0	0	0	0	0	0	0	0	0	k__Bacteria;p__Firmicutes;c__Bacilli;o__Erysipelotrichales;f__Erysipelotrichaceae;g__Erysipelotrichaceae_UCG-009;s__
OTU_925	7	2	8	3	3	0	0	0	0	0	0	0	0	0	0	5	0	0	6	5	0	0	0	0	6	0	0	0	0	0	k__Bacteria;p__Bacteroidota;c__Bacteroidia;o__Bacteroidales;f__Muribaculaceae;g__;s__
OTU_926	0	0	0	0	0	3	0	0	0	2	0	2	1	1	0	0	0	0	0	0	0	0	3	7	3	2	0	0	0	0	k__Bacteria;p__Acidobacteriota;c__Blastocatellia;o__Pyrinomonadales;f__Pyrinomonadaceae;g__RB41;s__
OTU_927	1	0	12	2	7	1	0	6	7	3	3	6	3	6	6	3	10	61	4	0	9	4	3	4	5	5	4	1	5	3	k__Bacteria;p__Firmicutes;c__Clostridia;o__Oscillospirales;f__[Eubacterium]_coprostanoligenes_group;g__;s__
OTU_928	0	0	0	0	0	0	0	0	0	3	1	0	0	0	3	0	0	0	0	0	0	0	0	2	2	1	0	0	1	0	k__Bacteria;p__unidentified_Bacteria;c__Ktedonobacteria;o__Ktedonobacterales;f__Ktedonobacteraceae;g__;s__
OTU_929	0	0	0	0	0	2	0	2	2	9	0	0	0	3	0	0	0	0	0	0	0	0	0	1	0	1	0	2	0	0	k__Bacteria;p__Verrucomicrobiota;c__Verrucomicrobiae;o__Chthoniobacterales;f__Xiphinematobacteraceae;g__Candidatus_Xiphinematobacter;s__
OTU_930	0	0	0	0	0	5	3	1	5	12	0	7	3	7	3	0	0	0	0	0	0	2	0	0	0	4	1	8	2	2	k__Bacteria;p__Actinobacteria;c__unidentified_Actinobacteria;o__Micrococcales;f__Intrasporangiaceae
OTU_931	6	4	0	1	1	2	3	0	0	0	0	2	1	10	2	0	0	0	0	2	1	2	1	2	1	3	0	2	2	0	k__Bacteria;p__Firmicutes;c__Clostridia;o__Oscillospirales;f__UCG-010;g__;s__
OTU_932	0	0	0	0	0	0	0	0	0	4	0	4	1	0	2	0	0	0	0	0	0	0	1	2	0	1	0	2	2	0	k__Bacteria;p__WPS-2;c__;o__;f__;g__;s__
OTU_933	0	6	0	0	0	2	0	0	1	0	0	0	0	0	2	0	2	11	0	2	0	1	0	0	0	2	0	2	0	0	k__Bacteria;p__unidentified_Bacteria;c__Clostridia;o__Christensenellales;f__Christensenellaceae;g__;s__
OTU_934	0	2	1	0	1	1	7	3	5	3	7	3	4	0	2	3	0	0	0	0	0	0	0	0	1	0	0	0	0	0	k__Bacteria;p__Firmicutes;c__Clostridia;o__Oscillospirales;f__Oscillospiraceae;g__Pseudoflavonifractor;s__
OTU_935	0	0	0	0	0	5	0	2	2	11	1	0	5	4	3	0	0	0	0	0	0	2	5	3	3	6	1	3	10	0	k__Bacteria
OTU_936	0	0	0	0	0	0	0	0	0	5	0	0	0	0	0	0	0	1	0	0	1	0	0	1	2	2	0	0	0	0	k__Bacteria;p__Planctomycetota;c__Phycisphaerae;o__Tepidisphaerales;f__WD2101_soil_group;g__;s__
OTU_937	0	0	0	0	0	3	0	0	0	4	0	2	3	1	1	0	0	0	0	0	0	0	1	1	1	0	0	3	1	0	k__Bacteria;p__unidentified_Bacteria;c__Acidimicrobiia;o__;f__;g__;s__
OTU_938	2	3	2	0	0	1	0	0	2	0	2	0	0	0	0	10	2	3	2	0	0	0	0	0	1	0	1	1	0	2	k__Bacteria;p__Firmicutes;c__Clostridia;o__Oscillospirales
OTU_939	0	4	2	0	3	0	0	0	0	12	0	0	0	22	2	1	33	3	9	21	3	4	1	0	0	6	3	49	3	0	k__Bacteria;p__Spirochaetota;c__Spirochaetia;o__Spirochaetales;f__Spirochaetaceae;g__Treponema;s__Treponema_berlinense
OTU_940	0	0	0	0	0	0	0	0	0	0	0	0	0	2	1	3	1	4	5	0	2	17	0	0	0	0	0	1	0	3	k__Bacteria;p__Firmicutes;c__Bacilli;o__RF39;f__;g__;s__
OTU_941	3	1	4	0	0	0	0	0	2	3	0	6	0	0	2	0	0	0	0	0	3	0	0	0	1	0	0	1	0	2	k__Bacteria;p__Fibrobacterota;c__Fibrobacteria;o__Fibrobacterales;f__Fibrobacteraceae;g__Fibrobacter;s__Fibrobacter_intestinalis
OTU_942	0	3	0	0	0	0	0	0	0	0	0	0	0	0	6	0	2	0	1	2	5	0	0	0	0	9	0	6	6	0	k__Bacteria;p__Bacteroidota;c__Bacteroidia;o__Bacteroidales;f__Rikenellaceae;g__Rikenellaceae_RC9_gut_group;s__
OTU_943	0	2	3	0	0	0	1	0	1	0	0	0	2	0	1	4	2	0	7	6	4	5	4	0	1	0	0	4	1	1	k__Bacteria;p__Actinobacteriota;c__Coriobacteriia;o__Coriobacteriales;f__Eggerthellaceae;g__Slackia
OTU_944	0	0	1	2	0	0	1	0	0	0	2	2	3	0	2	0	0	2	1	0	3	0	3	3	3	0	2	6	3	0	k__Bacteria;p__Firmicutes;c__Clostridia;o__Oscillospirales
OTU_945	0	0	0	0	0	0	1	0	0	2	2	1	5	0	0	0	0	0	0	0	0	0	0	0	0	0	0	0	0	0	k__Bacteria;p__Firmicutes;c__Clostridia;o__Lachnospirales;f__Lachnospiraceae
OTU_946	0	0	0	0	0	3	1	0	0	12	2	0	0	1	2	0	0	0	0	0	0	0	1	1	0	0	1	1	4	0	k__Bacteria;p__Methylomirabilota;c__Methylomirabilia;o__Rokubacteriales;f__;g__;s__
OTU_947	0	0	0	0	0	9	6	2	3	53	8	5	5	8	3	0	0	0	1	0	6	0	13	24	15	8	16	5	9	4	k__Bacteria;p__Acidobacteriota;c__Acidobacteriae;o__Subgroup_2;f__;g__;s__
OTU_948	0	0	0	3	0	0	0	0	0	0	0	0	0	0	0	2	0	42	4	10	0	0	0	0	0	0	0	0	0	0	k__Bacteria;p__Firmicutes;c__Clostridia;o__Lachnospirales;f__Lachnospiraceae;g__Lachnospiraceae_NK4A136_group
OTU_949	0	0	0	0	3	0	0	0	0	0	0	0	1	1	0	0	0	0	1	0	2	0	0	0	3	1	4	0	0	0	k__Bacteria;p__Firmicutes;c__Bacilli;o__RF39;f__;g__;s__
OTU_950	0	0	0	0	0	1	3	0	1	6	3	0	0	2	2	0	0	0	0	0	0	3	0	1	0	2	2	0	2	0	k__Bacteria;p__Actinobacteriota;c__Acidimicrobiia;o__IMCC26256;f__;g__;s__
OTU_951	0	4	1	0	0	1	0	1	1	0	0	2	0	3	3	0	2	1	4	0	3	3	0	8	0	0	0	2	0	2	k__Bacteria;p__Firmicutes;c__Clostridia;o__Oscillospirales;f__[Eubacterium]_coprostanoligenes_group;g__;s__
OTU_952	0	0	0	0	0	70	25	0	0	3	0	0	2	1	2	0	0	0	0	0	0	0	0	2	1	0	0	0	0	3	k__Bacteria;p__Bacteroidota;c__Bacteroidia;o__Bacteroidales;f__Muribaculaceae;g__;s__
OTU_953	5	2	8	2	1	0	0	0	0	0	0	0	0	0	0	1	0	0	0	3	0	0	0	0	0	0	0	0	0	0	k__Bacteria;p__Bacteroidota;c__Bacteroidia;o__Bacteroidales;f__Muribaculaceae;g__;s__
OTU_954	1	0	0	0	0	0	0	3	1	8	0	0	2	0	1	0	0	1	0	0	0	3	0	0	0	3	0	1	0	1	k__Bacteria;p__Firmicutes;c__Clostridia;o__Oscillospirales;f__Oscillospiraceae;g__Colidextribacter;s__
OTU_955	0	0	0	0	1	3	0	0	0	4	1	1	3	5	4	0	9	1	9	0	5	0	0	0	0	9	3	58	2	1	k__Bacteria;p__Firmicutes;c__Bacilli;o__RF39;f__;g__;s__
OTU_956	0	0	0	0	0	0	1	0	1	7	0	0	0	0	0	0	0	0	0	0	0	0	0	0	0	4	0	1	1	0	k__Bacteria;p__Proteobacteria;c__Gammaproteobacteria;o__KF-JG30-C25;f__;g__;s__
OTU_957	0	0	0	0	0	1	2	0	0	4	0	0	1	0	0	0	0	0	0	0	0	0	3	0	0	0	0	2	0	0	k__Bacteria;p__Proteobacteria;c__Alphaproteobacteria;o__Rhizobiales;f__Rhizobiaceae;g__Allorhizobium-Neorhizobium-Pararhizobium-Rhizobium
OTU_958	0	0	0	0	1	0	0	3	0	4	2	5	8	2	3	0	8	0	0	0	4	4	0	0	1	4	0	0	1	3	k__Bacteria;p__Firmicutes;c__Clostridia;o__Lachnospirales;f__Lachnospiraceae;g__Anaerostipes;s__Anaerostipes_hadrus
OTU_959	0	0	0	4	0	0	0	0	0	0	0	0	0	0	0	9	2	2	9	4	0	0	0	0	0	4	2	2	0	1	k__Bacteria;p__Firmicutes;c__Clostridia;o__Lachnospirales;f__Lachnospiraceae
OTU_960	0	0	0	0	0	0	0	0	0	6	1	2	0	1	0	0	0	0	0	0	0	0	0	3	1	0	0	0	3	0	k__Bacteria;p__unidentified_Bacteria;c__Vicinamibacteria;o__Vicinamibacterales;f__;g__;s__
OTU_961	10	1	0	3	6	3	3	4	6	13	3	0	2	1	1	0	1	2	0	1	0	0	0	1	0	1	0	2	9	0	k__Bacteria;p__Firmicutes;c__Clostridia;o__Christensenellales;f__Christensenellaceae;g__Christensenellaceae_R-7_group;s__
OTU_962	0	1	0	0	0	0	0	0	0	0	0	0	0	0	0	7	2	2	1	7	0	0	0	0	8	0	0	0	4	0	k__Bacteria;p__Firmicutes;c__Clostridia;o__Peptostreptococcales-Tissierellales;f__Anaerovoracaceae;g__[Eubacterium]_brachy_group;s__
OTU_963	9	2	11	1	11	0	0	0	0	0	0	0	0	0	0	6	4	4	0	6	0	0	0	0	0	0	0	0	0	0	k__Bacteria;p__Firmicutes;c__Clostridia;o__Lachnospirales;f__Lachnospiraceae;g__Lachnospiraceae_NK4A136_group;s__
OTU_964	6	7	13	7	8	12	6	4	7	16	23	11	26	13	23	4	15	49	58	11	27	89	44	20	43	16	19	40	35	8	k__Bacteria;p__Firmicutes;c__Clostridia;o__Oscillospirales;f__[Eubacterium]_coprostanoligenes_group;g__;s__
OTU_965	7	5	6	3	4	0	0	0	0	0	0	0	0	0	0	5	3	0	0	2	0	0	0	0	1	0	0	0	0	0	k__Bacteria;p__Firmicutes;c__Bacilli;o__Erysipelotrichales;f__Erysipelotrichaceae;g__Faecalibaculum;s__Faecalibaculum_rodentium
OTU_966	4	0	1	3	1	1	2	0	1	0	5	0	1	1	5	0	3	0	0	0	4	11	4	1	0	5	0	0	7	0	k__Bacteria;p__unidentified_Bacteria;c__Clostridia;o__Oscillospirales;f__Ruminococcaceae;g__;s__
OTU_967	1	0	0	3	8	0	0	0	0	0	0	0	0	0	0	2	4	7	0	0	0	0	0	1	0	0	0	0	0	0	k__Bacteria;p__Bacteroidota;c__Bacteroidia;o__Bacteroidales;f__Bacteroidaceae;g__Bacteroides
OTU_968	0	0	0	0	1	0	0	1	0	0	0	0	1	0	3	0	2	9	0	3	3	0	0	5	0	4	0	0	0	0	k__Bacteria;p__Firmicutes;c__Bacilli;o__Acholeplasmatales;f__Acholeplasmataceae;g__Anaeroplasma;s__
OTU_969	0	0	1	0	3	0	0	0	0	4	0	2	4	0	0	0	2	2	1	1	0	1	0	0	0	0	1	2	2	0	k__Bacteria;p__unidentified_Bacteria;c__Clostridia;o__Peptococcales;f__Peptococcaceae;g__;s__
OTU_970	0	0	0	0	0	2	1	0	0	0	0	0	0	0	0	0	0	0	0	0	0	0	0	3	3	0	0	0	4	0	k__Bacteria;p__Acidobacteriota;c__Acidobacteriae;o__Acidobacteriales;f__Koribacteraceae;g__Candidatus_Koribacter;s__
OTU_971	0	1	1	2	0	0	0	0	0	0	0	0	0	2	4	0	2	0	3	1	4	0	0	0	0	2	3	0	4	0	k__Bacteria;p__Firmicutes;c__Clostridia;o__Oscillospirales;f__UCG-010;g__;s__
OTU_972	0	4	5	5	5	0	0	0	0	12	0	0	0	0	0	2	3	5	1	3	0	0	0	0	1	0	0	0	0	0	k__Bacteria;p__Bacteroidota;c__Bacteroidia;o__Bacteroidales;f__Muribaculaceae;g__;s__
OTU_973	0	0	0	0	0	0	0	0	0	4	0	0	0	0	0	38	0	0	0	16	0	8	0	2	0	0	0	0	0	0	k__Bacteria
OTU_974	0	0	0	0	1	0	0	0	1	1	0	0	0	0	0	10	10	8	3	1	4	3	1	4	3	1	0	5	6	3	k__Bacteria;p__Firmicutes;c__Clostridia;o__Oscillospirales;f__[Eubacterium]_coprostanoligenes_group;g__;s__
OTU_975	0	0	0	0	0	0	0	0	0	0	3	0	0	0	0	0	0	0	0	0	0	0	0	0	0	3	0	0	0	0	k__Bacteria;p__Proteobacteria;c__Gammaproteobacteria;o__Xanthomonadales;f__Rhodanobacteraceae;g__Dyella;s__Dyella_japonica
OTU_976	0	0	0	0	0	0	0	0	0	0	0	0	16	0	3	0	0	0	0	0	1	0	0	0	0	2	1	8	4	3	k__Bacteria;p__Firmicutes;c__Bacilli;o__RF39;f__;g__;s__
OTU_977	0	2	2	0	0	0	0	0	0	0	0	0	0	4	0	0	0	3	2	0	3	1	0	0	2	0	4	2	4	0	k__Bacteria;p__Firmicutes;c__Clostridia;o__Oscillospirales;f__[Eubacterium]_coprostanoligenes_group;g__;s__
OTU_978	0	0	0	0	0	2	0	0	0	0	0	0	0	0	0	0	0	0	0	0	0	0	0	4	1	4	1	5	6	0	k__Bacteria;p__unidentified_Bacteria;c__Alphaproteobacteria;o__Micavibrionales;f__Micavibrionaceae;g__;s__
OTU_979	0	0	0	0	0	0	0	0	0	0	0	0	0	4	0	1	0	2	0	0	0	10	2	1	0	1	0	0	0	0	k__Bacteria
OTU_980	2	0	0	1	0	3	3	3	12	0	1	7	9	0	2	0	0	0	0	0	0	0	0	0	0	0	1	0	0	0	k__Bacteria;p__Bacteroidota;c__Bacteroidia;o__Bacteroidales;f__Bacteroidaceae;g__Bacteroides;s__Bacteroidaceae_bacterium_DJF_B220
OTU_981	9	5	23	7	2	0	0	0	0	0	0	0	0	0	0	5	0	0	0	1	0	0	0	3	2	0	0	0	0	0	k__Bacteria;p__Bacteroidota;c__Bacteroidia;o__Bacteroidales;f__Muribaculaceae;g__;s__
OTU_982	7	2	9	1	2	0	0	0	0	0	0	1	0	0	0	0	1	2	0	0	0	0	0	0	0	0	0	0	0	0	k__Bacteria;p__Firmicutes;c__Clostridia;o__Peptostreptococcales-Tissierellales;f__Anaerovoracaceae;g__[Eubacterium]_nodatum_group;s__
OTU_983	0	0	0	0	0	4	0	0	0	9	1	0	0	3	0	0	0	0	0	0	0	1	1	4	0	0	0	0	3	0	k__Bacteria;p__Proteobacteria;c__Gammaproteobacteria;o__Burkholderiales;f__A21b;g__;s__
OTU_984	0	0	0	0	0	4	0	0	2	6	0	0	5	1	0	0	0	0	0	0	1	0	6	5	2	1	4	4	3	5	k__Bacteria;p__Chloroflexi;c__KD4-96;o__;f__;g__;s__
OTU_985	2	4	0	2	0	0	0	0	0	0	0	3	1	1	0	0	0	0	0	0	1	0	1	1	2	2	1	2	0	0	k__Bacteria;p__Firmicutes;c__Clostridia;o__Christensenellales;f__Christensenellaceae;g__Christensenellaceae_R-7_group
OTU_986	0	0	0	0	0	0	0	0	0	0	0	0	0	3	3	0	3	0	0	0	5	2	0	0	0	0	4	3	7	0	k__Bacteria;p__unidentified_Bacteria;c__Saccharimonadia;o__Saccharimonadales;f__Saccharimonadaceae;g__Candidatus_Saccharimonas;s__
OTU_987	0	0	0	0	0	0	0	3	1	6	0	0	2	0	0	0	0	0	0	0	0	0	0	0	3	1	1	0	0	0	k__Bacteria;p__Verrucomicrobiota;c__Verrucomicrobiae;o__Pedosphaerales;f__Pedosphaeraceae;g__ADurb.Bin063-1;s__
OTU_988	0	0	0	0	0	15	0	0	0	24	4	5	4	5	1	0	0	0	0	0	0	3	3	10	5	2	3	3	10	3	k__Bacteria;p__Acidobacteriota;c__Acidobacteriae;o__Subgroup_2;f__;g__;s__
OTU_989	1	0	0	1	0	0	0	2	0	3	0	0	0	0	0	0	0	9	7	6	3	20	4	2	3	0	0	0	0	0	k__Bacteria;p__Verrucomicrobiota;c__Kiritimatiellae;o__WCHB1-41;f__;g__;s__
OTU_991	0	0	0	0	0	0	4	0	0	4	0	0	0	0	0	0	0	0	0	0	0	0	0	0	0	0	0	0	0	0	k__Bacteria;p__Firmicutes;c__Clostridia;o__Peptostreptococcales-Tissierellales;f__Anaerovoracaceae;g__Mogibacterium;s__
OTU_992	14	2	1	8	1	0	0	0	0	0	0	0	0	0	0	0	0	5	7	21	0	0	0	0	0	0	0	0	0	0	k__Bacteria;p__Firmicutes;c__Clostridia;o__Oscillospirales;f__Oscillospiraceae;g__Colidextribacter;s__
OTU_993	0	0	0	0	0	0	0	0	0	2	0	2	0	0	0	0	0	0	0	0	4	0	0	3	1	0	2	1	0	0	k__Bacteria;p__unidentified_Bacteria;c__Gammaproteobacteria;o__Xanthomonadales;f__Xanthomonadaceae;g__;s__
OTU_994	0	0	0	0	0	1	0	0	0	13	2	0	0	5	0	0	0	0	0	0	0	0	5	4	5	1	1	0	4	0	k__Bacteria;p__Proteobacteria;c__Gammaproteobacteria;o__Burkholderiales;f__Nitrosomonadaceae;g__mle1-7;s__
OTU_995	0	0	0	0	0	0	0	0	0	10	0	0	2	0	0	0	0	0	0	0	3	2	0	0	0	0	1	0	2	0	k__Bacteria;p__Verrucomicrobiota;c__Verrucomicrobiae;o__Chthoniobacterales;f__Xiphinematobacteraceae;g__Candidatus_Xiphinematobacter;s__
OTU_996	0	2	0	0	0	0	0	0	0	0	0	0	0	0	0	0	0	0	0	1	0	0	0	0	0	0	0	0	0	0	k__Bacteria;p__Firmicutes;c__unidentified_Firmicutes;o__Oscillospirales;f__Ruminococcaceae;g__;s__
OTU_997	0	0	0	0	0	0	0	0	0	0	0	0	0	2	1	3	0	5	4	3	3	12	2	0	2	3	2	0	0	0	k__Bacteria
OTU_998	0	0	0	0	0	4	0	0	0	1	0	3	0	0	0	0	0	0	2	0	0	3	2	1	0	0	0	1	0	0	k__Bacteria;p__Chloroflexi;c__Anaerolineae;o__RBG-13-54-9;f__;g__;s__
OTU_999	0	0	0	0	0	2	0	0	0	8	0	2	0	0	0	0	0	0	0	0	0	0	0	2	2	0	0	2	1	2	k__Bacteria;p__Proteobacteria;c__Gammaproteobacteria;o__Burkholderiales;f__SC-I-84;g__;s__
OTU_1000	0	0	4	0	1	2	2	0	0	3	1	0	1	14	29	2	5	47	4	0	89	776	48	15	0	17	21	152	8	22	k__Bacteria;p__Firmicutes;c__Clostridia;o__Lachnospirales;f__Lachnospiraceae
OTU_1001	0	0	0	0	0	2	2	1	0	0	3	0	2	1	1	0	0	0	0	0	0	0	0	3	0	1	0	0	0	0	k__Bacteria;p__Proteobacteria;c__Alphaproteobacteria;o__Rhizobiales;f__Rhizobiaceae;g__Allorhizobium-Neorhizobium-Pararhizobium-Rhizobium
OTU_1002	0	0	0	0	0	0	0	0	0	3	0	0	0	1	0	0	0	0	0	0	0	0	0	0	5	0	0	0	0	0	k__Bacteria;p__WPS-2;c__;o__;f__;g__;s__
OTU_1003	2	0	1	3	1	0	2	4	2	0	0	0	0	0	2	6	17	1	4	0	0	2	3	0	0	2	4	1	0	0	k__Bacteria;p__Firmicutes;c__Clostridia;o__Lachnospirales;f__Lachnospiraceae;g__Acetitomaculum;s__
OTU_1004	1	0	2	1	1	0	0	0	1	0	0	0	2	3	0	3	0	0	0	0	2	1	0	3	0	3	2	0	3	0	k__Bacteria;p__Actinobacteriota;c__Coriobacteriia;o__Coriobacteriales;f__Eggerthellaceae;g__Enterorhabdus;s__
OTU_1005	0	0	0	1	1	0	0	2	0	1	1	0	0	0	2	0	0	1	0	0	0	1	0	0	0	2	3	0	0	0	k__Bacteria;p__Firmicutes;c__Clostridia;o__Christensenellales;f__Christensenellaceae;g__Christensenellaceae_R-7_group;s__
OTU_1006	0	0	0	0	0	0	0	2	0	7	4	2	3	0	3	0	0	0	0	0	1	0	3	5	2	0	0	0	2	0	k__Bacteria;p__Verrucomicrobiota;c__Verrucomicrobiae;o__Chthoniobacterales;f__Chthoniobacteraceae;g__Chthoniobacter;s__Verrucomicrobia_bacterium_SCGC_AG-212-E04
OTU_1007	0	0	0	0	0	1	0	3	0	6	3	2	1	0	0	0	0	0	0	0	0	2	0	4	0	2	2	1	1	3	k__Bacteria;p__Actinobacteriota;c__Acidimicrobiia;o__IMCC26256;f__;g__;s__
OTU_1008	0	0	0	0	0	0	0	0	0	3	1	0	0	2	0	0	0	0	0	0	0	1	0	0	3	1	0	0	3	2	k__Bacteria;p__MBNT15;c__;o__;f__;g__;s__
OTU_1009	0	0	0	0	0	0	0	0	0	0	0	0	1	0	0	0	0	0	0	0	0	0	0	0	0	0	0	0	0	0	k__Bacteria;p__Firmicutes;c__Bacilli;o__Lactobacillales;f__Lactobacillaceae;g__Lacticaseibacillus;s__Lactobacillus_rhamnosus
OTU_1010	10	4	2	3	1	0	0	1	4	0	0	0	1	0	1	0	2	0	0	0	0	0	0	0	0	0	4	1	0	0	k__Bacteria;p__Firmicutes;c__Clostridia;o__Clostridia_UCG-014;f__;g__;s__
OTU_1011	0	0	0	0	0	0	0	0	0	4	0	0	0	1	0	0	0	0	0	0	0	0	0	0	0	1	1	0	0	4	k__Bacteria;p__Bacteroidota;c__Bacteroidia;o__Chitinophagales;f__Chitinophagaceae;g__Edaphobaculum;s__
OTU_1012	19	5	8	2	0	0	0	0	0	0	0	0	0	0	0	0	0	0	0	0	0	0	0	0	0	0	0	0	0	0	k__Bacteria;p__Bacteroidota;c__Bacteroidia;o__Bacteroidales;f__Muribaculaceae;g__;s__
OTU_1013	0	0	0	0	0	1	0	1	0	6	1	0	0	1	0	0	0	0	0	0	3	0	3	4	0	0	0	0	1	2	k__Bacteria;p__Acidobacteriota;c__Acidobacteriae;o__Subgroup_2;f__;g__;s__
OTU_1014	0	1	0	0	0	6	0	1	6	15	0	5	5	4	0	3	0	0	0	0	0	0	0	7	1	2	3	3	4	2	k__Bacteria;p__unidentified_Bacteria;c__Vicinamibacteria;o__Vicinamibacterales;f__;g__;s__
OTU_1015	0	0	0	0	0	2	7	0	0	13	2	4	2	0	0	0	0	0	0	0	1	0	2	5	3	0	2	1	0	0	k__Bacteria;p__Actinobacteria;c__unidentified_Actinobacteria;o__Frankiales;f__Acidothermaceae;g__Acidothermus;s__
OTU_1016	1	0	0	0	0	2	18	2	1	2	0	0	0	0	0	0	0	0	0	0	0	0	0	1	2	0	0	0	0	0	k__Bacteria;p__unidentified_Bacteria;c__Coriobacteriia;o__Coriobacteriales;f__;g__;s__
OTU_1017	0	0	0	0	0	0	0	0	0	7	0	0	3	0	4	0	0	0	0	0	0	0	1	5	0	0	0	0	0	0	k__Bacteria;p__Proteobacteria;c__Alphaproteobacteria;o__Dongiales;f__Dongiaceae;g__Dongia
OTU_1018	0	2	0	3	0	1	0	3	0	0	0	0	0	1	0	1	0	1	2	0	3	0	0	0	2	0	0	2	0	1	k__Bacteria;p__Firmicutes;c__Clostridia;o__Lachnospirales;f__Lachnospiraceae;g__Acetitomaculum;s__
OTU_1019	0	6	3	0	1	2	1	0	1	0	0	0	0	8	5	0	0	2	2	4	0	0	0	0	0	1	4	1	1	5	k__Bacteria;p__Bacteroidota;c__Bacteroidia;o__Bacteroidales;f__Muribaculaceae;g__;s__
OTU_1020	0	0	0	0	0	0	2	1	0	1	1	0	0	0	0	0	0	0	0	0	0	0	0	1	2	2	0	0	0	0	k__Bacteria;p__Planctomycetota;c__Phycisphaerae;o__Tepidisphaerales;f__WD2101_soil_group;g__;s__
OTU_1021	0	0	0	0	0	0	0	1	0	0	0	0	0	0	0	4	3	0	4	2	1	3	1	0	3	0	0	0	0	4	k__Bacteria;p__Firmicutes;c__Clostridia
OTU_1022	0	0	0	0	0	0	0	0	0	0	0	0	0	2	5	0	0	0	5	0	0	0	0	0	0	7	4	6	0	1	k__Bacteria;p__unidentified_Bacteria;c__Clostridia;o__Oscillospirales;f__Ruminococcaceae;g__;s__
OTU_1023	6	0	4	3	8	0	0	0	5	17	0	0	0	0	0	2	3	1	2	0	0	0	0	0	0	0	0	0	0	0	k__Bacteria;p__Firmicutes;c__Bacilli;o__RF39;f__;g__;s__
OTU_1024	0	0	0	0	0	0	0	0	0	5	0	0	0	7	1	0	0	0	0	0	0	0	0	0	0	0	1	0	0	4	k__Bacteria;p__Proteobacteria;c__Alphaproteobacteria;o__Rhizobiales;f__Devosiaceae;g__Devosia;s__
OTU_1025	0	0	0	0	0	1	0	0	0	5	0	0	1	1	0	0	0	0	0	0	0	0	0	0	3	0	1	0	2	0	k__Bacteria;p__Armatimonadota;c__Fimbriimonadia;o__Fimbriimonadales;f__Fimbriimonadaceae;g__;s__
OTU_1026	0	0	0	0	0	2	0	0	2	4	2	1	0	1	0	0	0	0	0	0	0	0	1	1	0	1	0	0	0	0	k__Bacteria;p__unidentified_Bacteria;c__Acidobacteriae;o__Acidobacteriales;f__;g__;s__
OTU_1027	3	2	2	0	0	0	0	0	0	0	0	0	0	0	2	0	2	2	0	0	1	1	1	0	4	3	0	4	5	0	k__Bacteria
OTU_1028	0	3	6	0	0	0	0	0	0	3	0	0	0	0	1	0	1	6	3	0	0	0	0	1	0	1	3	0	1	0	k__Bacteria;p__Cyanobacteria;c__Vampirivibrionia;o__Gastranaerophilales;f__;g__;s__
OTU_1029	1	2	0	4	12	0	0	0	0	0	7	4	1	0	0	0	3	0	2	1	0	0	0	0	0	0	0	0	0	0	k__Bacteria;p__Firmicutes;c__Bacilli;o__RF39;f__;g__;s__
OTU_1030	5	0	2	5	0	0	0	1	0	0	0	0	0	0	0	6	0	3	0	0	0	0	0	0	0	0	0	0	0	0	k__Bacteria;p__Bacteroidota;c__Bacteroidia;o__Bacteroidales;f__Muribaculaceae;g__;s__
OTU_1031	0	5	0	0	0	3	0	0	0	36	4	0	1	1	0	0	1	0	0	0	0	0	3	7	5	6	1	0	2	0	k__Bacteria
OTU_1032	2	3	0	0	0	1	0	2	1	0	2	0	3	0	3	0	2	4	1	1	2	0	1	4	1	0	0	6	3	2	k__Bacteria;p__Firmicutes;c__Clostridia;o__Clostridia_vadinBB60_group;f__;g__;s__
OTU_1033	0	0	0	1	0	2	3	2	6	0	0	5	0	0	4	0	0	0	0	0	0	0	0	1	0	2	0	0	0	0	k__Bacteria;p__Firmicutes;c__Bacilli;o__Erysipelotrichales;f__Erysipelatoclostridiaceae;g__Asteroleplasma;s__
OTU_1034	3	0	0	0	0	3	0	2	0	0	3	0	5	2	7	0	0	1	0	1	2	0	2	1	0	2	0	0	4	2	k__Bacteria;p__Firmicutes;c__Clostridia;o__Oscillospirales;f__UCG-010;g__;s__
OTU_1035	0	2	0	1	0	0	0	0	1	0	0	0	0	0	0	0	2	0	0	0	0	5	0	0	2	5	1	3	0	0	k__Bacteria
OTU_1036	0	0	0	0	0	8	0	1	3	15	7	4	3	7	1	0	0	0	0	0	0	0	3	5	4	7	4	8	2	0	k__Bacteria;p__Acidobacteriota;c__Blastocatellia;o__Pyrinomonadales;f__Pyrinomonadaceae;g__RB41;s__
OTU_1037	0	0	0	0	0	0	0	0	0	2	0	1	0	0	0	0	0	0	0	0	0	0	0	0	0	3	0	0	3	1	k__Bacteria;p__unidentified_Bacteria;c__Saccharimonadia;o__Saccharimonadales
OTU_1038	0	0	0	0	0	0	0	0	0	0	4	1	5	0	0	0	0	0	0	0	0	0	0	0	0	0	0	0	0	0	k__Bacteria;p__Cyanobacteria;c__Cyanobacteriia;o__Cyanobacteriales;f__Nostocaceae;g__Cylindrospermum_PCC-7417;s__
OTU_1039	1	3	2	0	1	0	3	0	0	0	0	1	1	0	1	0	1	3	0	7	0	2	0	0	0	0	2	1	1	0	k__Bacteria;p__unidentified_Bacteria;c__Bacilli;o__Erysipelotrichales;f__Erysipelotrichaceae
OTU_1040	0	0	0	0	0	1	3	0	2	4	2	0	1	0	0	0	0	0	0	0	0	0	0	1	2	2	0	0	0	0	k__Bacteria;p__unidentified_Bacteria;c__Thermoleophilia;o__Gaiellales;f__unidentified_Gaiellales;g__unidentified_Gaiellales
OTU_1041	4	0	0	0	0	0	1	3	0	0	0	0	0	9	1	0	0	0	0	0	1	0	2	0	0	0	1	1	4	0	k__Bacteria;p__Firmicutes;c__Clostridia;o__Clostridia_vadinBB60_group;f__;g__;s__
OTU_1042	0	4	0	5	4	0	0	1	0	2	0	0	0	0	0	0	1	0	1	0	0	0	0	0	0	0	3	1	0	0	k__Bacteria;p__Spirochaetota;c__Spirochaetia;o__Spirochaetales;f__Spirochaetaceae;g__Treponema
OTU_1043	1	0	0	4	0	11	17	8	12	0	1	3	0	11	4	0	1	2	3	1	127	68	3	141	3	9	24	2	2	55	k__Bacteria;p__Firmicutes;c__Clostridia;o__Lachnospirales;f__Lachnospiraceae
OTU_1044	0	0	0	0	0	3	0	1	0	7	0	0	1	1	2	0	0	0	0	0	0	0	3	4	1	0	2	0	1	0	k__Bacteria;p__unidentified_Bacteria;c__Vicinamibacteria;o__Vicinamibacterales;f__;g__;s__
OTU_1045	0	0	0	0	0	0	0	3	3	8	0	0	3	1	0	0	0	0	0	0	0	0	1	2	0	0	0	1	0	3	k__Bacteria;p__Actinobacteria;c__unidentified_Actinobacteria;o__Frankiales;f__Frankiaceae;g__Jatrophihabitans;s__
OTU_1046	0	0	1	3	2	0	7	0	0	0	0	4	0	0	0	0	0	0	0	0	0	0	0	0	2	0	0	0	0	0	k__Bacteria;p__Cyanobacteria;c__Vampirivibrionia;o__Gastranaerophilales;f__;g__;s__
OTU_1047	0	0	0	2	0	0	0	0	0	3	0	0	0	0	0	0	0	0	0	0	0	0	0	0	0	3	0	5	0	0	k__Bacteria;p__unidentified_Bacteria;c__Alphaproteobacteria;o__Micropepsales;f__Micropepsaceae;g__;s__
OTU_1048	0	0	0	1	0	0	0	0	0	0	0	0	0	0	2	0	2	6	7	1	2	1	1	0	1	2	2	2	4	2	k__Bacteria;p__Firmicutes;c__Clostridia;o__Peptostreptococcales-Tissierellales;f__Anaerovoracaceae
OTU_1049	3	5	2	3	0	3	2	0	1	0	1	1	1	7	2	27	6	0	0	8	3	0	0	0	0	8	9	1	0	10	k__Bacteria;p__Bacteroidota;c__Bacteroidia;o__Bacteroidales;f__Prevotellaceae;g__Prevotellaceae_NK3B31_group;s__
OTU_1050	0	2	0	0	0	0	0	0	1	0	0	0	0	0	1	2	0	0	0	0	3	0	1	2	2	0	1	2	4	3	k__Bacteria;p__Firmicutes;c__Clostridia;o__Oscillospirales;f__Ruminococcaceae;g__Ruminococcus
OTU_1051	0	0	0	0	0	0	0	0	0	3	0	1	1	0	2	0	0	0	0	0	0	0	0	1	3	0	0	0	0	0	k__Bacteria;p__Proteobacteria;c__Gammaproteobacteria;o__Salinisphaerales;f__Solimonadaceae;g__Nevskia
OTU_1052	0	0	0	0	0	2	0	0	0	8	2	3	4	2	2	0	0	0	0	0	0	1	7	7	3	4	0	3	8	1	k__Bacteria;p__Acidobacteriota;c__Blastocatellia;o__11-24;f__;g__;s__
OTU_1053	0	0	0	0	0	0	1	0	0	0	3	5	5	0	0	0	0	0	0	0	2	0	1	5	2	0	0	1	1	1	k__Bacteria;p__unidentified_Bacteria;c__Thermoleophilia;o__Gaiellales;f__;g__;s__
OTU_1054	4	1	25	9	9	0	0	0	0	0	0	0	0	0	0	0	2	8	0	0	0	0	0	1	0	0	0	0	0	0	k__Bacteria;p__Deferribacteres;c__unidentified_Deferribacteres;o__Deferribacterales;f__Deferribacteraceae;g__Mucispirillum;s__Mucispirillum_sp_69
OTU_1055	3	3	1	1	1	0	0	0	0	0	0	0	0	0	0	0	0	3	0	0	3	1	0	0	0	4	0	0	0	2	k__Bacteria;p__unidentified_Bacteria;c__Clostridia;o__;f__;g__;s__
OTU_1056	18	21	30	64	30	43	36	11	54	24	8	14	21	11	3	13	75	13	13	18	20	3	14	18	13	13	10	16	13	13	k__Bacteria;p__Firmicutes;c__Clostridia;o__Lachnospirales;f__Lachnospiraceae;g__Blautia
OTU_1057	0	0	0	0	0	1	0	0	0	0	0	0	0	0	0	0	0	0	0	0	0	2	3	0	2	0	0	0	3	0	k__Bacteria;p__Firmicutes;c__Clostridia;o__Clostridia_vadinBB60_group;f__;g__;s__
OTU_1058	0	0	1	0	0	0	0	0	0	0	0	0	0	6	14	0	0	1	1	0	1	1	0	2	0	5	6	3	4	0	k__Bacteria;p__Bacteroidota;c__Bacteroidia;o__Bacteroidales;f__Bacteroidaceae;g__Bacteroides
OTU_1059	7	8	4	4	0	0	0	0	0	0	0	0	0	0	0	18	18	0	0	0	0	0	0	0	0	0	0	0	0	0	k__Bacteria;p__Bacteroidota;c__Bacteroidia;o__Bacteroidales;f__Muribaculaceae;g__;s__
OTU_1060	0	0	0	0	0	4	0	0	1	5	1	0	0	2	0	0	0	0	0	0	0	2	3	2	2	0	0	1	6	4	k__Bacteria;p__Actinobacteriota;c__Acidimicrobiia;o__IMCC26256;f__;g__;s__
OTU_1061	0	1	0	1	2	0	0	0	0	0	0	0	2	1	1	2	0	0	1	0	2	0	1	0	2	0	0	3	3	0	k__Bacteria;p__unidentified_Bacteria;c__Clostridia;o__;f__;g__;s__
OTU_1062	25	42	20	8	16	24	13	8	12	14	0	4	7	15	4	3	13	7	14	3	4	14	5	3	8	31	12	22	13	0	k__Bacteria;p__Spirochaetota;c__Spirochaetia;o__Spirochaetales;f__Spirochaetaceae;g__Sphaerochaeta;s__
OTU_1063	0	0	0	0	0	0	0	0	0	7	4	0	2	0	2	0	0	0	0	0	0	0	0	3	2	0	0	2	0	0	k__Bacteria;p__Actinobacteriota;c__Acidimicrobiia;o__IMCC26256;f__;g__;s__
OTU_1064	0	0	0	0	0	1	0	1	0	0	0	0	1	0	0	0	0	0	0	0	4	0	0	0	0	2	0	2	2	1	k__Bacteria;p__Myxococcota;c__Polyangia;o__Haliangiales;f__Haliangiaceae;g__Haliangium;s__
OTU_1065	0	0	0	0	0	0	0	0	0	0	0	0	0	0	0	1	0	0	0	1	0	0	0	0	1	0	0	0	0	0	k__Bacteria;p__Proteobacteria;c__Alphaproteobacteria;o__Caulobacterales;f__Caulobacteraceae;g__Brevundimonas;s__Brevundimonas_diminuta
OTU_1066	0	0	0	0	0	4	0	0	0	3	2	0	0	0	0	0	0	0	0	0	0	0	1	0	2	0	0	0	0	5	k__Bacteria;p__Actinobacteriota;c__MB-A2-108;o__;f__;g__;s__
OTU_1067	0	0	1	0	0	0	0	0	0	0	0	0	0	3	2	0	0	0	0	2	5	7	0	1	0	2	0	0	1	0	k__Bacteria;p__Firmicutes;c__Clostridia;o__Oscillospirales;f__Oscillospiraceae;g__Papillibacter;s__
OTU_1068	0	0	3	9	8	0	0	0	0	0	0	0	2	2	3	10	13	21	9	2	3	15	4	8	2	3	1	6	0	4	k__Bacteria
OTU_1069	5	2	6	8	5	0	0	0	0	0	0	0	0	0	0	13	9	10	1	0	0	0	0	1	2	0	0	0	0	0	k__Bacteria;p__Bacteroidota;c__Bacteroidia;o__Bacteroidales;f__Muribaculaceae;g__Muribaculum;s__
OTU_1070	0	0	0	0	0	1	1	0	1	5	0	0	0	0	1	0	0	0	0	0	0	0	1	2	1	1	0	4	2	0	k__Bacteria;p__unidentified_Bacteria;c__Thermoleophilia;o__Gaiellales;f__unidentified_Gaiellales;g__unidentified_Gaiellales;s__bacterium_Ellin6517
OTU_1071	2	0	0	0	0	1	0	6	1	3	0	0	4	2	2	0	0	18	2	0	0	0	0	0	0	0	0	2	0	0	k__Bacteria;p__Firmicutes;c__Clostridia;o__Christensenellales;f__Christensenellaceae;g__Christensenellaceae_R-7_group;s__
OTU_1072	0	0	0	0	0	1	0	0	0	4	0	0	0	0	0	0	0	0	0	0	0	0	0	1	0	0	0	0	0	0	k__Bacteria;p__Acidobacteriota;c__Acidobacteriae;o__Bryobacterales;f__Bryobacteraceae;g__Bryobacter;s__
OTU_1073	0	0	0	0	0	0	0	0	0	3	0	0	0	0	0	0	0	0	0	0	1	0	0	0	3	0	0	0	0	0	k__Bacteria;p__Gemmatimonadetes;c__unidentified_Gemmatimonadetes;o__Gemmatimonadales;f__Gemmatimonadaceae;g__Gemmatimonas;s__
OTU_1074	1	2	1	4	4	2	3	2	0	0	14	3	8	4	2	0	0	0	0	0	0	0	0	0	0	1	7	0	2	0	k__Bacteria;p__Bacteroidota;c__Bacteroidia;o__Bacteroidales;f__Muribaculaceae;g__;s__
OTU_1075	0	0	0	0	0	0	3	0	1	1	0	0	0	0	0	0	0	0	0	0	0	1	0	0	1	4	2	1	1	1	k__Bacteria;p__Actinobacteriota;c__Acidimicrobiia;o__IMCC26256;f__;g__;s__
OTU_1076	2	4	2	5	0	0	0	0	0	0	0	0	0	0	0	3	6	1	6	1	0	0	0	0	0	0	0	0	0	0	k__Bacteria;p__Bacteroidota;c__Bacteroidia;o__Bacteroidales;f__Tannerellaceae;g__Parabacteroides
OTU_1078	159	74	39	227	93	37	66	26	162	25	127	258	80	127	52	12	38	20	17	12	3	0	4	13	9	27	46	11	49	9	k__Bacteria;p__Bacteroidota;c__Bacteroidia;o__Bacteroidales;f__Prevotellaceae;g__Prevotella;s__
OTU_1079	0	0	0	1	0	1	0	0	0	5	1	2	0	0	3	0	0	0	0	0	0	0	0	1	0	0	0	0	0	1	k__Bacteria;p__Acidobacteriota;c__Blastocatellia;o__Blastocatellales;f__Blastocatellaceae;g__JGI_0001001-H03;s__
OTU_1080	0	0	0	0	0	0	0	0	0	0	0	0	0	0	0	0	0	0	0	0	0	0	0	0	0	0	0	0	0	0	k__Bacteria;p__Actinobacteria;c__unidentified_Actinobacteria;o__Propionibacteriales;f__Propionibacteriaceae;g__Cutibacterium;s__Cutibacterium_acnes
OTU_1081	14	2	2	5	3	0	0	0	0	0	0	0	0	0	0	1	0	0	0	0	0	0	0	0	1	0	0	0	0	0	k__Bacteria;p__Bacteroidota;c__Bacteroidia;o__Bacteroidales;f__Muribaculaceae;g__;s__
OTU_1082	0	0	0	0	0	4	0	2	2	4	0	0	1	1	0	0	0	0	0	0	1	0	2	1	2	2	0	0	0	0	k__Bacteria;p__MBNT15;c__;o__;f__;g__;s__
OTU_1083	0	1	3	4	3	0	0	2	1	4	0	0	0	3	6	1	4	3	2	7	0	0	0	1	3	2	3	3	3	1	k__Bacteria;p__unidentified_Bacteria;c__Clostridia;o__Oscillospirales;f__Ruminococcaceae;g__unidentified_Ruminococcaceae;s__Ruminococcus_sp_YE281
OTU_1084	0	0	0	0	0	0	0	0	0	0	1	0	1	0	0	0	0	0	0	0	0	0	0	0	0	0	0	0	0	0	k__Bacteria;p__Firmicutes;c__Clostridia;o__Peptostreptococcales-Tissierellales;f__Anaerovoracaceae;g__Mogibacterium;s__Mobilibacterium_timonense
OTU_1085	2	2	6	5	2	0	0	0	0	4	0	3	3	1	6	7	3	1	2	5	2	2	2	0	0	4	0	0	7	0	k__Bacteria;p__Bacteroidota;c__Bacteroidia;o__Bacteroidales;f__Prevotellaceae
OTU_1086	0	0	0	0	0	1	0	0	0	0	0	1	0	0	0	0	0	0	0	0	0	1	2	0	2	0	0	0	0	0	k__Bacteria;p__unidentified_Bacteria;c__Acidimicrobiia;o__Microtrichales;f__Ilumatobacteraceae;g__;s__
OTU_1087	4	0	0	2	5	1	2	0	0	5	7	1	4	0	0	0	0	0	0	0	0	0	0	0	2	0	0	0	2	0	k__Bacteria;p__Firmicutes;c__Bacilli;o__RF39;f__;g__;s__
OTU_1088	0	0	0	0	0	3	0	0	0	0	0	0	0	0	5	0	0	0	0	0	0	1	0	0	0	4	1	13	6	0	k__Bacteria
OTU_1089	0	0	0	0	0	21	2	2	2	0	0	0	0	0	0	0	0	0	0	2	0	0	0	1	0	0	0	0	0	0	k__Bacteria;p__unidentified_Bacteria;c__Negativicutes;o__Veillonellales-Selenomonadales;f__Selenomonadaceae;g__unidentified_Selenomonadaceae
OTU_1091	0	0	0	1	1	0	0	0	0	0	0	0	22	2	0	0	1	0	0	1	0	2	0	0	1	0	5	0	0	1	k__Bacteria;p__Firmicutes;c__Negativicutes;o__Veillonellales-Selenomonadales;f__Selenomonadaceae;g__Selenomonas
OTU_1092	0	0	1	0	0	12	5	2	3	15	4	2	0	8	5	0	0	0	1	0	2	1	4	10	4	6	10	8	5	2	k__Bacteria;p__unidentified_Bacteria;c__Thermoleophilia;o__Gaiellales;f__;g__;s__
OTU_1093	0	0	0	0	0	0	0	0	0	9	0	0	0	0	2	0	0	0	0	0	1	1	0	2	0	1	1	0	2	1	k__Bacteria;p__Proteobacteria;c__Gammaproteobacteria;o__Burkholderiales;f__SC-I-84;g__;s__
OTU_1094	0	0	0	0	0	0	0	0	0	0	0	0	0	0	0	0	0	0	0	0	3	0	0	0	0	0	0	0	0	0	k__Bacteria;p__Firmicutes;c__Bacilli;o__Lactobacillales;f__Streptococcaceae;g__Streptococcus
OTU_1095	0	4	5	3	0	0	0	0	1	0	0	2	0	2	2	0	3	2	1	0	0	0	2	0	4	5	3	0	2	1	k__Bacteria;p__Fibrobacterota;c__Fibrobacteria;o__Fibrobacterales;f__Fibrobacteraceae;g__Fibrobacter;s__Fibrobacter_sp
OTU_1096	0	0	0	0	0	1	0	0	0	6	2	2	0	2	0	0	0	0	0	0	0	1	0	4	0	2	0	0	1	0	k__Bacteria;p__unidentified_Bacteria;c__unidentified_Bacteria;o__unidentified_Bacteria;f__unidentified_Bacteria;g__unidentified_Bacteria;s__delta_proteobacterium_WX81
OTU_1097	19	45	55	99	74	16	29	25	32	28	63	24	75	14	26	86	109	103	32	130	44	98	25	21	31	17	26	40	33	49	k__Bacteria;p__Firmicutes;c__Clostridia;o__Peptostreptococcales-Tissierellales;f__Peptostreptococcaceae;g__Intestinibacter;s__
OTU_1098	0	0	0	0	0	1	0	0	1	6	3	0	5	0	0	0	0	0	0	0	0	2	2	0	1	1	0	0	0	1	k__Bacteria;p__Chloroflexi;c__Ktedonobacteria;o__Ktedonobacterales;f__JG30-KF-AS9;g__unidentified_JG30-KF-AS9;s__Chloroflexi_bacterium_Ellin7237
OTU_1099	0	0	0	0	0	3	0	0	0	4	0	0	0	1	0	0	0	0	0	0	0	0	0	1	0	3	2	0	4	0	k__Bacteria;p__Gemmatimonadetes;c__unidentified_Gemmatimonadetes;o__Gemmatimonadales;f__Gemmatimonadaceae;g__Gemmatimonas;s__
OTU_1100	0	1	0	0	1	0	0	0	2	0	0	0	0	0	1	0	0	10	4	0	0	0	0	1	0	0	2	0	3	3	k__Bacteria;p__Firmicutes;c__Clostridia
OTU_1101	0	0	0	0	0	0	2	4	0	2	0	0	0	2	2	0	0	0	0	0	0	1	0	1	0	1	0	0	0	0	k__Bacteria;p__Myxococcota;c__Myxococcia;o__Myxococcales;f__Myxococcaceae
OTU_1102	2	1	3	0	4	0	0	1	0	16	2	2	2	1	3	0	0	2	0	0	2	0	3	3	3	0	6	1	3	1	k__Bacteria;p__Firmicutes;c__Clostridia;o__Oscillospirales;f__[Eubacterium]_coprostanoligenes_group;g__;s__
OTU_1104	0	4	0	0	0	2	0	4	0	4	2	3	3	0	0	0	0	0	0	0	0	0	0	0	0	0	6	0	1	0	k__Bacteria;p__Firmicutes;c__Clostridia;o__Monoglobales;f__Monoglobaceae;g__Monoglobus;s__
OTU_1105	0	0	0	0	0	0	0	0	0	0	0	0	0	0	0	0	0	0	0	0	2	0	0	9	0	11	1	0	0	0	k__Bacteria;p__Firmicutes;c__Bacilli;o__RF39;f__;g__;s__
OTU_1106	0	0	4	2	4	0	0	1	0	25	0	0	0	0	6	0	1	0	0	0	0	0	0	0	0	0	0	0	3	2	k__Bacteria;p__Bacteroidota;c__Bacteroidia;o__Bacteroidales;f__Prevotellaceae
OTU_1107	0	0	0	0	0	0	0	0	0	3	0	0	0	0	0	0	0	0	0	0	0	0	0	0	0	0	1	4	0	0	k__Bacteria;p__Proteobacteria;c__Alphaproteobacteria;o__Rhizobiales;f__Beijerinckiaceae
OTU_1108	6	0	0	0	0	0	0	0	10	0	4	4	0	2	0	1	4	0	0	0	0	0	0	0	0	0	2	1	2	0	k__Bacteria;p__Firmicutes;c__Bacilli;o__RF39;f__;g__;s__
OTU_1109	0	0	0	0	0	0	0	0	0	0	0	0	0	0	0	0	0	3	3	4	0	0	0	0	0	1	1	10	2	2	k__Bacteria;p__Firmicutes;c__Clostridia;o__Oscillospirales;f__[Eubacterium]_coprostanoligenes_group;g__;s__
OTU_1110	0	0	3	0	4	0	0	0	0	0	0	0	0	0	5	0	0	0	0	0	0	1	0	2	1	0	1	0	1	4	k__Bacteria;p__Firmicutes;c__Clostridia;o__Oscillospirales;f__UCG-010;g__;s__
OTU_1111	0	0	0	0	0	0	0	0	0	0	0	0	0	2	0	0	0	0	6	0	0	0	0	0	0	0	2	16	0	0	k__Bacteria;p__Firmicutes;c__Clostridia
OTU_1112	0	0	0	0	0	0	0	0	1	0	0	0	0	0	1	4	1	3	8	0	3	0	0	1	4	1	8	11	2	2	k__Bacteria;p__Firmicutes;c__Clostridia;o__Christensenellales;f__Christensenellaceae;g__Christensenellaceae_R-7_group;s__
OTU_1113	0	0	0	0	0	0	0	0	0	7	0	0	0	0	1	1	0	4	0	0	0	0	0	0	0	0	2	3	0	1	k__Bacteria;p__Firmicutes;c__Clostridia;o__Oscillospirales;f__UCG-010;g__;s__
OTU_1114	0	1	2	1	2	0	0	0	0	1	0	0	0	0	4	0	1	3	0	2	0	1	0	0	3	2	0	0	0	1	k__Bacteria;p__Firmicutes;c__Bacilli;o__Acholeplasmatales;f__Acholeplasmataceae;g__Anaeroplasma;s__
OTU_1115	0	0	0	0	0	0	0	0	0	1	0	1	0	2	0	0	0	0	0	0	0	1	0	0	0	0	2	0	2	0	k__Bacteria;p__unidentified_Bacteria;c__Alphaproteobacteria;o__Rhodospirillales;f__Rhodospirillaceae;g__;s__
OTU_1116	0	0	0	1	0	0	0	0	0	0	0	0	0	0	0	21	0	0	0	0	0	0	0	0	0	0	0	0	0	0	k__Bacteria;p__Firmicutes;c__Clostridia;o__Oscillospirales;f__Ruminococcaceae;g__Angelakisella;s__
OTU_1117	0	0	3	7	3	1	0	0	0	6	0	3	2	0	3	17	1	2	9	5	0	0	0	0	0	0	1	0	0	0	k__Bacteria;p__Cyanobacteria;c__Vampirivibrionia;o__Gastranaerophilales;f__;g__;s__
OTU_1118	0	0	0	0	0	0	0	0	0	6	0	3	0	3	0	0	0	0	0	0	0	0	0	1	1	0	0	0	0	0	k__Bacteria;p__unidentified_Bacteria;c__Acidobacteriae;o__Acidobacteriales;f__;g__;s__
OTU_1119	0	1	3	1	6	0	0	0	0	3	0	2	0	0	1	1	5	6	4	0	4	0	4	0	0	2	0	0	3	0	k__Bacteria;p__Firmicutes;c__Clostridia;o__Monoglobales;f__Monoglobaceae;g__Monoglobus;s__
OTU_1120	2	0	4	0	0	4	0	0	0	0	0	0	0	0	0	0	0	3	4	0	1	9	0	2	0	0	0	0	2	0	k__Bacteria;p__Firmicutes;c__Bacilli;o__RF39;f__;g__;s__
OTU_1121	0	0	0	0	0	0	0	0	0	0	0	0	0	3	3	0	0	1	0	0	0	1	1	0	0	1	1	12	3	0	k__Bacteria;p__Firmicutes;c__Clostridia;o__Oscillospirales;f__UCG-010;g__;s__
OTU_1122	0	1	0	0	0	0	0	0	0	2	0	0	0	3	0	0	0	0	9	0	7	0	0	4	11	10	4	23	1	2	k__Bacteria;p__Bacteroidota;c__Bacteroidia;o__Bacteroidales;f__Muribaculaceae;g__;s__
OTU_1123	6	5	9	2	3	3	3	1	0	5	1	4	13	11	9	3	4	2	25	2	10	4	4	0	1	7	7	22	8	0	k__Bacteria;p__Firmicutes;c__Clostridia;o__Lachnospirales;f__Lachnospiraceae;g__Acetitomaculum;s__Firmicutes_bacterium_CAG_194_44_15
OTU_1124	4	1	0	0	0	0	3	0	3	1	0	2	0	4	0	0	3	7	0	3	0	0	0	0	4	1	0	0	0	0	k__Bacteria;p__Firmicutes;c__Clostridia;o__Peptostreptococcales-Tissierellales;f__Anaerovoracaceae
OTU_1125	0	0	0	0	0	0	2	2	0	1	2	0	0	0	0	0	0	0	0	0	0	0	0	3	0	0	0	0	0	0	k__Bacteria;p__Proteobacteria;c__Gammaproteobacteria;o__Xanthomonadales;f__Rhodanobacteraceae;g__Rhodanobacter;s__
OTU_1126	3	9	4	1	14	1	5	0	4	11	4	1	6	2	3	0	8	2	2	2	10	1	0	9	2	3	3	4	2	0	k__Bacteria;p__Firmicutes;c__Bacilli;o__RF39;f__;g__;s__
OTU_1127	1	2	2	1	1	0	1	2	2	0	0	0	3	1	1	4	0	1	2	0	0	0	0	2	0	1	1	5	2	0	k__Bacteria;p__unidentified_Bacteria;c__Clostridia;o__Christensenellales;f__Christensenellaceae;g__;s__
OTU_1128	0	0	0	0	0	3	0	0	0	14	0	4	1	2	0	0	0	0	0	0	0	0	0	3	2	9	0	7	5	0	k__Bacteria;p__unidentified_Bacteria;c__Alphaproteobacteria;o__Caulobacterales;f__Caulobacteraceae;g__;s__
OTU_1129	0	0	0	0	0	0	1	0	1	4	1	0	0	3	1	0	0	1	0	0	0	0	2	3	1	0	0	0	4	0	k__Bacteria;p__Verrucomicrobiota;c__Verrucomicrobiae;o__Chthoniobacterales;f__Chthoniobacteraceae;g__Candidatus_Udaeobacter;s__
OTU_1130	0	0	0	0	0	0	0	0	0	0	0	0	0	3	1	0	0	9	7	0	7	6	2	0	0	0	0	0	3	4	k__Bacteria;p__Firmicutes;c__Bacilli;o__RF39;f__;g__;s__
OTU_1131	0	0	0	0	0	4	5	0	0	15	0	0	2	0	0	0	0	0	0	0	2	0	0	6	0	1	2	3	2	0	k__Bacteria
OTU_1132	0	0	0	0	0	1	1	1	0	0	0	0	0	0	0	0	0	1	1	0	1	11	3	0	5	0	0	0	0	2	k__Bacteria;p__Firmicutes;c__Clostridia;o__Monoglobales;f__Monoglobaceae;g__Monoglobus;s__
OTU_1133	0	0	0	0	0	0	4	0	0	4	0	0	0	0	0	0	0	0	0	0	0	0	0	3	0	0	0	0	0	0	k__Bacteria;p__Bacteroidota;c__Bacteroidia;o__Chitinophagales;f__Chitinophagaceae;g__Flavisolibacter;s__
OTU_1134	14	4	3	2	3	0	0	0	3	1	0	0	0	0	0	0	0	2	0	0	0	0	0	0	2	0	0	0	0	0	k__Bacteria;p__Firmicutes;c__Clostridia;o__Oscillospirales;f__UCG-010;g__;s__
OTU_1135	0	0	3	5	2	0	0	0	0	0	5	4	1	0	1	0	0	2	3	27	0	0	0	0	0	0	0	3	0	1	k__Bacteria;p__Firmicutes;c__Bacilli;o__Lactobacillales;f__Lactobacillaceae;g__Ligilactobacillus;s__Lactobacillus_salivarius
OTU_1136	0	0	0	0	0	3	0	0	0	3	0	0	1	2	0	0	0	0	0	0	0	0	1	0	0	0	1	0	5	0	k__Bacteria;p__unidentified_Bacteria;c__Alphaproteobacteria;o__Acetobacterales;f__Acetobacteraceae;g__;s__
OTU_1137	0	0	0	0	0	2	5	0	0	7	0	0	0	2	2	0	0	0	0	0	0	0	0	1	0	5	0	0	0	0	k__Bacteria;p__Verrucomicrobiota;c__Verrucomicrobiae;o__Pedosphaerales;f__Pedosphaeraceae;g__;s__
OTU_1138	0	0	0	0	0	0	0	0	0	0	0	0	0	0	0	0	0	0	0	0	0	0	0	2	1	0	0	0	0	0	k__Bacteria;p__Firmicutes;c__Clostridia
OTU_1139	0	0	0	0	0	0	0	1	0	4	0	0	0	6	1	0	0	0	0	1	0	0	0	2	0	5	0	5	0	0	k__Bacteria;p__Firmicutes;c__Clostridia;o__Oscillospirales;f__Ruminococcaceae;g__Candidatus_Soleaferrea;s__
OTU_1140	0	0	0	0	0	2	0	0	1	10	2	1	0	0	0	0	0	0	0	0	5	0	0	2	3	2	0	2	8	0	k__Bacteria;p__Verrucomicrobiota;c__Verrucomicrobiae;o__Chthoniobacterales;f__Chthoniobacteraceae;g__Candidatus_Udaeobacter;s__
OTU_1142	0	4	2	3	3	1	0	0	0	0	0	0	0	0	0	1	0	1	0	0	0	0	0	0	0	0	0	0	0	0	k__Bacteria;p__Bacteroidota;c__Bacteroidia;o__Bacteroidales;f__Bacteroidaceae;g__Bacteroides;s__
OTU_1143	0	0	0	1	0	0	0	0	0	0	0	0	3	0	0	0	0	0	0	0	0	0	0	0	0	0	0	0	0	0	k__Bacteria;p__unidentified_Bacteria;c__Saccharimonadia;o__Saccharimonadales
OTU_1144	0	0	0	0	0	0	2	0	3	8	4	2	0	3	1	0	0	0	0	0	0	2	3	0	1	5	0	5	0	0	k__Bacteria;p__Firmicutes;c__Bacilli;o__Bacillales;f__Bacillaceae;g__Bacillus
OTU_1145	0	0	2	0	1	0	0	0	0	18	0	0	1	0	1	2	0	1	1	8	0	3	3	0	0	0	3	0	0	0	k__Bacteria;p__Firmicutes;c__Clostridia;o__Monoglobales;f__Monoglobaceae;g__Monoglobus;s__
OTU_1146	0	0	0	0	0	8	2	0	2	26	1	0	3	7	1	0	0	0	0	0	0	0	3	10	2	1	4	0	10	5	k__Bacteria;p__Acidobacteriota;c__Acidobacteriae;o__Solibacterales;f__Solibacteraceae;g__Candidatus_Solibacter;s__
OTU_1147	0	0	0	0	0	1	0	1	0	6	0	5	0	0	0	0	0	0	0	0	0	0	0	0	0	0	2	0	1	0	k__Bacteria;p__Proteobacteria;c__Alphaproteobacteria;o__Rhizobiales;f__Rhizobiaceae;g__Mesorhizobium
OTU_1148	7	3	0	2	0	0	0	0	0	0	0	4	3	3	4	0	0	0	0	0	0	0	0	1	0	2	0	5	0	0	k__Bacteria;p__Firmicutes;c__Bacilli;o__RF39;f__;g__;s__
OTU_1149	16	17	3	26	9	13	14	5	23	0	17	26	34	26	14	6	24	9	47	7	22	54	20	36	10	23	30	28	93	13	k__Bacteria;p__Firmicutes;c__Clostridia;o__Lachnospirales;f__Lachnospiraceae;g__Lachnoclostridium;s__
OTU_1150	0	4	1	0	3	0	0	0	0	0	0	0	0	0	0	0	2	0	1	0	0	0	0	0	0	1	0	1	0	0	k__Bacteria
OTU_1151	0	0	0	0	0	0	0	0	0	0	0	0	0	3	0	0	0	0	0	1	3	0	0	5	2	0	3	0	2	2	k__Bacteria;p__Firmicutes;c__Bacilli;o__Acholeplasmatales;f__Acholeplasmataceae
OTU_1152	0	0	0	0	0	3	0	0	0	6	0	0	1	0	1	0	0	0	0	0	0	0	0	2	0	0	3	0	1	1	k__Bacteria;p__Acidobacteriota;c__Acidobacteriae;o__Bryobacterales;f__Bryobacteraceae;g__Bryobacter;s__
OTU_1153	9	31	16	2	8	13	4	5	29	12	5	2	29	5	10	0	15	0	33	15	16	3	1	8	16	15	2	19	6	0	k__Bacteria;p__Spirochaetota;c__Spirochaetia;o__Spirochaetales;f__Spirochaetaceae;g__Treponema
OTU_1154	2	2	3	2	1	0	1	0	0	1	0	1	4	0	0	0	2	3	3	1	3	0	0	5	1	1	1	0	0	2	k__Bacteria;p__unidentified_Bacteria;c__Clostridia;o__Oscillospirales;f__Ruminococcaceae;g__;s__
OTU_1155	0	0	0	0	0	2	0	0	2	5	1	0	0	2	0	0	0	0	0	0	0	0	0	0	2	0	2	0	0	0	k__Bacteria;p__Verrucomicrobiota;c__Verrucomicrobiae;o__Pedosphaerales;f__Pedosphaeraceae;g__Ellin516;s__
OTU_1156	0	0	0	0	0	0	0	0	0	1	1	4	1	0	0	0	0	0	0	0	0	0	0	1	0	0	0	1	0	0	k__Bacteria;p__Proteobacteria;c__Alphaproteobacteria;o__Rhizobiales;f__Amb-16S-1323;g__;s__
OTU_1157	0	0	0	0	0	0	0	0	0	1	0	0	0	3	0	0	0	0	0	0	0	0	0	1	0	0	2	0	0	0	k__Bacteria;p__Acidobacteriota;c__Acidobacteriae;o__Bryobacterales;f__Bryobacteraceae;g__Bryobacter;s__
OTU_1158	0	0	0	0	0	3	0	1	0	6	6	6	0	1	0	0	0	0	0	0	1	1	0	1	1	5	0	6	8	3	k__Bacteria;p__unidentified_Bacteria;c__Thermoleophilia;o__Gaiellales;f__unidentified_Gaiellales;g__unidentified_Gaiellales;s__bacterium_Ellin6515
OTU_1159	0	0	0	0	1	0	0	0	0	0	0	0	0	0	0	10	0	0	1	0	0	1	0	2	2	0	0	0	0	0	k__Bacteria
OTU_1160	0	0	0	0	3	0	1	0	0	0	0	0	0	0	6	0	0	0	0	0	0	0	0	0	0	1	1	0	6	0	k__Bacteria;p__Actinobacteria;c__unidentified_Actinobacteria;o__Corynebacteriales;f__Corynebacteriaceae;g__Corynebacterium;s__Corynebacterium_sputi
OTU_1161	0	0	0	0	0	2	0	0	0	3	0	0	0	0	0	0	0	0	0	0	0	0	0	3	4	1	3	0	0	0	k__Bacteria;p__Acidobacteriota;c__Holophagae;o__Subgroup_7;f__;g__;s__
OTU_1162	0	0	0	0	0	3	0	0	0	4	0	0	0	2	0	0	0	11	4	0	0	0	0	1	0	5	0	0	0	0	k__Bacteria;p__Cyanobacteria;c__Vampirivibrionia;o__Gastranaerophilales;f__unidentified_Gastranaerophilales;g__unidentified_Gastranaerophilales;s__Candidatus_Gastranaerophilales_bacterium_Zag_111
OTU_1163	0	0	0	0	0	10	0	0	0	25	7	9	6	6	0	0	0	0	0	0	2	1	5	17	9	1	2	0	10	2	k__Bacteria;p__Acidobacteriota;c__Acidobacteriae;o__Subgroup_2;f__;g__;s__
OTU_1164	0	0	0	0	0	0	0	0	0	3	0	0	2	2	0	0	0	0	0	0	0	0	0	0	0	4	4	0	2	0	k__Bacteria
OTU_1165	25	3	7	4	0	0	0	0	0	0	0	0	0	0	0	3	2	0	0	3	0	0	0	0	2	0	0	0	0	0	k__Bacteria;p__Bacteroidota;c__Bacteroidia;o__Bacteroidales;f__Muribaculaceae;g__;s__
OTU_1166	0	0	0	0	0	0	0	0	0	2	1	4	2	4	0	0	0	0	0	0	0	0	0	0	0	0	0	0	0	0	k__Bacteria;p__Actinobacteriota;c__Acidimicrobiia;o__IMCC26256;f__unidentified_IMCC26256;g__unidentified_IMCC26256;s__bacterium_enrichment_culture_clone_auto73_4W
OTU_1167	0	0	0	0	0	0	0	0	0	3	0	2	3	5	2	0	0	0	0	0	0	2	0	2	3	0	0	0	5	0	k__Bacteria;p__unidentified_Bacteria;c__Thermoleophilia;o__Gaiellales;f__unidentified_Gaiellales;g__unidentified_Gaiellales
OTU_1168	5	16	42	4	8	11	14	0	51	12	0	10	3	29	27	37	18	10	8	5	10	21	5	4	1	20	24	19	23	5	k__Bacteria;p__Bacteroidota;c__Bacteroidia;o__Bacteroidales;f__Prevotellaceae;g__Alloprevotella;s__
OTU_1169	0	0	0	0	0	2	0	0	0	7	0	0	0	0	0	0	0	0	0	0	0	1	1	0	3	0	0	1	2	0	k__Bacteria;p__unidentified_Bacteria;c__Alphaproteobacteria;o__Caulobacterales;f__Caulobacteraceae;g__;s__
OTU_1170	4	0	0	0	1	0	0	0	2	11	0	0	1	4	0	0	2	3	0	0	2	0	0	3	0	2	1	0	1	1	k__Bacteria;p__Firmicutes;c__Bacilli;o__RF39;f__;g__;s__
OTU_1171	2	1	0	0	8	0	0	0	0	0	0	0	0	0	0	2	0	0	0	0	0	0	0	0	0	0	0	0	0	0	k__Bacteria;p__Bacteroidota;c__Bacteroidia;o__Bacteroidales;f__Prevotellaceae;g__Prevotellaceae_UCG-001;s__
OTU_1172	3	0	4	0	0	0	4	2	2	0	1	4	6	3	0	0	6	0	0	0	0	0	0	0	0	0	1	0	2	0	k__Bacteria;p__Bacteroidota;c__Bacteroidia;o__Bacteroidales;f__Prevotellaceae
OTU_1173	2	3	4	8	3	0	0	0	0	0	0	0	0	0	0	2	4	1	0	2	0	0	0	0	0	0	0	0	0	0	k__Bacteria;p__Bacteroidota;c__Bacteroidia;o__Bacteroidales;f__Muribaculaceae;g__;s__
OTU_1174	0	0	0	0	0	1	0	0	0	4	0	0	0	0	4	0	0	0	0	0	0	1	3	3	0	0	0	0	1	0	k__Bacteria;p__Acidobacteriota;c__Acidobacteriae;o__Subgroup_13;f__;g__;s__
OTU_1175	0	0	0	0	0	0	0	0	0	0	0	4	3	0	0	0	0	0	0	0	0	0	0	0	0	4	2	0	1	0	k__Bacteria;p__Planctomycetota;c__Phycisphaerae;o__Tepidisphaerales;f__WD2101_soil_group;g__;s__
OTU_1176	0	0	0	0	0	2	3	0	1	4	0	0	1	0	2	0	0	0	0	0	0	0	0	3	2	5	1	0	1	2	k__Bacteria;p__Myxococcota;c__Polyangia;o__Haliangiales;f__Haliangiaceae;g__Haliangium;s__
OTU_1177	0	0	0	0	0	0	0	0	0	0	0	0	1	0	1	2	8	0	2	0	1	1	2	0	1	0	0	0	0	1	k__Bacteria;p__Bacteroidota;c__Bacteroidia;o__Bacteroidales
OTU_1178	0	0	0	0	0	1	0	0	0	5	2	0	0	0	0	0	0	0	0	0	0	1	0	0	1	0	0	1	1	2	k__Bacteria;p__Proteobacteria;c__Gammaproteobacteria;o__Burkholderiales;f__SC-I-84;g__;s__
OTU_1180	0	0	0	0	0	2	0	0	0	0	0	0	0	1	0	0	0	0	0	0	0	0	0	0	0	1	2	0	0	0	k__Bacteria;p__unidentified_Bacteria;c__unidentified_Bacteria;o__Gemmatimonadales;f__Gemmatimonadaceae;g__;s__
OTU_1181	9	4	3	0	1	0	0	0	0	0	0	0	11	0	10	0	0	2	9	3	4	1	2	0	0	0	2	2	2	3	k__Bacteria;p__Firmicutes;c__Clostridia
OTU_1182	5	4	6	9	12	3	45	2	15	10	18	7	7	13	5	3	4	10	2	0	5	4	0	7	10	1	4	4	4	2	k__Bacteria;p__Firmicutes;c__Clostridia;o__Clostridia_UCG-014;f__;g__;s__
OTU_1183	0	0	0	0	0	2	0	2	0	1	0	0	0	0	2	0	0	0	0	0	0	0	2	0	0	3	2	5	0	1	k__Bacteria;p__Proteobacteria;c__Alphaproteobacteria;o__Rickettsiales;f__SM2D12;g__;s__
OTU_1184	0	0	0	0	0	0	2	5	1	3	0	0	0	3	0	0	0	0	0	0	1	0	0	1	3	5	0	0	0	3	k__Bacteria;p__Actinobacteria;c__unidentified_Actinobacteria;o__Micrococcales;f__Intrasporangiaceae;g__Terrabacter
OTU_1186	0	0	0	0	0	0	0	1	1	0	0	1	2	0	0	0	0	0	0	0	3	0	0	0	0	3	0	1	0	1	k__Bacteria;p__Chloroflexi;c__Anaerolineae;o__RBG-13-54-9;f__;g__;s__
OTU_1187	0	0	0	0	2	0	0	2	0	0	0	0	2	0	0	3	1	2	0	1	0	0	0	0	2	0	0	0	0	0	k__Bacteria;p__Firmicutes;c__Clostridia
OTU_1188	0	0	0	0	0	0	0	0	0	0	1	0	0	0	0	0	0	0	0	0	0	0	1	0	0	0	0	3	0	0	k__Bacteria;p__unidentified_Bacteria;c__unidentified_Bacteria;o__Gemmatimonadales;f__Gemmatimonadaceae;g__;s__
OTU_1190	0	0	0	0	0	0	0	0	0	4	2	0	0	1	0	0	0	0	0	0	0	1	3	3	2	0	3	2	1	0	k__Bacteria;p__Acidobacteriota;c__Blastocatellia;o__Blastocatellales;f__Blastocatellaceae
OTU_1191	4	1	0	1	4	3	0	2	0	0	1	0	0	0	0	0	0	0	0	0	0	0	0	3	0	0	0	2	0	0	k__Bacteria;p__Bacteroidota;c__Bacteroidia;o__Bacteroidales;f__Rikenellaceae;g__Rikenellaceae_RC9_gut_group;s__
OTU_1192	0	0	0	0	0	1	0	0	0	0	0	2	0	1	0	0	0	0	0	0	0	0	0	0	2	0	0	0	3	0	k__Bacteria;p__Chloroflexi;c__AD3;o__;f__;g__;s__
OTU_1193	0	0	0	0	0	0	0	0	0	1	2	0	0	0	0	0	0	0	0	0	0	0	0	1	1	0	0	1	0	0	k__Bacteria;p__Chloroflexi;c__Ktedonobacteria;o__C0119;f__;g__;s__
OTU_1194	0	0	2	0	5	1	0	1	2	13	0	0	0	4	5	2	1	5	1	0	0	11	0	2	1	8	5	11	3	2	k__Bacteria;p__Firmicutes;c__Bacilli;o__RF39;f__;g__;s__
OTU_1195	0	0	0	0	0	0	0	0	0	0	0	0	0	6	19	0	0	0	0	0	0	0	0	0	0	3	2	2	3	4	k__Bacteria;p__Proteobacteria;c__Alphaproteobacteria;o__Acetobacterales;f__Acetobacteraceae;g__Roseomonas;s__Roseomonas_gilardii
OTU_1196	0	0	0	0	0	0	0	0	0	4	0	1	0	4	0	0	0	0	0	0	0	1	0	0	0	3	0	0	2	0	k__Bacteria;p__Proteobacteria;c__Gammaproteobacteria;o__Burkholderiales;f__SC-I-84;g__;s__
OTU_1197	0	0	0	0	0	9	0	0	4	31	4	4	0	3	2	0	0	0	0	0	0	0	1	9	5	3	1	4	2	2	k__Bacteria;p__unidentified_Bacteria;c__Alphaproteobacteria;o__Elsterales;f__;g__;s__
OTU_1198	0	1	10	2	4	0	1	1	2	23	1	7	5	3	7	3	6	0	2	0	9	15	0	6	4	4	1	7	7	0	k__Bacteria;p__Firmicutes;c__Bacilli;o__RF39;f__;g__;s__
OTU_1199	0	0	0	0	0	0	0	0	0	4	0	0	0	0	2	0	0	0	0	0	0	0	0	0	0	0	2	0	0	3	k__Bacteria;p__Planctomycetota;c__Phycisphaerae;o__Tepidisphaerales;f__WD2101_soil_group;g__;s__
OTU_1200	0	0	0	0	0	9	0	0	0	15	0	3	8	7	0	0	0	0	0	0	0	2	6	8	4	0	0	2	7	0	k__Bacteria;p__Acidobacteriota;c__Holophagae;o__Subgroup_7;f__;g__;s__
OTU_1201	0	2	2	0	3	0	0	0	0	0	0	0	0	0	1	2	0	2	0	0	0	0	0	0	0	0	2	2	0	1	k__Bacteria;p__Cyanobacteria;c__Vampirivibrionia;o__Gastranaerophilales;f__;g__;s__
OTU_1202	0	0	0	0	0	0	0	0	0	2	0	0	0	1	0	0	0	0	0	0	0	0	0	5	0	0	4	2	0	1	k__Bacteria;p__Proteobacteria;c__Alphaproteobacteria;o__Caulobacterales;f__Hyphomonadaceae;g__SWB02;s__
OTU_1203	4	0	1	1	7	0	0	0	0	0	0	0	0	0	0	4	3	7	0	1	0	0	0	7	2	0	0	0	0	0	k__Bacteria;p__Bacteroidota;c__Bacteroidia;o__Bacteroidales;f__Rikenellaceae;g__Alistipes;s__
OTU_1204	1	2	3	2	1	0	0	0	2	2	1	3	3	3	4	2	0	3	0	0	5	1	0	0	0	14	3	11	2	6	k__Bacteria;p__Bacteroidota;c__Bacteroidia;o__Bacteroidales;f__Rikenellaceae;g__Alistipes;s__
OTU_1205	3	3	1	0	0	0	0	2	0	0	0	2	0	0	0	0	0	0	2	0	0	0	0	0	0	0	0	0	2	0	k__Bacteria;p__Firmicutes;c__Clostridia;o__Oscillospirales
OTU_1206	0	0	0	0	0	0	0	0	0	1	0	0	0	0	0	0	0	0	0	0	0	0	0	0	0	1	0	0	1	1	k__Bacteria;p__Proteobacteria;c__Alphaproteobacteria;o__Sphingomonadales;f__Sphingomonadaceae;g__Sphingomonas
OTU_1207	0	11	0	0	2	0	0	6	6	0	0	0	0	1	1	0	0	0	0	3	0	0	0	0	0	3	2	3	0	0	k__Bacteria;p__Spirochaetota;c__Spirochaetia;o__Spirochaetales;f__Spirochaetaceae;g__Treponema
OTU_1208	14	0	2	0	0	0	0	2	5	3	8	27	2	1	1	0	0	0	0	0	0	0	4	2	0	2	0	0	1	2	k__Bacteria;p__Firmicutes;c__Clostridia;o__Clostridia_UCG-014;f__;g__;s__
OTU_1209	0	0	0	0	0	0	0	1	0	0	0	0	0	0	0	0	0	0	0	6	0	0	0	0	0	0	3	0	0	0	k__Bacteria;p__unidentified_Bacteria;c__Clostridia;o__Oscillospirales;f__Ruminococcaceae;g__;s__
OTU_1210	0	1	0	8	10	0	0	0	0	0	0	0	0	0	0	4	0	8	0	0	0	0	0	0	0	0	0	0	0	0	k__Bacteria;p__unidentified_Bacteria;c__Clostridia;o__Peptococcales;f__Peptococcaceae;g__;s__
OTU_1211	0	0	0	0	0	0	0	0	0	1	0	0	1	0	0	0	0	0	0	0	0	0	3	7	0	0	0	0	0	0	k__Bacteria;p__unidentified_Bacteria;c__Gammaproteobacteria;o__Diplorickettsiales;f__Diplorickettsiaceae;g__;s__
OTU_1212	0	0	0	0	1	0	0	0	0	0	0	0	0	1	0	0	0	8	0	0	0	0	0	0	0	0	0	5	3	0	k__Bacteria;p__Bacteroidota;c__Bacteroidia;o__Bacteroidales;f__Bacteroidaceae;g__Bacteroides;s__Bacteroides_sp_Marseille-P3166
OTU_1214	0	0	0	0	0	0	0	0	0	0	0	0	0	0	1	2	0	0	4	0	0	0	3	0	2	0	3	0	2	0	k__Bacteria;p__Firmicutes;c__Clostridia
OTU_1215	0	0	0	0	0	0	0	0	0	0	0	0	0	0	0	0	0	0	0	0	0	0	0	0	0	0	0	0	0	0	k__Bacteria;p__Proteobacteria;c__Alphaproteobacteria;o__Sphingomonadales;f__Sphingomonadaceae;g__Novosphingobium;s__Novosphingobium_capsulatum
OTU_1216	0	0	2	1	0	0	0	0	0	0	0	0	0	0	2	5	2	2	0	0	2	0	0	0	3	1	0	5	0	0	k__Bacteria
OTU_1217	0	0	0	0	0	0	0	0	0	4	1	0	0	1	0	0	0	0	0	0	0	0	1	2	0	0	0	0	0	1	k__Bacteria;p__unidentified_Bacteria;c__Alphaproteobacteria
OTU_1218	3	3	0	1	1	5	2	0	1	0	0	8	0	0	0	1	2	0	0	0	0	0	0	0	0	0	2	1	0	0	k__Bacteria;p__Cyanobacteria;c__Vampirivibrionia;o__Gastranaerophilales;f__;g__;s__
OTU_1219	0	0	0	0	0	0	0	1	0	3	0	0	0	0	0	0	0	0	0	0	0	0	2	3	3	0	0	0	3	0	k__Bacteria;p__Chloroflexi;c__Ktedonobacteria;o__Ktedonobacterales;f__JG30-KF-AS9
OTU_1220	2	6	0	6	4	0	0	0	0	0	0	0	0	0	0	4	0	3	0	0	0	0	0	0	0	0	0	0	0	0	k__Bacteria;p__Firmicutes;c__Bacilli;o__RF39;f__;g__;s__
OTU_1222	0	0	0	0	0	2	0	0	0	0	0	0	0	0	0	0	0	0	0	0	1	1	0	0	1	2	0	2	0	0	k__Bacteria;p__Gemmatimonadetes;c__unidentified_Gemmatimonadetes;o__Gemmatimonadales;f__Gemmatimonadaceae;g__Gemmatimonas;s__
OTU_1223	0	0	0	0	0	0	0	1	0	0	0	0	0	0	0	0	0	0	0	0	0	2	3	0	0	0	2	0	0	1	k__Bacteria;p__Acidobacteriota;c__Blastocatellia;o__Blastocatellales;f__Blastocatellaceae;g__JGI_0001001-H03;s__
OTU_1224	0	0	0	0	0	5	0	0	1	5	0	1	3	3	0	0	0	0	0	0	0	0	4	0	2	1	2	2	4	0	k__Bacteria;p__MBNT15
OTU_1225	0	0	0	0	0	0	0	0	3	0	1	0	0	0	2	0	0	1	0	0	1	0	0	0	4	0	0	0	0	0	k__Bacteria;p__unidentified_Bacteria;c__Alphaproteobacteria;o__Caulobacterales;f__Caulobacteraceae;g__;s__
OTU_1226	0	0	2	0	0	0	0	0	0	0	0	0	0	0	0	9	2	3	1	0	4	4	0	0	0	0	0	1	0	0	k__Bacteria;p__Firmicutes;c__Clostridia;o__Oscillospirales;f__Ruminococcaceae
OTU_1228	0	0	0	0	0	0	0	1	0	0	0	0	0	0	0	0	0	0	0	0	2	24	2	8	0	0	0	0	0	0	k__Bacteria;p__Firmicutes;c__Bacilli;o__RF39;f__;g__;s__
OTU_1229	0	0	0	0	0	2	0	0	0	10	0	0	2	7	0	0	0	0	0	0	0	3	0	5	0	4	3	4	6	2	k__Bacteria;p__unidentified_Bacteria;c__Acidimicrobiia;o__Microtrichales;f__;g__;s__
OTU_1230	1	2	4	2	0	3	0	0	0	1	0	1	3	0	0	0	7	0	8	1	8	3	2	0	2	0	1	3	4	0	k__Bacteria;p__Firmicutes;c__Clostridia;o__Lachnospirales;f__Lachnospiraceae;g__[Eubacterium]_ventriosum_group;s__
OTU_1231	0	0	0	0	0	0	0	0	0	0	0	0	0	1	3	0	0	0	0	0	1	1	2	0	0	8	0	3	0	0	k__Bacteria;p__Bacteroidota;c__Bacteroidia;o__Bacteroidales;f__Prevotellaceae;g__Alloprevotella;s__
OTU_1232	0	0	0	0	0	0	0	0	0	0	0	0	0	0	1	2	0	0	4	1	2	2	1	0	0	0	0	1	0	0	k__Bacteria;p__Firmicutes;c__Clostridia;o__Monoglobales;f__Monoglobaceae;g__Monoglobus;s__
OTU_1233	0	0	0	0	0	0	0	0	2	9	2	2	0	2	0	0	0	0	0	0	0	0	1	0	0	5	1	0	0	0	k__Bacteria;p__unidentified_Bacteria;c__Alphaproteobacteria;o__Acetobacterales;f__Acetobacteraceae;g__;s__
OTU_1234	0	0	0	0	0	0	0	3	3	0	1	2	7	5	2	0	1	0	2	0	1	0	0	1	1	4	1	0	0	2	k__Bacteria;p__Firmicutes;c__Bacilli;o__RF39;f__;g__;s__
OTU_1235	0	0	0	0	0	4	0	0	0	3	0	0	2	1	0	0	0	0	0	0	0	0	0	3	0	0	1	4	4	0	k__Bacteria;p__Acidobacteriota;c__Acidobacteriae;o__Bryobacterales;f__Bryobacteraceae;g__Bryobacter;s__
OTU_1236	39	12	14	38	26	30	35	39	41	18	27	14	50	32	20	35	76	38	27	9	16	19	16	12	24	11	32	10	16	4	k__Bacteria;p__Firmicutes;c__Clostridia;o__Lachnospirales;f__Lachnospiraceae
OTU_1237	0	1	1	4	0	0	0	0	1	0	0	0	2	3	3	0	1	1	2	0	0	0	0	1	0	1	2	0	0	0	k__Bacteria;p__Firmicutes;c__Clostridia;o__Clostridia_UCG-014;f__;g__;s__
OTU_1239	0	0	0	0	0	4	0	0	0	5	2	0	4	4	0	0	0	0	0	0	1	1	0	1	1	5	1	3	0	0	k__Bacteria;p__Proteobacteria;c__Gammaproteobacteria;o__JG36-TzT-191;f__;g__;s__
OTU_1240	0	0	0	0	0	0	0	0	0	0	3	2	3	0	0	0	0	0	0	0	0	0	0	0	0	0	3	1	2	0	k__Bacteria;p__Acidobacteriota;c__Blastocatellia;o__Blastocatellales;f__Blastocatellaceae;g__JGI_0001001-H03;s__
OTU_1241	0	0	0	0	0	2	0	0	0	4	3	0	0	0	0	0	0	0	0	0	0	1	0	0	0	0	0	0	1	0	k__Bacteria;p__Actinobacteriota;c__Thermoleophilia;o__Gaiellales;f__Gaiellaceae;g__Gaiella;s__
OTU_1242	0	0	0	0	0	0	0	0	0	2	0	0	0	0	0	0	0	0	0	0	0	0	0	0	0	0	1	0	0	0	k__Bacteria;p__unidentified_Bacteria;c__Thermoleophilia;o__Gaiellales;f__;g__;s__
OTU_1243	0	0	1	1	0	0	0	0	1	0	0	0	0	0	0	2	0	0	4	0	0	0	0	0	1	0	0	0	0	0	k__Bacteria;p__unidentified_Bacteria;c__Bacilli;o__Erysipelotrichales;f__Erysipelotrichaceae;g__;s__
OTU_1244	1	8	4	4	4	1	4	0	5	4	3	0	1	6	5	3	4	2	3	1	0	0	6	1	2	5	2	8	8	2	k__Bacteria
OTU_1245	0	0	0	0	0	0	1	4	0	1	0	0	0	4	1	0	0	0	0	0	0	0	0	1	0	2	0	0	4	0	k__Bacteria;p__Chloroflexi;c__TK10
OTU_1246	0	0	0	0	0	0	0	0	0	1	0	0	1	1	0	0	0	0	0	0	0	0	0	1	2	1	1	0	0	0	k__Bacteria;p__Proteobacteria;c__Gammaproteobacteria;o__CCD24;f__;g__;s__
OTU_1247	3	0	0	0	0	0	0	0	0	0	0	0	0	1	1	7	2	3	0	1	1	5	0	1	0	0	1	0	0	3	k__Bacteria;p__Cyanobacteria;c__Vampirivibrionia;o__Gastranaerophilales;f__;g__;s__
OTU_1248	0	0	0	0	0	0	0	0	0	0	0	0	0	2	0	0	0	0	0	0	0	18	1	0	0	1	1	0	0	0	k__Bacteria;p__Bacteroidota;c__Bacteroidia;o__Bacteroidales;f__Bacteroidales_RF16_group;g__;s__
OTU_1249	4	2	0	2	1	0	0	0	0	0	2	0	0	0	0	0	1	0	0	0	0	0	0	1	0	0	0	0	0	0	k__Bacteria;p__Firmicutes;c__Bacilli;o__Lactobacillales;f__Enterococcaceae;g__Enterococcus;s__Enterococcus_casseliflavus
OTU_1250	7	5	4	1	10	0	0	0	0	0	6	0	0	0	0	2	0	0	5	8	0	0	0	0	0	1	0	0	0	0	k__Bacteria;p__Firmicutes;c__Clostridia;o__Clostridia_UCG-014;f__;g__;s__
OTU_1251	0	2	2	0	0	0	0	0	0	0	7	0	0	5	10	0	0	1	4	0	5	6	1	0	3	0	1	0	3	2	k__Bacteria;p__Firmicutes;c__Bacilli;o__RF39;f__;g__;s__
OTU_1252	0	5	0	3	0	6	0	0	0	0	0	0	3	4	2	1	1	1	1	0	0	5	2	0	1	1	3	4	1	1	k__Bacteria;p__Firmicutes;c__Clostridia;o__Oscillospirales;f__UCG-010;g__;s__
OTU_1253	0	0	0	0	0	0	0	0	2	0	0	2	2	0	0	0	0	0	0	0	0	0	0	0	0	4	2	4	0	0	k__Bacteria;p__Chloroflexi;c__Ktedonobacteria;o__Ktedonobacterales;f__Ktedonobacteraceae;g__1959-1;s__
OTU_1254	7	3	4	4	0	0	0	0	0	0	0	0	0	0	0	4	3	1	0	1	0	0	0	0	0	0	0	0	0	0	k__Bacteria;p__Actinobacteriota;c__Coriobacteriia;o__Coriobacteriales;f__Eggerthellaceae;g__Enterorhabdus;s__
OTU_1255	0	0	0	0	0	0	0	0	0	5	0	1	0	2	0	0	0	0	0	0	0	0	0	6	0	1	0	0	0	0	k__Bacteria;p__Acidobacteriota;c__Blastocatellia;o__Pyrinomonadales;f__Pyrinomonadaceae;g__RB41;s__
OTU_1256	0	0	0	0	0	1	0	1	0	5	0	0	2	0	3	0	0	0	0	0	0	0	2	1	0	1	0	4	0	0	k__Bacteria;p__Proteobacteria;c__Alphaproteobacteria;o__Rhizobiales;f__Beijerinckiaceae
OTU_1257	0	0	0	0	0	0	0	0	0	3	0	0	2	0	0	0	0	0	0	0	0	0	0	0	0	0	0	0	0	0	k__Bacteria;p__Gemmatimonadota;c__S0134_terrestrial_group;o__;f__;g__;s__
OTU_1258	0	4	0	0	0	0	0	0	0	0	0	0	0	3	0	10	0	0	4	17	0	0	0	0	0	1	1	0	0	4	k__Bacteria;p__Cyanobacteria;c__Vampirivibrionia;o__Gastranaerophilales;f__;g__;s__
OTU_1259	0	1	0	0	0	0	0	0	0	0	0	0	0	0	0	0	0	0	0	0	0	0	0	0	0	0	0	0	0	0	k__Bacteria;p__Bacteroidota;c__Bacteroidia;o__Bacteroidales;f__Muribaculaceae;g__;s__
OTU_1260	0	0	0	0	0	0	0	1	0	4	0	2	0	0	0	0	0	0	0	0	0	0	1	6	1	0	0	0	0	0	k__Bacteria;p__Actinobacteria;c__unidentified_Actinobacteria;o__Frankiales;f__Acidothermaceae;g__Acidothermus;s__
OTU_1261	0	0	0	0	0	0	0	0	0	4	1	0	0	1	2	0	0	0	0	0	0	0	0	1	1	2	4	0	4	3	k__Bacteria;p__Proteobacteria;c__Gammaproteobacteria;o__unidentified_Gammaproteobacteria;f__unidentified_Gammaproteobacteria;g__Acidibacter;s__
OTU_1262	0	1	0	0	0	0	0	0	0	0	0	0	0	0	0	3	0	0	0	0	0	0	0	0	0	0	0	0	0	0	k__Bacteria;p__Bacteroidota;c__Bacteroidia;o__Bacteroidales;f__Muribaculaceae;g__;s__
OTU_1263	0	0	0	0	0	0	0	2	0	1	0	0	0	0	0	0	0	0	0	0	0	0	0	0	0	0	0	0	0	0	k__Bacteria;p__Actinobacteria;c__unidentified_Actinobacteria;o__Propionibacteriales;f__Nocardioidaceae;g__Kribbella;s__
OTU_1264	0	0	2	0	0	0	0	0	0	0	1	0	2	0	0	0	3	0	1	0	1	0	0	1	0	1	0	0	0	0	k__Bacteria;p__Spirochaetota;c__Spirochaetia;o__Spirochaetales;f__Spirochaetaceae;g__Sphaerochaeta;s__
OTU_1265	4	1	2	0	1	2	0	0	3	3	1	4	0	4	2	0	0	0	1	0	0	2	0	0	0	0	3	0	0	0	k__Bacteria;p__Firmicutes;c__Clostridia;o__Clostridia_vadinBB60_group;f__;g__;s__
OTU_1266	0	0	3	0	0	0	0	2	0	0	0	0	0	0	0	17	0	8	0	1	0	0	0	1	3	3	2	0	0	0	k__Bacteria;p__Firmicutes;c__Clostridia;o__Monoglobales;f__Monoglobaceae;g__Monoglobus;s__
OTU_1267	18	0	2	4	6	0	0	0	0	0	0	0	0	0	0	0	0	0	1	1	0	0	0	0	0	0	0	0	0	0	k__Bacteria;p__Bacteroidota;c__Bacteroidia;o__Bacteroidales;f__Rikenellaceae;g__Alistipes;s__
OTU_1268	0	0	0	9	2	3	0	0	6	3	4	12	1	2	13	0	0	3	0	0	5	0	0	0	2	2	0	1	10	0	k__Bacteria;p__Firmicutes;c__Bacilli;o__Lactobacillales;f__Streptococcaceae;g__Streptococcus;s__Streptococcus_sp_NUM_1428
OTU_1269	0	0	0	0	0	0	0	0	0	8	3	4	4	5	0	0	0	0	0	0	0	0	0	6	5	0	0	0	2	0	k__Bacteria;p__Nitrospirota;c__Nitrospira;o__Nitrospirales;f__Nitrospiraceae;g__;s__
OTU_1270	0	0	1	0	2	0	0	2	0	4	0	2	5	0	0	0	0	2	0	0	0	0	2	0	0	0	0	0	0	0	k__Bacteria;p__Firmicutes;c__Bacilli;o__RF39;f__;g__;s__
OTU_1271	0	0	0	0	0	2	0	0	0	13	2	3	2	3	1	0	0	0	0	0	0	1	4	3	1	0	1	5	3	0	k__Bacteria;p__Acidobacteriota;c__Acidobacteriae;o__Bryobacterales;f__Bryobacteraceae;g__Bryobacter;s__
OTU_1272	0	0	0	0	0	0	0	0	0	6	0	0	0	0	0	3	0	0	3	0	0	3	0	0	1	0	0	0	0	1	k__Bacteria;p__Firmicutes
OTU_1273	0	0	0	0	0	0	0	0	2	4	2	0	0	0	0	0	0	0	0	0	0	1	0	1	0	0	0	0	1	3	k__Bacteria;p__unidentified_Bacteria;c__Acidimicrobiia;o__Microtrichales;f__;g__;s__
OTU_1274	0	0	1	11	3	0	0	0	0	0	0	0	3	0	0	0	3	0	0	2	0	0	0	0	0	0	0	0	0	0	k__Bacteria
OTU_1275	0	0	0	0	3	1	1	1	2	0	0	0	0	0	1	0	0	0	0	2	4	1	0	0	5	0	1	4	0	0	k__Bacteria
OTU_1276	1	1	2	0	0	0	0	0	0	0	0	0	0	0	0	0	0	5	1	3	0	0	0	0	0	0	0	0	0	0	k__Bacteria;p__Firmicutes;c__Bacilli;o__Erysipelotrichales;f__Erysipelatoclostridiaceae;g__Erysipelatoclostridium;s__
OTU_1277	0	0	0	0	0	4	0	1	0	4	0	0	0	3	2	0	0	0	0	0	0	1	0	0	0	3	3	0	0	0	k__Bacteria;p__Chloroflexi;c__TK10;o__;f__;g__;s__
OTU_1278	18	4	15	6	3	0	0	0	0	0	0	0	0	0	0	3	3	1	0	0	0	0	0	0	0	0	0	0	0	0	k__Bacteria;p__Bacteroidota;c__Bacteroidia;o__Bacteroidales;f__Muribaculaceae;g__;s__
OTU_1279	0	0	0	0	0	3	0	2	5	4	0	0	0	0	0	0	0	0	0	0	0	0	0	0	1	2	2	1	0	0	k__Bacteria;p__Acidobacteriota;c__Subgroup_5;o__;f__;g__;s__
OTU_1280	0	0	0	0	0	1	8	2	0	4	0	0	0	0	0	0	0	0	0	0	0	0	0	3	0	0	0	0	0	0	k__Bacteria;p__Firmicutes;c__Clostridia;o__Lachnospirales;f__Lachnospiraceae;g__Lachnospira;s__
OTU_1281	0	1	3	2	0	0	0	0	0	0	0	0	0	0	0	0	0	1	2	1	0	0	0	0	0	5	0	2	0	1	k__Bacteria;p__Firmicutes;c__Clostridia;o__Oscillospirales;f__Oscillospiraceae;g__NK4A214_group;s__
OTU_1282	4	1	1	8	3	0	0	0	0	0	0	0	0	0	0	5	13	9	6	15	0	0	0	0	0	0	0	0	0	0	k__Bacteria;p__Firmicutes;c__Clostridia;o__Peptostreptococcales-Tissierellales;f__Anaerovoracaceae;g__Anaerovorax;s__
OTU_1283	0	0	0	0	2	0	3	0	0	0	0	0	0	0	0	0	1	1	0	0	0	0	0	1	0	0	0	3	0	0	k__Bacteria;p__Firmicutes;c__Clostridia;o__Lachnospirales;f__Lachnospiraceae;g__Lachnospiraceae_UCG-010;s__
OTU_1284	1	0	2	2	1	0	0	0	0	2	0	3	0	1	3	7	2	1	0	0	0	0	0	1	2	2	0	0	1	0	k__Bacteria;p__Cyanobacteria;c__Vampirivibrionia;o__Gastranaerophilales;f__;g__;s__
OTU_1285	0	6	10	3	5	0	0	1	3	9	0	0	0	5	6	4	5	6	22	6	6	15	3	1	2	37	5	20	7	10	k__Bacteria;p__Firmicutes;c__Clostridia;o__Monoglobales;f__Monoglobaceae;g__Monoglobus;s__
OTU_1286	0	0	0	0	0	4	0	0	1	5	1	0	0	1	0	0	0	0	0	0	1	0	0	1	4	1	1	2	0	0	k__Bacteria;p__Actinobacteriota;c__Thermoleophilia;o__Gaiellales;f__Gaiellaceae;g__Gaiella;s__
OTU_1287	13	14	7	9	19	9	9	7	19	29	2	9	12	9	13	3	8	4	8	4	4	1	6	13	9	14	4	11	18	1	k__Bacteria;p__Firmicutes;c__Clostridia;o__Oscillospirales;f__Ruminococcaceae;g__Pygmaiobacter;s__
OTU_1288	1	0	0	0	0	2	0	0	0	32	3	4	2	5	1	0	0	0	0	0	0	2	4	7	4	0	2	3	6	0	k__Bacteria;p__unidentified_Bacteria;c__Acidobacteriae;o__Acidobacteriales;f__;g__;s__
OTU_1289	1	5	2	3	2	0	0	0	0	2	0	0	0	0	0	2	2	0	0	2	2	0	0	0	3	2	3	4	3	0	k__Bacteria
OTU_1290	0	0	0	0	0	0	22	0	2	0	0	0	0	0	0	0	0	0	0	0	0	0	0	3	1	0	0	0	0	0	k__Bacteria;p__Firmicutes;c__Negativicutes;o__Veillonellales-Selenomonadales;f__Veillonellaceae;g__Megasphaera;s__Megasphaera_hexanoica
OTU_1291	2	0	2	0	0	0	0	0	0	0	0	0	0	0	0	0	0	0	0	0	0	0	0	0	0	0	0	0	0	0	k__Bacteria;p__Actinobacteriota;c__Coriobacteriia;o__Coriobacteriales;f__Eggerthellaceae;g__Enterorhabdus;s__
OTU_1292	0	0	0	0	0	0	0	0	0	0	0	0	0	0	0	0	0	18	0	0	0	0	0	0	0	0	0	0	0	0	k__Bacteria
OTU_1293	3	0	0	0	0	7	2	3	3	0	0	0	1	0	0	0	0	0	0	0	0	0	0	2	0	0	1	0	0	0	k__Bacteria;p__Firmicutes;c__Bacilli;o__RF39;f__;g__;s__
OTU_1294	0	0	0	0	0	0	0	1	0	0	0	0	0	0	0	0	0	0	2	0	0	0	0	7	0	1	0	0	0	0	k__Bacteria;p__Firmicutes;c__Bacilli;o__RF39;f__;g__;s__
OTU_1295	4	3	6	10	0	3	0	0	4	0	1	3	0	2	1	1	2	4	0	5	0	0	0	2	0	2	0	1	2	0	k__Bacteria;p__Proteobacteria;c__Gammaproteobacteria;o__Burkholderiales;f__Sutterellaceae;g__Sutterella;s__
OTU_1296	0	0	0	0	0	1	0	0	2	0	0	0	0	0	0	2	0	0	0	0	0	0	0	1	0	1	0	0	2	0	k__Bacteria;p__Acidobacteriota;c__Blastocatellia;o__Pyrinomonadales;f__Pyrinomonadaceae;g__RB41;s__
OTU_1297	0	8	0	0	0	0	0	0	0	2	0	0	0	5	3	3	3	0	0	0	2	1	0	0	0	2	0	0	0	0	k__Bacteria;p__Firmicutes;c__Bacilli;o__RF39;f__;g__;s__
OTU_1298	0	0	0	0	0	1	0	0	1	3	0	0	0	0	0	0	0	0	0	0	0	0	0	1	1	0	0	0	1	0	k__Bacteria;p__Chloroflexi;c__Ktedonobacteria;o__Ktedonobacterales;f__JG30-KF-AS9;g__;s__
OTU_1299	0	0	0	0	3	0	0	0	0	0	0	4	0	1	2	0	4	0	0	0	4	1	0	1	0	4	3	12	3	0	k__Bacteria;p__unidentified_Bacteria;c__Clostridia;o__Oscillospirales;f__Ruminococcaceae;g__;s__
OTU_1300	0	0	0	0	0	1	0	0	0	4	0	2	0	2	0	0	0	0	0	0	0	0	0	2	1	0	1	2	1	0	k__Bacteria;p__unidentified_Bacteria;c__Oligoflexia;o__Oligoflexales;f__Oligoflexaceae;g__;s__
OTU_1301	0	0	0	0	0	1	0	0	0	4	0	0	0	0	0	0	0	0	0	0	0	0	0	4	0	0	3	2	0	0	k__Bacteria;p__Chloroflexi;c__SHA-26;o__;f__;g__;s__
OTU_1302	10	1	4	4	1	0	0	0	0	0	0	0	0	0	0	8	17	0	2	3	0	0	0	0	5	0	0	0	0	0	k__Bacteria;p__Bacteroidota;c__Bacteroidia;o__Bacteroidales;f__Muribaculaceae;g__;s__
OTU_1303	0	0	0	0	0	0	0	0	0	3	0	0	1	4	0	0	0	0	0	0	0	1	0	0	2	0	0	2	0	0	k__Bacteria;p__Acidobacteriota;c__Holophagae;o__Subgroup_7;f__;g__;s__
OTU_1304	0	3	11	8	3	6	0	1	0	8	0	0	2	2	0	0	3	7	1	3	36	23	6	3	0	8	2	3	4	0	k__Bacteria;p__Firmicutes;c__Clostridia;o__Clostridia_UCG-014;f__;g__;s__
OTU_1305	1	0	0	0	0	0	0	0	0	1	0	0	0	0	1	0	0	2	0	0	0	0	0	4	2	0	0	0	1	0	k__Bacteria;p__Firmicutes;c__Clostridia;o__Oscillospirales;f__UCG-010;g__;s__
OTU_1306	16	2	8	2	7	0	0	0	0	0	0	0	0	0	0	0	0	0	0	0	0	0	0	0	0	0	0	0	0	0	k__Bacteria;p__Bacteroidota;c__Bacteroidia;o__Bacteroidales;f__Muribaculaceae;g__;s__
OTU_1307	0	0	0	0	0	1	0	0	0	5	0	0	3	0	0	0	0	0	0	0	0	0	0	0	1	0	1	0	4	0	k__Bacteria;p__Acidobacteriota;c__Acidobacteriae;o__Solibacterales;f__Solibacteraceae;g__Candidatus_Solibacter;s__
OTU_1308	0	0	9	2	2	1	2	0	2	0	0	1	0	0	3	2	2	0	0	0	0	2	0	3	0	0	0	1	0	2	k__Bacteria;p__Firmicutes;c__Clostridia;o__Oscillospirales;f__Oscillospiraceae;g__UCG-005;s__
OTU_1309	0	0	0	1	0	0	0	0	0	0	0	0	0	0	0	2	1	6	0	1	2	4	0	0	0	2	0	0	0	0	k__Bacteria;p__Verrucomicrobiota;c__Kiritimatiellae;o__WCHB1-41;f__;g__;s__
OTU_1310	0	0	0	0	0	1	0	0	0	4	1	2	0	0	2	0	0	0	0	0	0	0	0	2	0	0	0	0	1	0	k__Bacteria;p__unidentified_Bacteria;c__Saccharimonadia;o__Saccharimonadales;f__LWQ8;g__;s__
OTU_1311	0	0	0	0	2	0	2	0	0	0	0	0	0	0	0	0	0	0	0	2	0	0	0	0	0	0	0	2	0	0	k__Bacteria;p__Firmicutes;c__Clostridia;o__Oscillospirales;f__Butyricicoccaceae;g__UCG-009
OTU_1312	0	0	0	0	0	0	0	0	0	0	1	0	1	0	0	0	0	0	0	0	1	0	0	0	0	5	3	0	0	0	k__Bacteria;p__Proteobacteria;c__Alphaproteobacteria;o__Rickettsiales;f__Mitochondria;g__unidentified_Mitochondria;s__Tetraphis_pellucida
OTU_1313	2	4	0	0	4	0	0	0	0	0	0	0	2	1	0	0	0	2	0	0	0	0	0	4	0	3	1	4	0	0	k__Bacteria;p__unidentified_Bacteria;c__Clostridia;o__;f__;g__;s__
OTU_1314	0	0	0	0	0	2	0	0	0	6	0	0	2	0	0	0	0	0	0	0	0	0	0	0	0	0	0	0	0	0	k__Bacteria;p__Actinobacteriota;c__Thermoleophilia;o__Solirubrobacterales;f__67-14;g__;s__
OTU_1315	0	0	0	0	0	2	0	0	0	3	1	0	0	0	1	0	0	0	0	0	0	2	0	2	0	1	0	1	0	0	k__Bacteria;p__Firmicutes;c__Bacilli;o__Bacillales;f__Bacillaceae;g__Bacillus;s__Bacillus_anthracis
OTU_1316	0	0	0	0	0	1	0	0	0	2	0	2	0	0	0	0	0	0	0	0	0	0	4	0	2	0	0	2	4	0	k__Bacteria;p__Chloroflexi;c__JG30-KF-CM66;o__;f__;g__;s__
OTU_1317	4	0	0	0	1	1	0	1	0	2	0	0	0	3	0	3	0	0	0	0	0	0	0	0	1	2	0	2	0	0	k__Bacteria;p__Firmicutes;c__Bacilli;o__Erysipelotrichales;f__Erysipelatoclostridiaceae;g__UCG-004;s__
OTU_1318	0	0	0	0	0	3	1	0	2	6	2	0	3	0	0	0	0	0	0	0	0	1	0	1	0	0	1	0	2	0	k__Bacteria;p__Verrucomicrobiota;c__Verrucomicrobiae;o__Chthoniobacterales;f__Chthoniobacteraceae;g__Candidatus_Udaeobacter;s__
OTU_1319	0	0	0	0	0	0	0	0	0	5	0	2	0	0	0	0	0	0	0	0	0	0	1	0	0	0	1	0	0	1	k__Bacteria;p__Acidobacteriota;c__Acidobacteriae;o__Bryobacterales;f__Bryobacteraceae;g__Bryobacter;s__
OTU_1320	0	0	0	0	0	0	0	0	0	6	0	0	0	3	0	0	0	0	0	0	0	3	0	0	1	0	0	0	4	0	k__Bacteria;p__unidentified_Bacteria;c__Acidimicrobiia;o__Microtrichales;f__;g__;s__
OTU_1321	0	0	0	0	0	2	0	0	0	1	0	3	0	1	0	0	0	0	0	0	0	0	0	3	3	0	0	1	0	0	k__Bacteria;p__Acidobacteriota;c__Thermoanaerobaculia;o__Thermoanaerobaculales;f__Thermoanaerobaculaceae;g__Subgroup_10;s__
OTU_1322	0	0	0	0	0	0	0	0	0	0	0	0	0	0	0	0	0	0	0	0	0	0	3	1	0	0	0	0	2	0	k__Bacteria;p__unidentified_Bacteria;c__Gammaproteobacteria;o__Diplorickettsiales;f__Diplorickettsiaceae
OTU_1323	0	0	0	0	0	0	0	0	0	0	0	0	0	3	0	0	0	0	0	0	2	1	0	0	0	0	0	2	3	0	k__Bacteria;p__Bacteroidota;c__Bacteroidia;o__Chitinophagales;f__Chitinophagaceae;g__Edaphobaculum;s__
OTU_1324	0	0	0	0	0	0	0	0	0	0	0	1	0	0	0	0	0	0	0	0	0	0	0	0	0	0	0	0	1	0	k__Bacteria;p__Cyanobacteria;c__Cyanobacteriia;o__Chloroplast;f__unidentified_Chloroplast;g__unidentified_Chloroplast;s__Vischeria_sp_CAUP_Q_202
OTU_1325	0	0	0	0	0	0	0	0	0	0	0	0	0	0	0	0	0	12	3	1	0	0	0	0	0	0	0	0	0	0	k__Bacteria
OTU_1326	0	0	0	0	0	2	0	0	0	4	0	0	2	3	0	0	0	0	0	0	0	0	1	1	0	0	0	0	3	0	k__Bacteria
OTU_1327	0	0	0	0	0	0	0	0	0	0	0	0	0	0	0	0	0	0	0	0	4	0	0	0	0	2	0	5	0	0	k__Bacteria;p__Firmicutes;c__Clostridia;o__Oscillospirales;f__Ruminococcaceae
OTU_1328	0	0	0	0	0	0	0	2	0	0	1	0	2	4	0	0	0	0	0	0	0	0	0	2	0	1	2	0	0	0	k__Bacteria
OTU_1329	6	1	9	0	17	0	0	0	0	0	0	0	0	0	0	0	0	0	0	0	0	0	0	0	0	0	0	0	0	0	k__Bacteria;p__unidentified_Bacteria;c__Bacilli;o__Erysipelotrichales;f__Erysipelotrichaceae;g__;s__
OTU_1330	0	0	0	0	0	0	0	0	0	3	3	0	0	0	0	0	0	0	0	0	3	0	1	5	3	1	0	0	0	0	k__Bacteria;p__Chloroflexi;c__AD3;o__;f__;g__;s__
OTU_1331	1	0	0	0	1	0	1	0	0	0	5	0	0	0	2	0	0	0	2	0	0	0	0	0	0	0	0	0	0	0	k__Bacteria;p__Firmicutes;c__Bacilli;o__Erysipelotrichales;f__Erysipelatoclostridiaceae;g__UCG-004;s__
OTU_1332	0	0	0	0	0	0	0	0	0	0	0	0	1	4	0	0	0	2	0	0	0	0	2	0	2	0	0	0	0	0	k__Bacteria
OTU_1333	0	1	4	2	3	0	0	0	2	0	0	0	0	0	1	0	0	12	0	0	2	14	0	2	7	0	1	4	4	0	k__Bacteria;p__Firmicutes;c__Bacilli;o__RF39;f__;g__;s__
OTU_1334	6	1	4	9	6	0	0	0	0	0	0	0	0	0	0	2	0	1	9	3	0	0	0	0	1	0	0	0	0	0	k__Bacteria;p__Bacteroidota;c__Bacteroidia;o__Bacteroidales;f__Muribaculaceae;g__;s__
OTU_1335	0	0	0	0	0	0	3	0	0	0	0	0	0	0	0	0	0	0	0	0	0	0	0	0	0	0	0	0	0	0	k__Bacteria;p__Bacteroidota;c__Bacteroidia;o__Chitinophagales;f__Chitinophagaceae;g__Flavisolibacter;s__
OTU_1336	0	0	0	0	0	0	2	0	0	0	0	0	0	0	0	0	0	0	0	0	0	0	0	0	0	0	4	2	0	0	k__Bacteria;p__Firmicutes;c__Clostridia;o__Oscillospirales;f__Ruminococcaceae;g__DTU089;s__
OTU_1337	0	0	0	0	0	3	0	2	0	6	4	0	0	0	2	0	0	0	0	0	1	1	3	7	5	1	3	4	4	0	k__Bacteria;p__MBNT15;c__;o__;f__;g__;s__
OTU_1338	0	1	1	0	0	1	1	2	0	0	0	0	0	3	3	0	0	0	0	0	0	0	0	0	0	0	0	0	4	0	k__Bacteria;p__Firmicutes;c__Clostridia;o__Oscillospirales;f__unidentified_Oscillospirales;g__Hydrogenoanaerobacterium;s__
OTU_1339	0	0	0	0	0	0	0	0	0	0	4	1	1	0	0	0	0	0	0	0	0	0	0	0	0	0	4	0	0	0	k__Bacteria;p__Cyanobacteria;c__Cyanobacteriia;o__Chloroplast;f__unidentified_Chloroplast;g__unidentified_Chloroplast;s__Planoglabratella_opercularis
OTU_1340	0	0	0	0	0	0	0	0	0	5	1	1	0	5	0	0	0	0	0	0	0	0	1	3	4	0	0	0	0	0	k__Bacteria;p__Proteobacteria;c__Gammaproteobacteria;o__Burkholderiales;f__Nitrosomonadaceae;g__mle1-7;s__
OTU_1341	0	0	1	0	0	0	0	0	0	0	0	1	0	0	0	0	0	0	2	0	0	0	0	0	0	0	0	0	0	0	k__Bacteria;p__Bacteroidota;c__Bacteroidia;o__Bacteroidales;f__Bacteroidaceae;g__Bacteroides;s__Bacteroides_caecigallinarum
OTU_1342	3	2	0	0	0	1	5	0	0	0	0	0	0	0	0	0	0	2	0	0	0	0	0	2	1	0	0	0	0	0	k__Bacteria;p__Actinobacteriota;c__Coriobacteriia;o__Coriobacteriales;f__Eggerthellaceae
OTU_1343	0	0	0	2	0	0	0	0	0	0	0	0	0	0	0	0	0	4	3	0	2	1	0	0	0	0	1	0	0	5	k__Bacteria
OTU_1344	0	0	0	0	0	1	0	0	0	3	0	2	0	2	0	0	0	0	0	0	0	0	0	0	0	0	0	1	0	0	k__Bacteria;p__Myxococcota;c__bacteriap25;o__;f__;g__;s__
OTU_1345	0	0	0	0	0	2	0	2	0	4	0	0	1	2	0	0	0	0	0	0	0	0	1	2	1	0	0	2	2	1	k__Bacteria;p__Acidobacteriota;c__Acidobacteriae;o__Solibacterales;f__Solibacteraceae;g__Candidatus_Solibacter;s__
OTU_1346	0	0	0	0	0	0	0	0	0	0	0	0	0	8	0	0	0	0	0	0	0	0	0	0	0	0	0	2	0	0	k__Bacteria;p__Proteobacteria;c__Gammaproteobacteria;o__Enterobacterales;f__Yersiniaceae;g__Serratia
OTU_1347	0	0	0	0	0	0	0	0	2	7	0	0	0	0	0	0	0	0	0	0	0	0	0	0	1	0	2	0	0	0	k__Bacteria;p__Verrucomicrobiota;c__Verrucomicrobiae;o__Chthoniobacterales;f__Chthoniobacteraceae;g__Candidatus_Udaeobacter;s__
OTU_1348	0	0	0	0	0	0	0	0	0	3	2	1	3	10	0	0	0	0	0	0	0	0	0	0	0	0	1	0	0	0	k__Bacteria;p__Cyanobacteria;c__Cyanobacteriia;o__Chloroplast;f__unidentified_Chloroplast;g__unidentified_Chloroplast
OTU_1349	0	0	0	0	0	1	0	2	0	1	2	0	0	0	1	0	0	0	0	0	0	0	0	0	2	2	0	4	2	2	k__Bacteria;p__Firmicutes;c__Bacilli;o__Bacillales;f__Planococcaceae;g__Caryophanon;s__
OTU_1350	0	0	0	0	0	0	0	0	0	0	0	0	0	0	0	0	0	0	0	0	0	0	0	5	0	0	0	2	2	0	k__Bacteria;p__Cyanobacteria;c__Vampirivibrionia;o__Gastranaerophilales;f__;g__;s__
OTU_1351	14	11	17	17	31	7	5	5	6	5	5	3	23	2	0	2	15	34	4	2	0	0	0	3	0	8	0	0	0	5	k__Bacteria;p__Firmicutes;c__Clostridia;o__Lachnospirales;f__Lachnospiraceae;g__Anaerostipes;s__
OTU_1352	0	0	0	1	0	1	0	0	0	2	0	0	1	0	2	0	0	0	0	0	2	5	3	3	0	0	0	0	0	1	k__Bacteria;p__Firmicutes;c__Bacilli;o__Staphylococcales;f__Staphylococcaceae;g__Staphylococcus;s__Staphylococcus_equorum
OTU_1353	0	0	0	0	0	0	0	3	0	4	0	0	1	0	0	0	0	0	0	0	0	1	0	5	0	0	0	0	0	0	k__Bacteria;p__Actinobacteria;c__unidentified_Actinobacteria;o__Frankiales;f__Sporichthyaceae;g__Sporichthya;s__
OTU_1354	9	0	5	4	0	0	0	0	0	0	0	0	0	0	0	3	2	0	0	0	0	0	0	0	0	0	0	0	0	0	k__Bacteria;p__Bacteroidota;c__Bacteroidia;o__Bacteroidales;f__Muribaculaceae;g__;s__
OTU_1355	0	0	0	0	0	0	0	0	0	0	0	0	0	0	4	0	0	0	3	0	1	3	0	0	0	0	0	0	0	0	k__Bacteria;p__Firmicutes;c__Clostridia;o__Oscillospirales;f__UCG-010
OTU_1356	0	0	0	0	1	0	0	0	0	0	0	0	0	0	2	0	0	1	0	1	0	1	1	0	0	4	0	0	0	0	k__Bacteria;p__Firmicutes;c__Clostridia;o__Oscillospirales;f__UCG-010;g__;s__
OTU_1357	0	0	0	0	0	0	0	0	1	2	0	0	0	0	0	0	0	0	0	0	0	0	0	2	0	0	0	0	0	0	k__Bacteria;p__Firmicutes;c__Bacilli;o__RF39;f__;g__;s__
OTU_1358	4	4	4	0	0	2	0	4	2	0	0	4	2	6	5	0	2	2	2	0	4	6	4	0	6	6	2	0	3	0	k__Bacteria;p__Firmicutes;c__Clostridia;o__Oscillospirales;f__Oscillospiraceae;g__Oscillibacter;s__
OTU_1360	0	0	0	0	0	0	0	0	0	1	0	5	0	5	0	0	0	0	0	0	0	0	0	0	0	0	1	3	4	0	k__Bacteria;p__unidentified_Bacteria;c__Alphaproteobacteria;o__Rhodospirillales;f__;g__;s__
OTU_1361	8	3	0	1	2	0	0	0	0	0	0	0	0	0	0	1	0	2	0	2	0	0	0	0	0	0	0	0	0	0	k__Bacteria;p__unidentified_Bacteria;c__Clostridia;o__Oscillospirales;f__Oscillospiraceae;g__;s__
OTU_1362	0	0	0	0	0	0	0	0	0	3	0	0	0	1	0	0	0	0	0	0	1	0	0	1	0	0	0	0	0	0	k__Bacteria;p__Proteobacteria;c__Alphaproteobacteria;o__Tistrellales;f__Geminicoccaceae;g__Candidatus_Alysiosphaera;s__
OTU_1363	0	2	0	0	0	0	0	0	0	0	0	0	0	0	4	0	0	0	0	0	2	0	0	0	0	3	1	6	1	0	k__Bacteria;p__Firmicutes;c__Bacilli;o__Erysipelotrichales;f__Erysipelatoclostridiaceae;g__Erysipelatoclostridium
OTU_1364	2	0	4	1	2	0	0	0	0	0	0	0	0	0	0	2	2	1	0	0	0	0	0	0	0	0	0	0	0	0	k__Bacteria;p__Actinobacteriota;c__Coriobacteriia;o__Coriobacteriales;f__Eggerthellaceae;g__Gordonibacter;s__
OTU_1365	0	2	0	0	0	0	0	0	0	0	0	0	0	1	0	0	0	0	1	0	0	0	0	1	0	3	0	2	1	2	k__Bacteria
OTU_1366	3	2	3	0	0	4	1	0	0	0	0	1	1	0	0	0	1	0	0	0	0	0	0	0	0	0	0	0	0	0	k__Bacteria;p__Firmicutes;c__Bacilli;o__Erysipelotrichales;f__Erysipelatoclostridiaceae;g__UCG-004;s__
OTU_1367	0	0	0	0	0	0	0	0	0	0	3	0	0	0	0	0	0	0	0	0	0	0	0	0	0	0	0	0	0	0	k__Bacteria;p__Proteobacteria;c__Gammaproteobacteria;o__Xanthomonadales;f__Rhodanobacteraceae;g__Dyella;s__Dyella_halodurans
OTU_1368	1	0	2	6	6	0	10	0	0	0	0	0	0	0	0	0	0	0	0	0	0	0	0	0	0	2	0	0	0	0	k__Bacteria;p__Firmicutes;c__Clostridia;o__Lachnospirales;f__Lachnospiraceae
OTU_1369	0	0	0	0	0	0	0	0	0	0	0	0	4	0	0	0	0	0	0	0	0	0	0	0	0	0	0	0	0	0	k__Bacteria
OTU_1370	0	0	0	0	0	0	0	0	0	9	0	0	0	0	0	0	0	0	0	0	3	0	0	1	4	0	0	0	1	0	k__Bacteria;p__Chloroflexi;c__Dehalococcoidia;o__S085;f__;g__;s__
OTU_1371	0	0	2	0	0	1	0	1	0	1	0	0	0	0	0	4	0	0	0	0	0	0	0	0	0	0	0	0	0	0	k__Bacteria;p__Actinobacteria;c__unidentified_Actinobacteria;o__Bifidobacteriales;f__Bifidobacteriaceae;g__Bifidobacterium;s__Bifidobacterium_longum
OTU_1372	0	0	0	0	0	0	0	0	0	2	0	1	0	4	0	0	0	0	0	0	0	2	2	0	1	0	0	0	2	0	k__Bacteria;p__Myxococcota;c__Polyangia;o__Haliangiales;f__Haliangiaceae;g__Haliangium;s__
OTU_1373	0	0	0	0	0	1	0	0	0	8	0	0	4	3	1	0	0	0	0	0	0	0	2	2	5	2	0	4	0	1	k__Bacteria;p__Actinobacteria;c__unidentified_Actinobacteria;o__Frankiales;f__Acidothermaceae;g__Acidothermus
OTU_1374	0	2	0	4	2	0	0	0	0	0	0	0	0	0	0	1	0	2	2	0	0	0	0	0	2	0	0	3	0	0	k__Bacteria
OTU_1375	0	0	0	0	0	0	0	0	0	0	0	0	2	0	0	0	0	0	0	0	0	0	1	0	3	0	0	0	0	0	k__Bacteria;p__Chloroflexi;c__SHA-26;o__;f__;g__;s__
OTU_1376	0	0	0	0	0	0	0	0	1	0	0	0	0	0	0	0	0	0	0	0	0	0	0	0	0	0	0	0	0	0	k__Bacteria;p__Actinobacteriota;c__Acidimicrobiia;o__Microtrichales;f__Ilumatobacteraceae;g__CL500-29_marine_group;s__
OTU_1377	0	0	0	0	0	0	0	0	0	0	0	0	0	0	0	0	0	0	0	0	0	0	0	3	0	0	0	0	0	0	k__Bacteria;p__Planctomycetota;c__Phycisphaerae;o__Tepidisphaerales;f__WD2101_soil_group;g__;s__
OTU_1378	0	0	0	0	0	0	1	0	0	0	0	2	1	0	0	0	0	0	0	0	0	0	0	0	1	0	0	2	2	0	k__Bacteria;p__Proteobacteria;c__Gammaproteobacteria;o__Burkholderiales
OTU_1379	0	0	0	0	0	0	1	0	0	0	3	1	3	0	0	0	0	0	0	0	0	0	0	0	0	0	0	0	0	0	k__Bacteria;p__Firmicutes;c__Bacilli;o__Erysipelotrichales;f__Erysipelatoclostridiaceae;g__Sharpea;s__
OTU_1380	0	3	0	0	0	2	0	0	0	3	0	0	0	0	0	0	0	0	2	0	1	5	0	3	2	3	0	2	0	0	k__Bacteria;p__Firmicutes;c__Bacilli;o__RF39;f__;g__;s__
OTU_1381	0	0	0	0	0	0	0	0	0	0	2	0	2	3	0	0	0	0	0	0	0	0	2	3	0	2	0	0	0	0	k__Bacteria;p__unidentified_Bacteria;c__unidentified_Bacteria;o__Gemmatimonadales;f__Gemmatimonadaceae;g__;s__
OTU_1382	0	0	0	0	0	0	2	2	5	3	0	0	2	0	0	0	0	0	0	0	0	0	0	0	0	0	0	0	0	0	k__Bacteria;p__Bacteroidota;c__Bacteroidia;o__Chitinophagales;f__Chitinophagaceae;g__Flavisolibacter;s__
OTU_1383	0	3	0	1	2	0	0	0	0	1	0	1	0	0	0	3	0	12	0	3	0	0	0	0	0	0	1	1	0	0	k__Bacteria;p__Firmicutes;c__Bacilli;o__RF39;f__;g__;s__
OTU_1384	4	0	7	5	7	4	8	5	5	0	22	4	6	5	11	1	3	8	2	6	4	9	6	3	3	10	4	9	7	5	k__Bacteria;p__Firmicutes;c__Clostridia;o__Oscillospirales;f__[Eubacterium]_coprostanoligenes_group;g__;s__
OTU_1385	0	0	0	0	0	1	0	0	0	2	0	4	0	0	0	0	0	0	0	0	0	0	0	0	2	1	0	0	0	0	k__Bacteria;p__Chloroflexi;c__Dehalococcoidia;o__S085;f__;g__;s__
OTU_1386	5	0	0	0	0	0	0	0	0	0	0	0	0	0	0	0	0	0	0	1	0	0	0	0	0	0	0	0	0	0	k__Bacteria;p__Bacteroidota;c__Bacteroidia;o__Bacteroidales;f__Muribaculaceae;g__;s__
OTU_1387	0	0	0	0	0	1	0	0	0	4	0	0	0	5	0	0	0	0	0	0	0	0	0	0	0	0	0	0	0	0	k__Bacteria;p__unidentified_Bacteria;c__Chloroflexia;o__Chloroflexales;f__Roseiflexaceae;g__;s__
OTU_1388	0	0	0	0	0	1	0	0	0	0	0	0	0	0	0	0	0	0	0	0	0	0	0	4	3	0	0	5	1	0	k__Bacteria;p__Firmicutes;c__Clostridia;o__Oscillospirales;f__UCG-010;g__;s__
OTU_1389	0	1	4	0	0	0	0	0	0	3	0	0	0	0	0	0	0	0	0	0	0	0	0	0	0	0	1	0	0	0	k__Bacteria;p__Firmicutes;c__Clostridia;o__Clostridia_vadinBB60_group;f__;g__;s__
OTU_1390	0	0	0	0	0	0	0	0	4	0	0	0	0	0	0	0	0	0	0	0	0	0	0	0	0	0	0	0	0	0	k__Bacteria;p__Bacteroidota;c__Bacteroidia;o__Bacteroidales;f__Muribaculaceae;g__;s__
OTU_1391	0	0	1	1	0	0	0	0	0	0	0	0	0	0	0	3	0	2	0	0	0	7	1	1	1	3	0	2	0	2	k__Bacteria;p__Firmicutes;c__Bacilli;o__RF39;f__;g__;s__
OTU_1392	0	1	0	0	0	1	5	3	0	3	0	0	3	6	0	0	0	1	4	0	0	0	0	2	0	1	3	1	3	2	k__Bacteria;p__Firmicutes;c__Clostridia;o__Monoglobales;f__Monoglobaceae;g__Monoglobus;s__
OTU_1393	7	4	0	16	2	9	77	2	22	3	9	30	16	10	3	0	0	11	0	2	1	1	0	6	3	1	4	3	5	0	k__Bacteria;p__Firmicutes;c__Negativicutes;o__Veillonellales-Selenomonadales;f__Selenomonadaceae;g__Mitsuokella;s__
OTU_1394	12	293	27	9	71	209	16	1380	11	6	0	4	23	163	96	717	146	1468	2315	211	794	178	1723	781	997	104	364	2933	147	2799	k__Archaea;p__Euryarchaeota;c__Methanobacteria;o__Methanobacteriales;f__Methanobacteriaceae;g__Methanobrevibacter
OTU_1395	0	6	1	0	4	7	2	6	6	11	11	4	14	13	17	0	8	6	17	5	10	19	7	19	9	14	10	4	13	6	k__Bacteria;p__Firmicutes;c__Clostridia;o__Oscillospirales;f__[Eubacterium]_coprostanoligenes_group;g__;s__
OTU_1396	0	5	2	1	0	1	3	1	2	0	0	0	0	3	7	1	58	27	26	30	18	2	4	60	123	24	29	73	12	9	k__Bacteria;p__Spirochaetota;c__Spirochaetia;o__Spirochaetales;f__Spirochaetaceae;g__Treponema
OTU_1397	0	0	0	0	0	0	0	0	0	1	0	1	0	0	0	0	0	0	0	0	0	0	0	0	0	1	6	1	0	0	k__Bacteria;p__Proteobacteria;c__Gammaproteobacteria;o__Salinisphaerales;f__Solimonadaceae;g__Nevskia
OTU_1398	3	8	7	3	12	0	0	0	0	0	0	0	0	0	0	1	3	1	3	0	0	0	0	0	0	0	0	0	0	0	k__Bacteria;p__Bacteroidota;c__Bacteroidia;o__Bacteroidales;f__Muribaculaceae;g__;s__
OTU_1399	0	0	0	0	0	0	2	1	0	0	1	2	0	1	6	0	0	0	0	0	0	3	0	2	0	3	0	0	1	0	k__Bacteria;p__Bdellovibrionota;c__Oligoflexia;o__0319-6G20
OTU_1400	0	0	0	0	0	0	0	1	0	5	1	0	0	0	0	0	0	0	0	0	0	0	0	0	0	0	1	1	1	0	k__Bacteria;p__Myxococcota;c__Polyangia;o__Haliangiales;f__Haliangiaceae;g__Haliangium;s__bacterium_Ellin6502
OTU_1401	0	5	0	0	0	0	0	0	0	0	0	0	0	0	0	0	0	0	1	0	0	0	1	0	1	0	0	3	1	0	k__Bacteria;p__Cyanobacteria;c__Vampirivibrionia;o__Gastranaerophilales;f__;g__;s__
OTU_1402	3	1	6	1	1	0	0	0	0	0	0	0	0	0	0	5	1	0	0	0	0	0	0	0	0	0	0	0	0	0	k__Bacteria;p__Bacteroidota;c__Bacteroidia;o__Bacteroidales;f__Muribaculaceae;g__;s__
OTU_1403	0	0	0	0	0	0	1	1	0	3	0	1	1	3	0	0	0	0	0	0	0	2	0	3	5	4	3	5	6	0	k__Bacteria;p__Bacteroidota;c__Bacteroidia;o__Sphingobacteriales;f__Sphingobacteriaceae;g__Mucilaginibacter;s__
OTU_1404	0	0	0	0	0	0	0	0	0	0	1	0	0	2	1	0	0	0	0	0	0	0	0	0	1	0	0	0	0	0	k__Bacteria;p__Firmicutes;c__Clostridia
OTU_1405	0	0	0	3	4	0	0	0	0	0	0	0	0	0	0	4	0	0	0	0	0	0	0	0	0	0	0	0	0	0	k__Bacteria;p__Bacteroidota;c__Bacteroidia;o__Bacteroidales;f__Rikenellaceae;g__Alistipes;s__Alistipes_sp_cv1
OTU_1406	0	0	0	0	0	2	0	0	0	2	1	0	0	0	0	0	0	0	0	0	0	0	0	0	0	0	1	1	0	0	k__Bacteria;p__Actinobacteriota;c__MB-A2-108;o__;f__;g__;s__
OTU_1407	1	0	1	3	0	0	0	0	0	0	0	0	0	0	0	0	0	3	2	4	0	0	0	0	0	0	0	0	0	0	k__Bacteria;p__Actinobacteriota;c__Coriobacteriia;o__Coriobacteriales;f__Eggerthellaceae;g__Enterorhabdus;s__
OTU_1408	9	0	0	0	1	0	0	0	0	0	0	0	0	0	0	0	0	5	0	0	0	0	0	0	0	0	0	0	0	0	k__Bacteria;p__unidentified_Bacteria;c__Desulfovibrionia;o__Desulfovibrionales;f__Desulfovibrionaceae;g__;s__
OTU_1409	0	0	0	0	0	0	1	0	0	0	0	0	0	0	0	0	0	0	0	0	0	0	0	10	0	0	0	0	0	0	k__Bacteria;p__Firmicutes;c__Clostridia;o__Oscillospirales;f__UCG-010
OTU_1410	5	7	4	0	0	0	0	0	0	0	0	0	0	0	0	0	0	0	0	0	0	0	0	0	0	0	0	0	0	0	k__Bacteria;p__Bacteroidota;c__Bacteroidia;o__Bacteroidales;f__Rikenellaceae;g__Alistipes;s__
OTU_1411	7	6	4	1	2	0	0	0	0	0	0	0	0	0	0	0	2	0	0	0	0	0	0	0	0	0	0	0	0	0	k__Bacteria;p__Bacteroidota;c__Bacteroidia;o__Bacteroidales;f__Rikenellaceae;g__Rikenella
OTU_1412	0	0	0	0	0	0	0	0	0	2	0	0	0	0	0	0	0	0	0	0	0	1	0	0	0	0	0	0	0	0	k__Bacteria;p__Chloroflexi;c__Dehalococcoidia;o__S085;f__;g__;s__
OTU_1413	6	1	1	0	1	0	1	4	0	3	0	0	0	0	0	0	0	1	0	0	2	2	0	0	3	0	0	0	0	0	k__Bacteria;p__Firmicutes;c__Clostridia
OTU_1414	0	0	0	0	0	0	0	0	3	2	0	0	0	0	6	0	0	0	0	0	0	0	0	3	0	0	0	1	0	2	k__Bacteria;p__Myxococcota;c__Polyangia
OTU_1415	0	0	0	0	0	5	0	0	0	0	1	0	0	0	0	0	0	0	0	0	0	0	0	2	0	1	0	5	4	0	k__Bacteria;p__Bacteroidota;c__Bacteroidia;o__Chitinophagales;f__Chitinophagaceae;g__Edaphobaculum;s__
OTU_1416	0	0	0	0	0	0	0	0	0	0	0	0	0	0	0	0	0	0	0	0	0	0	0	0	0	0	0	3	0	0	k__Bacteria;p__Myxococcota;c__Polyangia;o__Haliangiales;f__Haliangiaceae;g__Haliangium;s__
OTU_1417	0	0	0	0	0	0	0	0	0	1	0	0	1	0	0	0	0	0	0	0	0	0	0	0	0	1	0	0	0	0	k__Bacteria;p__Bacteroidota;c__Bacteroidia;o__Chitinophagales;f__Chitinophagaceae;g__Niastella;s__
OTU_1418	0	0	0	0	0	0	1	0	0	3	0	0	2	0	0	0	0	0	0	0	0	0	0	0	0	0	0	0	0	0	k__Bacteria;p__Proteobacteria;c__Gammaproteobacteria;o__Burkholderiales;f__SC-I-84;g__;s__
OTU_1419	0	0	0	0	0	8	0	2	2	13	3	3	2	0	0	0	0	0	0	0	6	0	3	7	3	3	2	3	3	0	k__Bacteria;p__Chloroflexi;c__KD4-96;o__;f__;g__;s__
OTU_1420	0	0	0	0	0	0	0	0	0	10	0	0	0	0	0	0	0	4	6	0	4	5	0	2	0	0	0	0	0	0	k__Bacteria;p__Firmicutes;c__Bacilli;o__RF39;f__;g__;s__
OTU_1421	0	0	0	1	0	0	0	0	1	0	0	0	0	3	0	0	0	1	0	0	0	0	0	0	0	1	0	0	0	0	k__Bacteria;p__Campylobacterota;c__Campylobacteria;o__Campylobacterales;f__Helicobacteraceae;g__Helicobacter;s__Helicobacter_rappini
OTU_1422	0	4	0	0	0	0	0	0	0	0	0	0	0	1	0	0	0	0	1	0	3	0	0	0	2	0	0	0	0	0	k__Bacteria;p__Firmicutes;c__Bacilli;o__RF39;f__;g__;s__
OTU_1423	0	0	3	0	0	0	0	0	0	0	0	0	0	0	0	0	0	0	0	0	0	0	0	0	0	0	0	0	0	0	k__Bacteria;p__Bacteroidota;c__Bacteroidia;o__Bacteroidales;f__Muribaculaceae;g__;s__
OTU_1424	0	0	2	1	0	0	0	0	0	18	0	0	4	0	0	0	0	1	1	0	2	0	0	1	1	5	2	0	0	0	k__Bacteria;p__Firmicutes;c__Bacilli;o__RF39;f__;g__;s__
OTU_1425	0	0	0	0	0	0	0	0	2	0	0	0	3	0	2	0	0	0	0	1	0	0	0	0	0	0	0	0	2	2	k__Bacteria;p__Firmicutes;c__Clostridia;o__Oscillospirales;f__UCG-010;g__;s__
OTU_1426	10	0	0	3	0	0	0	0	0	0	0	0	0	0	0	0	0	0	0	3	0	0	0	0	0	0	0	0	0	0	k__Bacteria;p__Campylobacterota;c__Campylobacteria;o__Campylobacterales;f__Helicobacteraceae;g__Helicobacter;s__Helicobacter_hepaticus
OTU_1427	0	0	0	0	0	0	0	2	0	4	1	3	1	0	0	0	0	0	0	0	2	0	0	0	1	0	2	1	1	0	k__Bacteria;p__Actinobacteriota;c__Thermoleophilia;o__Solirubrobacterales;f__67-14;g__;s__
OTU_1428	0	0	0	0	0	3	0	0	0	1	0	4	1	0	0	0	0	0	0	0	0	0	0	3	1	0	0	0	3	0	k__Bacteria;p__Myxococcota;c__Polyangia;o__Haliangiales;f__Haliangiaceae;g__Haliangium;s__
OTU_1429	0	0	0	0	0	0	0	0	0	0	0	5	0	7	0	0	0	0	0	0	0	0	0	0	0	0	0	0	0	0	k__Bacteria;p__unidentified_Bacteria;c__Babeliae;o__Babeliales
OTU_1430	0	0	0	0	0	2	0	1	0	5	1	2	0	1	0	2	0	0	0	0	0	1	0	5	2	2	6	4	3	1	k__Bacteria;p__Proteobacteria;c__Gammaproteobacteria;o__Burkholderiales;f__Nitrosomonadaceae;g__Ellin6067;s__
OTU_1431	0	0	0	0	0	1	0	0	2	2	2	0	0	2	5	0	0	0	0	0	0	0	1	0	0	0	2	0	0	0	k__Bacteria;p__unidentified_Bacteria;c__Ktedonobacteria;o__Ktedonobacterales;f__Ktedonobacteraceae;g__;s__
OTU_1432	0	0	0	0	0	0	0	0	0	3	0	0	1	2	3	1	1	0	0	0	0	0	0	0	2	0	0	7	2	0	k__Bacteria;p__Cyanobacteria;c__Vampirivibrionia;o__Gastranaerophilales;f__;g__;s__
OTU_1433	0	0	0	0	0	0	0	0	0	0	0	0	1	0	0	0	0	0	0	0	0	0	0	0	0	1	1	2	0	0	k__Bacteria;p__Kapabacteria;c__unidentified_Kapabacteria;o__Kapabacteriales;f__;g__;s__
OTU_1434	0	0	0	0	0	0	0	0	0	0	0	2	0	0	0	0	0	0	0	0	0	0	4	0	0	0	0	0	1	0	k__Bacteria;p__Chloroflexi;c__Dehalococcoidia;o__S085;f__;g__;s__
OTU_1436	0	0	0	0	0	0	0	0	0	0	0	0	0	0	0	0	0	0	0	1	0	0	0	0	0	0	0	0	0	0	k__Bacteria;p__Proteobacteria;c__Alphaproteobacteria;o__Rickettsiales;f__Mitochondria;g__unidentified_Mitochondria
OTU_1437	0	0	0	0	0	0	0	0	0	0	0	2	0	3	0	0	0	0	0	0	0	0	0	0	0	7	0	0	0	0	k__Bacteria;p__Verrucomicrobiota;c__Verrucomicrobiae;o__Chthoniobacterales;f__Chthoniobacteraceae
OTU_1438	0	0	0	0	0	2	0	0	0	0	0	0	0	0	0	0	0	0	0	0	0	0	0	0	0	2	0	0	0	0	k__Bacteria;p__unidentified_Bacteria;c__Thermoleophilia;o__Gaiellales;f__;g__;s__
OTU_1439	4	2	0	0	0	0	0	0	0	0	0	0	0	0	0	0	0	2	0	0	0	0	0	0	0	0	0	0	0	0	k__Bacteria;p__Bacteroidota;c__Bacteroidia;o__Bacteroidales;f__Rikenellaceae;g__Rikenella;s__
OTU_1440	0	0	0	0	0	0	0	0	0	3	0	0	0	0	0	0	0	0	0	0	0	0	0	0	2	0	0	2	0	0	k__Bacteria;p__Myxococcota;c__Polyangia;o__Polyangiales;f__Polyangiaceae;g__Pajaroellobacter;s__
OTU_1441	0	0	0	0	0	0	1	0	0	0	0	0	0	0	0	0	0	0	0	0	0	8	0	0	0	0	1	0	1	0	k__Bacteria;p__Firmicutes;c__Clostridia;o__Oscillospirales;f__Ruminococcaceae;g__Candidatus_Soleaferrea
OTU_1442	0	0	0	0	0	0	0	0	0	0	0	0	2	0	0	0	0	0	0	0	0	0	0	1	0	0	0	1	0	0	k__Bacteria;p__Firmicutes;c__Bacilli;o__Bacillales;f__Bacillaceae;g__Bacillus;s__Bacillus_virus_SPbeta
OTU_1443	0	0	0	0	0	0	0	1	0	3	0	0	0	0	0	0	0	0	0	0	1	0	0	0	0	0	0	0	0	0	k__Bacteria;p__Acidobacteriota;c__Acidobacteriae;o__AKIW659;f__;g__;s__
OTU_1444	0	0	0	2	0	0	0	0	0	0	0	0	0	0	2	0	1	1	0	0	2	0	0	0	0	1	0	3	0	2	k__Bacteria;p__unidentified_Bacteria;c__Bacilli;o__Erysipelotrichales;f__;g__;s__
OTU_1445	0	1	2	0	0	0	0	0	2	0	0	1	1	0	0	0	1	1	0	0	0	0	1	0	3	0	4	0	3	0	k__Bacteria;p__Firmicutes;c__Clostridia;o__Lachnospirales;f__Lachnospiraceae
OTU_1446	0	0	0	0	0	7	3	0	2	24	6	2	1	3	2	0	0	0	0	0	0	0	7	6	2	1	1	0	5	0	k__Bacteria;p__unidentified_Bacteria;c__Alphaproteobacteria;o__unidentified_Alphaproteobacteria;f__unidentified_Alphaproteobacteria;g__unidentified_Alphaproteobacteria;s__bacterium_Ellin6089
OTU_1447	0	0	0	0	0	0	0	0	0	0	0	0	0	0	0	0	0	3	0	0	0	0	0	4	0	2	0	1	7	0	k__Bacteria;p__unidentified_Bacteria;c__Clostridia;o__;f__;g__;s__
OTU_1448	1	0	0	0	3	0	0	0	0	0	0	0	0	0	0	0	0	0	3	0	0	4	0	0	0	0	0	0	0	0	k__Bacteria;p__Proteobacteria;c__Gammaproteobacteria;o__Burkholderiales;f__Comamonadaceae;g__Comamonas;s__Comamonas_denitrificans
OTU_1449	0	0	3	0	0	0	0	0	0	0	0	0	0	0	0	0	0	1	0	0	0	3	0	3	0	0	0	1	0	0	k__Bacteria;p__Firmicutes;c__Clostridia;o__Oscillospirales;f__UCG-010;g__;s__
OTU_1450	2	4	1	1	0	0	0	0	0	0	24	24	1	8	3	0	11	0	0	7	4	0	1	5	2	10	9	12	10	3	k__Bacteria;p__Bacteroidota;c__Bacteroidia;o__Bacteroidales;f__Prevotellaceae;g__Alloprevotella;s__
OTU_1451	0	0	0	2	0	0	0	0	0	0	0	3	0	0	0	1	0	2	0	0	1	6	1	0	0	0	0	3	1	0	k__Bacteria;p__Firmicutes;c__Bacilli;o__RF39;f__;g__;s__
OTU_1452	0	0	0	0	0	0	0	0	0	0	0	0	0	0	0	0	0	1	0	0	0	2	0	0	1	0	3	0	0	0	k__Bacteria;p__Firmicutes;c__Clostridia
OTU_1453	0	0	0	0	0	0	0	0	0	0	0	0	0	1	0	0	0	0	6	0	0	2	0	0	0	7	1	7	2	0	k__Bacteria;p__Bacteroidota;c__Bacteroidia;o__Bacteroidales;f__Prevotellaceae;g__Prevotellaceae_NK3B31_group;s__
OTU_1454	0	0	0	0	0	4	0	0	0	5	0	0	0	1	0	0	0	0	0	0	2	0	0	3	0	0	0	0	4	0	k__Bacteria;p__Acidobacteriota;c__Holophagae;o__Subgroup_7;f__;g__;s__
OTU_1455	0	0	4	0	2	0	1	0	0	0	0	0	0	0	0	0	0	0	1	4	0	0	0	0	1	0	0	0	0	0	k__Bacteria;p__Firmicutes;c__Clostridia;o__Clostridia_vadinBB60_group;f__;g__;s__
OTU_1456	1	0	0	0	0	0	1	0	0	0	0	0	5	0	0	1	0	2	0	2	5	3	0	0	0	1	0	0	0	0	k__Bacteria
OTU_1457	0	0	0	0	0	0	0	0	0	1	1	0	0	0	1	0	0	0	0	0	0	0	0	0	0	0	0	0	2	0	k__Bacteria;p__Bacteroidota;c__Bacteroidia;o__Chitinophagales;f__Chitinophagaceae;g__Ferruginibacter;s__
OTU_1458	0	0	0	0	0	0	0	0	1	0	0	1	3	0	0	0	0	0	0	0	0	0	2	1	0	0	0	0	0	0	k__Bacteria;p__Acidobacteriota;c__Blastocatellia;o__11-24;f__;g__;s__
OTU_1459	0	1	0	3	1	2	0	0	0	0	0	0	2	1	3	0	3	0	0	0	2	0	0	0	3	3	1	24	2	0	k__Bacteria;p__Firmicutes;c__Bacilli;o__RF39;f__;g__;s__
OTU_1460	0	0	0	0	0	0	3	0	0	0	0	0	0	0	0	0	0	0	0	0	0	0	0	0	1	0	0	0	0	0	k__Bacteria;p__Gemmatimonadetes;c__unidentified_Gemmatimonadetes;o__Gemmatimonadales;f__Gemmatimonadaceae;g__Gemmatimonas;s__
OTU_1461	1	0	2	0	1	0	2	2	2	0	0	1	0	0	1	0	0	0	0	0	0	0	0	0	0	1	0	0	1	0	k__Bacteria;p__Firmicutes;c__Clostridia;o__Lachnospirales;f__Lachnospiraceae;g__Lachnospiraceae_NK4A136_group;s__
OTU_1462	0	0	0	0	0	0	0	0	0	2	0	0	0	0	0	0	0	0	0	0	0	0	0	0	1	0	0	0	0	0	k__Bacteria;p__Firmicutes;c__Bacilli;o__Paenibacillales;f__Paenibacillaceae;g__Paenibacillus
OTU_1463	0	0	0	0	0	0	0	0	0	5	0	0	1	0	0	0	0	0	0	0	0	0	0	0	0	0	0	0	0	0	k__Bacteria;p__Armatimonadota;c__Fimbriimonadia;o__Fimbriimonadales;f__Fimbriimonadaceae;g__;s__
OTU_1464	0	0	2	0	0	0	0	0	0	0	0	0	0	0	3	0	3	11	0	0	0	0	0	1	0	0	0	0	0	0	k__Bacteria;p__Firmicutes;c__Bacilli;o__RF39;f__;g__;s__
OTU_1465	0	0	0	0	0	1	0	0	0	4	0	2	2	0	0	0	0	0	0	0	0	1	2	0	0	0	0	0	0	0	k__Bacteria;p__Actinobacteria;c__unidentified_Actinobacteria;o__Frankiales;f__Frankiaceae;g__Jatrophihabitans;s__
OTU_1466	0	0	1	0	0	0	0	0	0	0	0	0	0	1	0	0	0	3	0	1	0	0	0	0	1	0	0	0	0	0	k__Bacteria;p__Firmicutes;c__Clostridia;o__Clostridia_vadinBB60_group;f__;g__;s__
OTU_1467	0	0	0	0	0	0	0	0	0	1	0	0	0	3	0	0	0	0	0	0	0	0	0	1	0	1	0	0	4	2	k__Bacteria;p__unidentified_Bacteria;c__Blastocatellia;o__Blastocatellales;f__Blastocatellaceae;g__;s__
OTU_1468	0	0	0	0	0	2	0	0	0	1	0	2	3	0	0	0	0	0	0	0	1	2	0	0	0	0	1	0	2	0	k__Bacteria;p__unidentified_Bacteria;c__Saccharimonadia;o__Saccharimonadales;f__;g__;s__
OTU_1469	0	0	0	0	0	3	0	0	0	0	1	0	0	0	1	0	0	0	0	0	0	1	0	3	1	0	0	0	0	0	k__Bacteria;p__Chloroflexi;c__KD4-96;o__;f__;g__;s__
OTU_1470	0	0	0	0	0	2	0	2	1	4	0	0	0	0	0	0	0	0	0	0	0	0	2	2	3	0	2	3	1	0	k__Bacteria;p__Acidobacteriota;c__Vicinamibacteria;o__Vicinamibacterales;f__Vicinamibacteraceae;g__;s__
OTU_1471	0	0	0	0	0	0	0	0	2	6	0	0	0	0	0	0	0	0	0	0	0	0	0	2	0	0	0	0	2	0	k__Bacteria;p__Verrucomicrobiota;c__Verrucomicrobiae;o__Pedosphaerales;f__Pedosphaeraceae;g__Pedosphaera;s__
OTU_1472	0	0	0	0	0	0	0	0	0	1	0	0	3	0	0	0	0	0	0	0	0	1	0	1	0	0	2	0	3	0	k__Bacteria
OTU_1473	0	0	0	0	0	0	0	0	0	3	0	0	3	0	2	0	0	0	0	0	0	0	0	0	0	0	0	0	1	0	k__Bacteria;p__NB1-j;c__;o__;f__;g__;s__
OTU_1474	28	66	38	43	37	24	17	46	24	10	12	29	43	58	79	158	82	145	176	73	91	174	34	65	121	50	44	159	103	61	k__Bacteria;p__Firmicutes;c__Clostridia;o__Oscillospirales;f__Oscillospiraceae;g__UCG-005;s__
OTU_1475	0	0	0	0	0	4	0	0	0	6	0	3	0	0	1	0	0	0	0	0	0	0	0	1	0	0	0	0	1	0	k__Bacteria;p__Proteobacteria;c__Alphaproteobacteria;o__Rhizobiales;f__unidentified_Rhizobiales;g__Bauldia;s__
OTU_1476	0	0	0	0	0	0	0	0	0	2	3	0	0	0	0	0	0	0	0	0	0	0	0	0	0	0	0	1	1	0	k__Bacteria;p__Acidobacteriota;c__Acidobacteriae;o__Bryobacterales;f__Bryobacteraceae;g__Bryobacter;s__
OTU_1477	0	0	0	0	0	4	0	0	0	2	0	1	0	1	0	0	0	0	0	0	0	0	0	0	0	1	0	0	2	0	k__Bacteria;p__Chloroflexi;c__TK10;o__;f__;g__;s__
OTU_1478	0	2	0	0	0	0	0	0	0	0	0	0	0	0	0	0	0	2	2	0	0	1	0	1	4	0	0	1	1	0	k__Bacteria
OTU_1479	1	2	3	2	0	0	1	0	0	0	0	4	0	1	0	0	0	0	0	0	0	1	0	1	0	0	0	0	0	0	k__Bacteria;p__unidentified_Bacteria;c__Clostridia;o__Oscillospirales;f__Oscillospiraceae;g__;s__
OTU_1480	0	0	0	0	0	0	0	1	0	0	0	0	3	3	0	0	0	0	0	0	0	0	0	0	0	0	0	0	0	0	k__Bacteria;p__Bacteroidota;c__Bacteroidia;o__Sphingobacteriales;f__Sphingobacteriaceae;g__Mucilaginibacter;s__
OTU_1481	0	0	0	0	0	2	0	0	0	1	2	3	0	0	0	0	0	0	0	0	0	0	0	1	1	0	0	0	0	0	k__Bacteria;p__Myxococcota;c__Polyangia;o__Polyangiales;f__Polyangiaceae
OTU_1483	0	0	0	0	0	0	0	0	4	1	0	1	0	1	0	0	0	0	0	0	0	2	0	0	0	5	3	0	0	1	k__Bacteria;p__unidentified_Bacteria;c__unidentified_Bacteria;o__Gemmatimonadales;f__Gemmatimonadaceae;g__;s__
OTU_1484	0	3	0	0	0	0	0	0	1	0	0	3	0	0	0	0	2	2	0	0	0	0	0	2	0	0	0	0	0	0	k__Bacteria;p__Firmicutes;c__Clostridia;o__Oscillospirales;f__UCG-010;g__;s__
OTU_1485	2	2	0	2	2	2	0	0	3	1	2	0	4	11	6	27	5	12	9	8	14	12	7	4	1	7	6	15	6	7	k__Bacteria;p__unidentified_Bacteria;c__Coriobacteriia;o__Coriobacteriales;f__Eggerthellaceae;g__;s__
OTU_1486	0	0	0	0	0	2	0	0	0	6	2	2	5	3	4	0	0	0	0	0	0	0	4	4	3	5	0	6	1	0	k__Bacteria;p__Actinobacteriota;c__Thermoleophilia;o__Solirubrobacterales;f__Solirubrobacteraceae;g__Conexibacter;s__
OTU_1487	0	0	2	3	0	0	0	0	0	0	0	0	0	0	0	0	1	0	0	0	0	0	0	0	0	0	0	0	0	0	k__Bacteria;p__Bacteroidota;c__Bacteroidia;o__Bacteroidales;f__Rikenellaceae;g__Alistipes;s__
OTU_1488	0	0	0	0	0	0	0	0	0	6	0	0	0	0	0	0	0	0	0	0	0	0	0	0	0	2	1	2	0	0	k__Bacteria;p__Gemmatimonadetes;c__unidentified_Gemmatimonadetes;o__Gemmatimonadales;f__Gemmatimonadaceae;g__Gemmatimonas;s__
OTU_1489	0	0	0	0	0	0	0	0	0	0	4	0	0	0	0	0	0	0	0	0	0	2	0	0	0	0	0	0	0	0	k__Bacteria;p__Proteobacteria;c__Gammaproteobacteria;o__Burkholderiales;f__Alcaligenaceae;g__Parapusillimonas
OTU_1490	0	0	0	0	0	9	2	0	2	34	3	1	5	8	6	0	0	0	0	0	0	2	5	5	5	1	4	6	1	2	k__Bacteria;p__unidentified_Bacteria;c__Acidobacteriae;o__Acidobacteriales;f__;g__;s__
OTU_1491	0	0	0	0	0	0	0	0	0	1	0	0	0	0	0	0	0	0	0	0	0	0	0	0	2	4	0	0	0	0	k__Bacteria;p__Bacteroidota;c__Bacteroidia;o__Chitinophagales;f__Chitinophagaceae;g__Heliimonas;s__
OTU_1492	0	0	0	2	0	6	1	0	3	10	3	3	0	2	0	0	0	0	0	0	0	1	1	6	1	0	3	3	5	1	k__Bacteria;p__Proteobacteria;c__Gammaproteobacteria;o__Burkholderiales;f__Comamonadaceae
OTU_1493	2	0	4	0	2	0	0	0	0	11	0	0	1	1	11	4	6	2	47	2	3	1	3	0	3	4	3	47	4	2	k__Bacteria;p__Firmicutes;c__Clostridia;o__Lachnospirales;f__Lachnospiraceae
OTU_1494	0	0	0	0	0	3	0	1	0	0	0	0	0	0	0	0	0	0	0	0	0	0	0	3	0	1	0	0	0	0	k__Bacteria;p__unidentified_Bacteria;c__Vicinamibacteria;o__Vicinamibacterales;f__;g__;s__
OTU_1495	0	0	0	0	1	0	0	0	0	0	0	0	0	0	0	0	0	0	0	0	0	0	1	0	0	0	0	0	0	0	k__Bacteria;p__unidentified_Bacteria;c__Alphaproteobacteria;o__Rickettsiales;f__;g__;s__
OTU_1496	0	0	2	2	0	0	0	0	0	0	0	0	0	0	0	14	0	0	1	0	0	0	0	0	2	0	0	0	0	0	k__Bacteria;p__Firmicutes;c__Clostridia;o__Lachnospirales;f__Lachnospiraceae;g__Cellulosilyticum;s__
OTU_1497	0	0	0	0	0	0	0	0	0	6	2	0	0	0	0	0	0	0	0	0	0	0	0	0	0	0	0	0	0	3	k__Bacteria;p__Gemmatimonadetes;c__unidentified_Gemmatimonadetes;o__Gemmatimonadales;f__Gemmatimonadaceae;g__Gemmatimonas;s__
OTU_1498	5	0	3	2	0	0	0	0	0	0	0	0	0	0	0	0	0	3	0	2	0	0	0	0	0	0	0	0	0	0	k__Bacteria;p__Firmicutes;c__Clostridia;o__Peptostreptococcales-Tissierellales;f__Anaerovoracaceae;g__[Eubacterium]_brachy_group;s__
OTU_1499	0	0	0	0	0	0	0	0	2	1	0	0	0	0	0	0	0	0	0	0	0	0	0	0	0	1	0	0	0	0	k__Bacteria;p__Firmicutes;c__Clostridia;o__Oscillospirales;f__Ruminococcaceae;g__Anaerofilum;s__
OTU_1500	1	3	5	4	0	0	0	0	0	11	0	4	4	0	10	5	8	0	14	1	13	10	2	2	1	3	2	8	2	0	k__Bacteria;p__Firmicutes;c__Clostridia;o__Clostridia_UCG-014;f__;g__;s__
OTU_1501	0	2	0	1	0	0	0	0	0	0	0	0	0	0	1	0	2	0	0	0	2	0	0	0	0	0	0	0	0	0	k__Bacteria;p__Firmicutes;c__Clostridia;o__Oscillospirales;f__UCG-010;g__;s__
OTU_1502	0	0	0	0	0	0	0	0	0	0	0	0	0	0	0	0	0	0	3	0	14	0	0	0	0	0	0	16	0	8	k__Bacteria;p__Firmicutes;c__Clostridia;o__Peptostreptococcales-Tissierellales;f__Anaerovoracaceae;g__Family_XIII_AD3011_group;s__
OTU_1503	0	0	0	0	0	0	0	0	1	0	0	0	0	0	0	0	0	0	0	0	0	0	0	0	1	0	0	0	0	0	k__Bacteria
OTU_1504	1	0	2	0	3	0	0	0	0	0	0	0	0	0	0	1	1	3	0	0	0	0	0	0	0	0	0	0	0	0	k__Bacteria;p__Firmicutes;c__Clostridia;o__Oscillospirales;f__Ruminococcaceae;g__Ruminococcus;s__
OTU_1505	0	0	0	0	0	0	3	0	2	0	0	0	0	0	0	0	0	0	0	0	0	4	1	0	0	0	0	0	0	0	k__Bacteria;p__unidentified_Bacteria;c__Clostridia;o__Oscillospirales;f__Ruminococcaceae;g__;s__
OTU_1506	0	0	0	0	0	0	0	0	0	0	0	0	5	0	0	0	0	0	0	0	0	0	0	0	0	0	0	0	1	0	k__Bacteria;p__Chloroflexi;c__Ktedonobacteria;o__Ktedonobacterales;f__Ktedonobacteraceae;g__HSB_OF53-F07;s__
OTU_1507	0	0	0	0	0	1	0	0	0	3	0	0	0	0	0	0	0	0	0	0	0	0	0	0	0	0	0	0	0	0	k__Bacteria;p__Actinobacteria;c__unidentified_Actinobacteria;o__Corynebacteriales;f__Mycobacteriaceae;g__Mycobacterium
OTU_1508	0	0	2	0	0	0	0	0	0	0	0	0	0	0	0	2	1	0	0	0	0	0	0	0	3	0	0	0	0	0	k__Bacteria;p__Bacteroidota;c__Bacteroidia
OTU_1509	0	0	0	0	0	2	0	0	0	3	0	0	5	2	0	0	0	0	0	0	0	0	0	0	0	2	3	0	1	0	k__Bacteria;p__Verrucomicrobiota;c__Verrucomicrobiae;o__Pedosphaerales;f__Pedosphaeraceae;g__;s__
OTU_1510	15	2	4	6	2	0	0	0	0	0	0	0	0	0	0	6	1	18	0	2	0	0	0	0	0	0	0	0	0	0	k__Bacteria;p__Firmicutes;c__Clostridia;o__Clostridia_UCG-014;f__;g__;s__
OTU_1511	0	0	0	0	0	0	6	0	2	9	0	2	0	0	0	0	0	0	0	0	0	0	2	1	3	1	3	1	0	3	k__Bacteria;p__Proteobacteria;c__Alphaproteobacteria;o__Rhizobiales;f__Xanthobacteraceae;g__Rhodopseudomonas;s__Rhodopseudomonas_sp
OTU_1512	0	0	0	0	0	0	0	0	0	0	1	3	3	0	0	0	0	0	0	0	0	0	0	0	0	0	0	0	2	0	k__Bacteria;p__Bdellovibrionota;c__Bdellovibrionia;o__Bacteriovoracales;f__Bacteriovoracaceae;g__Bacteriovorax;s__
OTU_1513	0	0	0	4	0	0	0	0	0	0	0	0	0	0	0	0	0	3	18	1	1	0	9	0	0	0	0	0	0	0	k__Bacteria;p__Bacteroidota;c__Bacteroidia;o__Bacteroidales;f__Muribaculaceae;g__;s__
OTU_1514	0	0	0	0	0	0	0	0	0	0	1	2	0	1	0	0	0	0	0	0	0	0	0	0	0	2	0	3	2	0	k__Bacteria;p__unidentified_Bacteria;c__Gammaproteobacteria;o__Xanthomonadales;f__Xanthomonadaceae;g__;s__
OTU_1515	5	0	2	3	3	0	0	0	0	0	0	0	0	3	4	7	3	3	2	0	2	8	1	0	3	3	4	0	1	0	k__Bacteria;p__Firmicutes;c__Bacilli;o__RF39;f__;g__;s__
OTU_1516	0	0	2	0	0	0	0	0	0	0	0	0	0	0	1	0	0	1	0	0	0	0	0	0	0	0	0	0	0	0	k__Bacteria
OTU_1517	0	0	0	0	0	0	0	0	0	0	0	2	0	0	0	0	0	0	0	0	0	0	0	0	0	0	0	0	0	2	k__Bacteria;p__Myxococcota;c__Polyangia;o__Haliangiales;f__Haliangiaceae;g__Haliangium;s__
OTU_1520	0	1	0	0	2	0	0	0	0	0	0	0	0	0	5	2	0	0	1	3	1	0	2	0	0	2	2	0	0	14	k__Bacteria;p__Bacteroidota;c__Bacteroidia;o__Bacteroidales;f__Muribaculaceae;g__;s__
OTU_1521	0	0	0	0	0	0	2	0	0	1	0	0	0	0	0	0	0	0	0	0	2	0	0	0	0	2	0	0	1	0	k__Bacteria;p__unidentified_Bacteria;c__Saccharimonadia;o__Saccharimonadales;f__Saccharimonadaceae;g__TM7a;s__
OTU_1523	0	2	0	0	1	2	0	0	0	0	0	0	0	0	0	0	0	0	0	0	0	0	0	0	0	2	4	1	0	0	k__Bacteria;p__Firmicutes;c__Clostridia;o__Oscillospirales;f__UCG-010;g__;s__
OTU_1524	0	0	0	0	0	0	0	0	0	4	1	1	0	0	0	0	0	0	0	0	0	0	0	4	0	0	0	0	0	0	k__Bacteria;p__Proteobacteria;c__Alphaproteobacteria;o__Rhizobiales;f__Labraceae;g__Labrys;s__
OTU_1525	0	0	0	0	0	1	0	0	0	0	2	0	0	3	0	0	0	0	0	0	0	0	0	0	0	0	0	0	0	0	k__Bacteria;p__unidentified_Bacteria;c__Gammaproteobacteria;o__Xanthomonadales;f__Xanthomonadaceae;g__;s__
OTU_1526	0	0	0	0	0	0	0	0	3	2	2	0	0	0	0	0	0	0	0	0	0	0	0	2	0	0	0	0	3	0	k__Bacteria;p__Chloroflexi;c__Ktedonobacteria;o__C0119;f__;g__;s__
OTU_1527	0	0	0	0	0	0	0	0	2	7	0	1	2	0	0	0	0	0	0	0	0	0	0	2	0	0	1	2	0	2	k__Bacteria;p__Acidobacteriota;c__Thermoanaerobaculia;o__Thermoanaerobaculales;f__Thermoanaerobaculaceae;g__Subgroup_10
OTU_1528	0	0	0	0	2	0	3	4	0	0	0	0	0	0	0	0	0	5	0	2	0	2	2	0	0	0	0	0	0	0	k__Bacteria
OTU_1529	0	0	0	0	0	0	3	0	4	0	0	0	0	0	0	0	0	0	0	0	0	0	0	0	0	0	0	0	0	0	k__Bacteria;p__Actinobacteriota;c__Coriobacteriia;o__Coriobacteriales;f__Atopobiaceae;g__Libanicoccus;s__
OTU_1530	0	0	0	0	0	1	2	0	0	1	2	0	1	0	0	0	0	0	0	0	0	0	2	0	0	3	2	0	1	2	k__Bacteria;p__unidentified_Bacteria;c__Alphaproteobacteria;o__Caulobacterales;f__Caulobacteraceae;g__;s__
OTU_1531	0	0	0	0	0	0	0	0	0	3	0	2	0	0	0	0	0	0	0	0	0	0	0	0	4	0	3	0	0	1	k__Bacteria;p__Gemmatimonadetes;c__unidentified_Gemmatimonadetes;o__Gemmatimonadales;f__Gemmatimonadaceae;g__Gemmatimonas
OTU_1532	0	0	0	0	0	2	0	0	0	4	4	0	0	2	4	0	0	0	0	0	2	0	0	2	0	1	0	0	0	0	k__Bacteria;p__Bacteroidota;c__Bacteroidia;o__Chitinophagales;f__Chitinophagaceae;g__Parafilimonas;s__
OTU_1533	0	1	3	0	0	0	0	0	0	0	0	1	1	0	0	0	0	0	0	0	0	0	0	0	0	0	1	0	0	0	k__Bacteria
OTU_1534	0	0	0	0	0	0	0	0	0	0	0	0	2	5	0	0	0	0	0	0	0	0	0	0	0	1	2	5	0	0	k__Bacteria;p__Verrucomicrobiota;c__Verrucomicrobiae;o__Chthoniobacterales;f__Chthoniobacteraceae
OTU_1535	0	1	3	0	0	0	0	0	0	0	0	0	0	0	0	0	0	1	0	0	0	0	0	2	0	0	0	0	0	0	k__Bacteria;p__Bacteroidota;c__Bacteroidia;o__Bacteroidales;f__Marinifilaceae;g__Odoribacter;s__
OTU_1536	0	0	0	0	3	0	0	0	0	0	0	0	0	0	0	3	0	0	0	0	0	2	0	1	1	0	0	0	0	3	k__Bacteria;p__Verrucomicrobiota;c__Kiritimatiellae;o__WCHB1-41;f__;g__;s__
OTU_1537	0	0	0	0	0	4	1	0	0	6	1	0	0	1	0	0	0	0	0	0	0	0	2	2	4	0	0	0	0	0	k__Bacteria;p__Actinobacteria;c__unidentified_Actinobacteria;o__Frankiales;f__Acidothermaceae;g__Acidothermus;s__
OTU_1538	0	0	0	0	0	0	0	0	0	0	0	1	0	0	0	1	0	0	0	0	0	0	0	0	0	0	0	0	0	0	k__Bacteria;p__Firmicutes;c__Clostridia;o__Oscillospirales;f__Butyricicoccaceae;g__Butyricicoccus
OTU_1539	6	0	2	1	2	0	0	0	1	2	0	0	0	0	0	0	1	0	0	1	0	0	0	0	2	0	1	0	0	0	k__Bacteria;p__Firmicutes;c__Bacilli;o__Acholeplasmatales;f__Acholeplasmataceae;g__Anaeroplasma;s__
OTU_1540	0	0	0	0	0	0	0	0	0	0	0	0	0	1	1	3	0	1	0	0	2	2	0	0	0	0	0	0	0	2	k__Bacteria;p__unidentified_Bacteria;c__Clostridia;o__Oscillospirales;f__Ruminococcaceae;g__;s__
OTU_1541	0	0	0	0	0	0	0	0	0	0	0	0	0	0	0	0	0	0	0	0	0	0	0	0	0	0	0	0	1	0	k__Bacteria;p__unidentified_Bacteria;c__Alphaproteobacteria;o__unidentified_Alphaproteobacteria;f__unidentified_Alphaproteobacteria;g__unidentified_Alphaproteobacteria;s__Rhodospirillaceae_bacterium
OTU_1542	0	0	0	0	0	0	0	0	0	3	1	2	0	0	0	0	0	0	0	0	0	0	1	1	0	0	1	0	0	1	k__Bacteria;p__unidentified_Bacteria;c__unidentified_Bacteria;o__unidentified_Bacteria;f__unidentified_Bacteria;g__unidentified_Bacteria;s__delta_proteobacterium_WX81
OTU_1543	1	0	4	2	2	0	0	0	0	0	0	0	0	0	0	0	1	0	0	0	0	0	0	0	0	0	0	0	0	0	k__Bacteria;p__Firmicutes;c__Clostridia;o__Lachnospirales;f__Defluviitaleaceae;g__Defluviitaleaceae_UCG-011;s__
OTU_1544	0	0	0	0	0	0	0	0	0	0	0	0	0	0	0	0	0	0	0	0	0	0	0	0	0	0	0	2	0	0	k__Bacteria;p__Actinobacteria;c__unidentified_Actinobacteria;o__Propionibacteriales;f__Nocardioidaceae;g__Nocardioides
OTU_1545	0	0	0	0	0	2	0	0	0	4	0	0	0	0	0	0	0	0	0	0	0	0	0	0	0	0	0	0	0	0	k__Bacteria;p__unidentified_Bacteria;c__Alphaproteobacteria;o__Elsterales;f__;g__;s__
OTU_1546	0	0	0	0	0	0	0	0	2	2	0	0	0	0	0	0	0	0	0	0	0	0	0	5	0	0	1	0	0	0	k__Bacteria;p__Bdellovibrionota;c__Oligoflexia;o__0319-6G20
OTU_1547	13	0	0	3	0	0	0	0	0	0	0	0	0	0	0	0	2	0	0	1	0	0	0	0	4	0	0	0	0	0	k__Bacteria;p__Bacteroidota;c__Bacteroidia;o__Bacteroidales;f__Muribaculaceae;g__;s__
OTU_1548	0	5	3	0	0	0	0	0	0	0	0	0	0	0	4	0	0	0	0	0	0	0	0	0	0	0	0	0	0	0	k__Bacteria;p__Firmicutes;c__Bacilli;o__Erysipelotrichales;f__Erysipelatoclostridiaceae;g__UCG-004;s__
OTU_1549	15	0	0	0	0	0	0	0	0	0	0	0	0	0	0	0	0	0	0	0	0	0	0	0	0	0	0	0	0	0	k__Bacteria;p__Firmicutes;c__Clostridia;o__Lachnospirales;f__Lachnospiraceae;g__Lachnospiraceae_NK4A136_group;s__
OTU_1550	0	0	0	0	0	0	0	0	0	0	0	0	0	0	0	0	0	0	0	0	1	0	0	0	0	0	0	0	1	0	k__Bacteria;p__Actinobacteriota;c__Acidimicrobiia;o__Microtrichales;f__Iamiaceae;g__Iamia;s__
OTU_1551	0	0	0	0	0	0	0	1	0	0	0	0	0	0	0	0	0	0	0	0	0	0	0	0	0	0	0	0	0	0	k__Bacteria;p__Firmicutes;c__Bacilli;o__RF39;f__;g__;s__
OTU_1552	0	0	0	0	0	0	0	0	0	1	2	0	0	0	1	0	0	0	0	0	0	0	2	1	1	0	0	0	0	2	k__Bacteria;p__Actinobacteria;c__unidentified_Actinobacteria;o__Micromonosporales;f__Micromonosporaceae;g__Luedemannella
OTU_1554	0	0	0	0	0	2	0	0	0	3	0	0	0	4	0	0	0	0	0	0	0	0	0	0	1	2	0	0	0	0	k__Bacteria;p__Chloroflexi;c__SHA-26;o__;f__;g__;s__
OTU_1555	0	0	0	0	0	0	0	0	0	0	0	0	0	0	0	0	0	0	0	0	0	0	0	0	0	1	0	0	0	0	k__Bacteria;p__Proteobacteria;c__Gammaproteobacteria;o__Xanthomonadales;f__Rhodanobacteraceae;g__Rudaea;s__
OTU_1556	0	0	0	0	0	0	0	0	0	3	0	1	0	0	0	0	0	0	0	0	0	0	0	0	0	1	1	0	0	1	k__Bacteria;p__Bdellovibrionota;c__Bdellovibrionia;o__Bdellovibrionales;f__Bdellovibrionaceae;g__Bdellovibrio;s__
OTU_1557	0	2	0	0	0	0	0	0	0	0	0	0	0	0	2	0	0	4	0	0	2	2	1	0	0	0	0	0	0	0	k__Bacteria;p__Firmicutes;c__Clostridia
OTU_1558	0	0	0	0	0	1	0	0	0	3	0	0	0	0	0	0	0	0	0	0	0	0	1	3	0	0	0	0	0	0	k__Bacteria;p__Proteobacteria;c__Gammaproteobacteria;o__Burkholderiales;f__Comamonadaceae
OTU_1559	0	0	0	0	0	0	0	0	0	6	0	0	0	0	0	0	0	0	0	0	0	0	0	0	0	3	0	0	0	0	k__Bacteria
OTU_1560	0	0	0	0	0	0	0	0	0	3	0	0	1	2	2	0	0	0	0	0	0	0	1	4	1	0	0	2	0	0	k__Bacteria;p__Myxococcota;c__Polyangia;o__Polyangiales;f__Phaselicystidaceae;g__Phaselicystis;s__
OTU_1561	0	0	0	0	0	1	0	0	0	5	0	0	0	0	0	0	0	0	0	0	0	0	0	0	1	0	1	0	0	0	k__Bacteria;p__Actinobacteriota;c__MB-A2-108;o__;f__;g__;s__
OTU_1562	0	0	0	0	0	0	2	0	0	0	0	0	0	0	0	0	0	0	0	0	0	0	0	0	0	0	0	0	0	0	k__Bacteria;p__Bacteroidota;c__Bacteroidia;o__Bacteroidales;f__Rikenellaceae;g__Alistipes;s__Alistipes_shahii
OTU_1563	0	0	0	0	0	1	0	0	3	2	0	0	1	0	0	0	0	0	0	0	0	1	0	0	2	0	0	0	0	1	k__Bacteria;p__Proteobacteria;c__Alphaproteobacteria;o__Rickettsiales;f__SM2D12;g__;s__
OTU_1564	0	0	0	0	0	0	0	0	0	0	0	0	0	0	0	0	0	0	0	0	0	0	0	0	1	2	0	0	0	0	k__Bacteria;p__Actinobacteriota;c__Acidimicrobiia;o__Microtrichales;f__Iamiaceae;g__Iamia;s__
OTU_1565	0	0	0	1	0	0	0	0	0	10	0	0	0	0	3	0	0	4	0	0	1	0	0	0	0	0	2	0	1	0	k__Bacteria;p__Firmicutes;c__Bacilli;o__RF39;f__;g__;s__
OTU_1566	0	0	0	0	0	0	0	0	0	3	3	0	0	0	0	0	0	0	0	0	0	0	0	3	0	0	0	0	2	0	k__Bacteria;p__Acidobacteriota;c__Acidobacteriae;o__Subgroup_2;f__;g__;s__
OTU_1567	0	0	0	0	0	0	1	0	0	1	0	0	0	0	0	0	0	0	0	0	0	0	4	0	2	0	1	0	0	1	k__Bacteria;p__unidentified_Bacteria;c__Chloroflexia;o__Chloroflexales;f__Roseiflexaceae;g__;s__
OTU_1568	0	0	0	0	0	0	0	0	0	0	0	0	0	3	0	1	1	0	4	0	0	0	0	0	0	0	0	7	0	3	k__Bacteria;p__Bacteroidota;c__Bacteroidia;o__Bacteroidales;f__Rikenellaceae;g__Rikenellaceae_RC9_gut_group;s__
OTU_1569	1	0	0	0	0	3	0	0	0	0	1	2	0	3	2	0	0	0	0	0	0	0	0	0	0	0	0	0	0	0	k__Bacteria;p__unidentified_Bacteria;c__Saccharimonadia;o__Saccharimonadales;f__Saccharimonadaceae;g__Candidatus_Saccharimonas;s__
OTU_1570	3	11	5	2	0	4	0	1	0	0	8	1	0	7	2	0	0	1	3	3	10	2	14	0	0	0	3	0	0	0	k__Bacteria;p__Firmicutes;c__Bacilli;o__Lactobacillales;f__Lactobacillaceae
OTU_1571	0	0	0	0	0	3	1	3	0	0	0	0	0	0	0	0	1	0	0	2	0	0	0	1	0	0	1	0	0	1	k__Bacteria
OTU_1572	0	0	0	0	0	0	0	0	0	3	0	0	0	0	0	0	0	0	0	0	0	0	0	0	0	0	0	0	0	0	k__Bacteria;p__unidentified_Bacteria;c__Polyangia;o__Polyangiales;f__Sandaracinaceae;g__;s__
OTU_1573	0	0	0	0	0	0	0	0	0	0	0	0	0	0	0	0	0	0	0	0	0	0	0	1	0	0	0	0	2	3	k__Bacteria;p__Actinobacteriota;c__MB-A2-108;o__;f__;g__;s__
OTU_1574	0	0	0	0	0	2	0	0	0	3	0	0	1	2	0	0	0	0	0	0	0	0	0	0	0	1	1	0	0	0	k__Bacteria;p__Acidobacteriota;c__Thermoanaerobaculia;o__Thermoanaerobaculales;f__Thermoanaerobaculaceae;g__Subgroup_10
OTU_1575	0	0	0	0	0	0	0	0	0	1	0	0	0	0	0	0	0	0	0	0	0	0	0	0	0	0	0	0	0	0	k__Bacteria;p__Proteobacteria;c__Gammaproteobacteria;o__Pseudomonadales
OTU_1576	0	0	0	0	0	0	0	0	0	1	4	1	0	0	0	0	0	0	0	0	0	0	0	0	0	0	0	0	0	0	k__Bacteria;p__Verrucomicrobiota;c__Verrucomicrobiae;o__Chthoniobacterales;f__Chthoniobacteraceae;g__Chthoniobacter;s__
OTU_1577	1	0	0	0	2	0	0	0	0	0	0	0	0	3	0	1	0	2	0	2	0	0	0	0	0	0	0	0	1	6	k__Bacteria;p__Synergistota;c__Synergistia;o__Synergistales;f__Synergistaceae;g__Pyramidobacter;s__
OTU_1578	0	0	0	0	0	0	0	0	0	0	1	0	0	0	0	0	0	0	0	0	0	0	0	0	0	0	0	2	0	0	k__Bacteria;p__Firmicutes;c__Bacilli;o__RF39;f__;g__;s__
OTU_1579	0	0	0	0	0	0	0	1	0	0	3	1	0	0	0	0	0	0	0	0	0	0	3	0	0	0	0	0	0	0	k__Bacteria;p__Planctomycetota;c__Phycisphaerae;o__Tepidisphaerales;f__WD2101_soil_group;g__;s__
OTU_1580	0	0	0	0	0	0	0	0	0	4	0	0	0	0	0	0	0	0	0	0	0	0	0	1	0	2	0	1	0	0	k__Bacteria;p__Planctomycetota;c__Phycisphaerae;o__Tepidisphaerales;f__WD2101_soil_group;g__;s__
OTU_1581	0	0	0	2	1	0	0	0	3	0	0	0	0	0	1	2	0	0	0	0	0	0	0	0	0	2	0	1	1	0	k__Bacteria;p__Proteobacteria;c__Gammaproteobacteria;o__Enterobacterales;f__Pasteurellaceae;g__Actinobacillus;s__Bisgaard_Taxon_10
OTU_1582	0	5	0	0	0	0	0	1	1	3	1	1	0	0	1	0	0	0	2	0	0	0	0	0	0	0	0	0	0	0	k__Bacteria;p__Firmicutes;c__Bacilli;o__Erysipelotrichales;f__Erysipelatoclostridiaceae;g__UCG-004;s__
OTU_1583	0	0	0	0	0	0	0	0	4	3	0	0	0	0	0	0	0	0	0	0	0	0	0	1	2	0	0	0	0	0	k__Bacteria;p__Gemmatimonadetes;c__unidentified_Gemmatimonadetes;o__Gemmatimonadales;f__Gemmatimonadaceae;g__Gemmatimonas;s__
OTU_1584	0	0	0	0	0	0	0	0	2	1	0	0	0	0	0	0	0	0	0	0	0	0	0	0	0	0	0	0	0	0	k__Bacteria;p__Kapabacteria;c__unidentified_Kapabacteria;o__Kapabacteriales;f__;g__;s__
OTU_1585	0	0	0	0	0	1	0	0	0	1	1	0	0	0	0	0	0	0	0	0	0	0	0	0	3	0	0	0	0	0	k__Bacteria;p__Acidobacteriota;c__Acidobacteriae;o__Subgroup_2;f__;g__;s__
OTU_1586	0	0	0	0	0	0	0	0	0	1	0	0	0	3	0	0	0	0	0	0	0	1	1	5	1	0	1	0	0	0	k__Bacteria;p__Verrucomicrobiota;c__Verrucomicrobiae;o__Pedosphaerales;f__Pedosphaeraceae;g__Pedosphaera;s__
OTU_1587	0	0	0	0	0	0	0	0	0	0	0	0	0	0	0	0	0	0	3	0	0	0	0	0	0	0	0	7	0	1	k__Bacteria;p__Firmicutes;c__Bacilli;o__Acholeplasmatales;f__Acholeplasmataceae;g__Anaeroplasma;s__
OTU_1588	0	0	0	0	0	0	0	1	0	0	0	1	0	0	0	0	0	0	0	0	2	0	0	1	0	0	2	0	7	0	k__Bacteria;p__Firmicutes;c__Clostridia;o__Clostridia_vadinBB60_group
OTU_1589	0	4	0	0	0	0	0	0	0	0	0	0	0	0	0	0	0	1	0	0	0	0	0	0	0	0	0	0	0	0	k__Bacteria;p__Firmicutes;c__Clostridia;o__Lachnospirales;f__Lachnospiraceae;g__Lachnospiraceae_NK4A136_group;s__
OTU_1590	0	0	0	0	0	0	3	0	3	12	1	0	0	3	2	0	0	0	0	0	1	0	0	5	4	2	0	0	4	2	k__Bacteria;p__Proteobacteria;c__Gammaproteobacteria;o__unidentified_Gammaproteobacteria;f__unidentified_Gammaproteobacteria;g__Acidibacter;s__
OTU_1591	0	0	0	0	0	0	0	0	0	0	0	2	0	0	0	0	0	0	0	0	0	0	0	0	1	2	0	0	7	0	k__Bacteria;p__Chloroflexi;c__TK10;o__;f__;g__;s__
OTU_1592	0	0	0	0	0	0	1	0	0	0	0	0	0	0	0	0	0	0	0	0	0	0	0	0	0	2	0	0	1	0	k__Bacteria;p__Bacteroidota;c__Bacteroidia;o__Sphingobacteriales;f__Sphingobacteriaceae;g__Mucilaginibacter;s__
OTU_1593	0	0	0	0	2	0	0	0	0	0	0	0	0	0	0	0	0	6	4	0	5	0	0	0	0	0	0	0	0	0	k__Bacteria;p__Firmicutes;c__Bacilli;o__RF39;f__;g__;s__
OTU_1594	0	0	0	3	0	0	0	0	0	0	0	0	0	0	0	0	0	0	2	0	0	0	0	0	1	0	0	0	1	2	k__Bacteria;p__Firmicutes;c__Clostridia;o__Oscillospirales
OTU_1595	9	0	0	1	2	0	0	0	0	0	0	0	0	0	0	0	0	0	0	0	0	0	0	1	1	0	0	0	0	0	k__Bacteria;p__Bacteroidota;c__Bacteroidia;o__Bacteroidales;f__Muribaculaceae;g__;s__
OTU_1596	0	0	2	0	1	0	0	0	0	0	2	1	6	0	0	2	1	0	0	0	2	0	0	1	0	0	0	0	2	0	k__Bacteria;p__Firmicutes;c__Bacilli;o__Erysipelotrichales;f__Erysipelotrichaceae;g__Dielma;s__
OTU_1597	7	0	0	0	0	0	0	0	2	4	0	0	1	0	0	0	0	0	0	0	0	0	0	0	0	0	0	0	0	0	k__Bacteria;p__Proteobacteria;c__Gammaproteobacteria;o__Enterobacterales;f__Pasteurellaceae;g__Actinobacillus
OTU_1598	0	0	0	0	0	2	0	0	0	0	0	0	0	0	0	0	0	0	0	0	1	0	0	2	0	0	0	0	0	0	k__Bacteria;p__unidentified_Bacteria;c__Gammaproteobacteria;o__Diplorickettsiales;f__Diplorickettsiaceae;g__;s__
OTU_1599	0	0	0	0	0	0	0	0	0	0	1	0	0	2	0	0	0	0	0	0	0	0	0	2	0	0	0	2	0	0	k__Bacteria;p__Verrucomicrobiota;c__Verrucomicrobiae;o__Chthoniobacterales;f__Chthoniobacteraceae;g__Candidatus_Udaeobacter;s__
OTU_1600	2	0	4	0	0	0	0	0	0	0	0	0	0	0	0	0	0	0	0	0	0	0	0	0	0	0	0	0	0	0	k__Bacteria;p__unidentified_Bacteria;c__Clostridia;o__Christensenellales;f__Christensenellaceae;g__;s__
OTU_1601	0	0	0	0	0	0	0	0	0	0	3	0	0	0	0	0	0	0	0	0	0	0	0	0	0	0	0	4	5	0	k__Bacteria;p__Bacteroidota;c__Bacteroidia;o__Sphingobacteriales;f__CWT_CU03-E12;g__;s__
OTU_1602	0	0	0	0	0	0	0	0	0	0	2	1	1	1	0	0	0	0	0	0	0	0	0	0	0	0	0	1	0	0	k__Bacteria;p__Chloroflexi;c__Anaerolineae;o__RBG-13-54-9;f__;g__;s__
OTU_1603	0	0	0	0	0	0	0	0	0	0	0	0	0	0	0	0	0	0	0	0	0	0	0	0	0	0	0	0	0	0	k__Bacteria;p__unidentified_Bacteria;c__Alphaproteobacteria;o__Rickettsiales;f__Rickettsiaceae;g__;s__
OTU_1604	0	2	0	2	0	0	0	0	0	0	0	0	0	0	0	1	1	0	1	0	0	0	1	0	0	2	0	0	0	0	k__Bacteria;p__Firmicutes;c__Clostridia;o__Monoglobales;f__Monoglobaceae;g__Monoglobus
OTU_1605	0	0	0	0	0	1	0	0	0	2	1	0	0	0	0	0	0	0	0	0	3	0	0	1	0	0	1	0	2	0	k__Bacteria
OTU_1606	0	0	0	0	0	2	0	0	0	2	0	0	1	0	0	0	0	0	0	0	0	0	0	0	0	0	1	2	0	0	k__Bacteria;p__Chloroflexi;c__JG30-KF-CM66;o__;f__;g__;s__
OTU_1607	0	0	0	0	0	3	0	0	0	1	0	0	2	0	0	0	0	0	0	0	0	0	0	1	3	0	1	1	2	0	k__Bacteria;p__Chloroflexi;c__Ktedonobacteria;o__Ktedonobacterales;f__Ktedonobacteraceae;g__JG30a-KF-32;s__
OTU_1608	0	0	0	0	0	0	0	0	0	2	1	0	3	3	3	0	0	0	0	0	0	0	1	3	0	1	0	1	0	0	k__Bacteria;p__unidentified_Bacteria;c__unidentified_Bacteria;o__Frankiales;f__Sporichthyaceae;g__;s__
OTU_1609	4	0	0	2	1	0	0	0	0	0	0	0	0	0	0	0	0	0	0	0	0	0	0	0	0	0	0	0	0	0	k__Bacteria;p__Firmicutes;c__Clostridia;o__Clostridiales;f__Clostridiaceae;g__Candidatus_Arthromitus;s__Candidatus_Arthromitus_sp_SFB-mouse-NL
OTU_1610	0	0	0	0	0	0	0	0	0	0	0	0	0	0	0	0	0	0	0	0	1	0	0	0	3	0	0	0	0	0	k__Bacteria;p__NB1-j;c__;o__;f__;g__;s__
OTU_1611	0	0	0	0	0	0	0	0	2	4	0	0	0	0	2	0	0	0	0	0	0	0	0	0	0	0	0	0	0	0	k__Bacteria;p__Proteobacteria;c__Alphaproteobacteria;o__Caulobacterales;f__Caulobacteraceae;g__Phenylobacterium;s__
OTU_1612	0	0	0	0	0	0	0	0	0	0	0	0	0	0	1	0	0	0	0	0	0	0	1	0	0	0	1	0	2	0	k__Bacteria;p__Proteobacteria;c__Gammaproteobacteria;o__Burkholderiales
OTU_1613	2	0	2	2	10	0	0	0	5	6	2	0	3	2	5	1	3	18	2	2	1	5	1	5	3	0	2	3	0	0	k__Bacteria;p__Firmicutes;c__Bacilli;o__RF39;f__;g__;s__
OTU_1614	0	0	0	0	0	0	0	3	0	2	0	0	0	0	2	0	0	0	0	0	0	0	0	0	0	0	0	0	0	0	k__Bacteria
OTU_1615	0	0	0	0	0	1	0	0	0	3	0	0	0	0	0	0	0	0	0	0	0	0	1	0	3	0	0	0	0	1	k__Bacteria;p__Proteobacteria;c__Gammaproteobacteria;o__Burkholderiales;f__SC-I-84;g__;s__
OTU_1616	0	0	0	0	0	3	0	0	0	0	0	0	0	0	0	1	0	0	0	3	0	0	0	0	0	1	0	0	1	0	k__Bacteria;p__Firmicutes;c__Clostridia;o__Oscillospirales;f__Oscillospiraceae;g__UCG-005;s__
OTU_1617	4	3	5	1	0	0	0	0	0	0	0	0	0	0	0	0	0	0	0	0	0	0	0	0	0	0	0	0	0	0	k__Bacteria;p__Firmicutes;c__Clostridia;o__Oscillospirales;f__UCG-010;g__;s__
OTU_1618	0	3	2	4	7	0	1	0	0	5	0	0	0	0	0	0	0	2	1	0	1	0	0	0	0	0	0	1	0	0	k__Bacteria;p__Cyanobacteria;c__Vampirivibrionia;o__Gastranaerophilales;f__;g__;s__
OTU_1619	3	1	5	3	10	2	8	1	6	2	4	4	7	2	2	4	9	0	3	4	4	0	1	0	0	0	2	2	0	1	k__Bacteria;p__Firmicutes;c__Clostridia;o__Lachnospirales;f__Lachnospiraceae;g__Blautia
OTU_1620	0	0	0	0	0	2	0	0	3	1	0	0	0	0	0	0	0	0	0	0	0	0	0	1	2	1	0	1	0	1	k__Bacteria
OTU_1621	0	0	1	1	0	0	0	0	0	0	0	0	0	0	0	0	1	0	0	0	0	0	0	0	0	0	0	0	0	0	k__Bacteria;p__Actinobacteriota;c__Coriobacteriia;o__Coriobacteriales;f__Eggerthellaceae;g__Enterorhabdus;s__
OTU_1622	0	0	0	0	0	0	0	0	0	0	0	0	0	0	0	0	0	0	0	0	0	0	0	0	0	0	0	3	0	0	k__Bacteria;p__Actinobacteriota;c__Thermoleophilia;o__Solirubrobacterales
OTU_1623	0	0	0	0	0	1	0	0	0	0	0	0	0	0	0	0	0	0	0	0	0	0	0	0	0	1	0	1	0	0	k__Bacteria;p__Chloroflexi;c__Chloroflexia;o__Thermomicrobiales;f__JG30-KF-CM45;g__unidentified_JG30-KF-CM45;s__bacterium_Ellin6537
OTU_1624	0	0	0	0	0	0	0	0	1	0	0	2	3	0	0	0	0	0	0	0	0	0	1	3	0	0	0	0	4	0	k__Bacteria;p__unidentified_Bacteria;c__Alphaproteobacteria;o__Rhodospirillales;f__Rhodospirillaceae;g__;s__
OTU_1625	0	0	0	0	0	0	0	1	0	0	0	0	0	2	0	0	0	0	3	1	0	0	0	2	0	0	0	0	0	0	k__Bacteria;p__Firmicutes;c__Clostridia
OTU_1626	0	0	0	0	0	1	0	0	0	0	3	0	0	1	0	0	0	0	0	0	0	0	2	0	0	0	0	0	0	0	k__Bacteria;p__Nitrospirota;c__Nitrospira;o__Nitrospirales;f__Nitrospiraceae;g__;s__
OTU_1627	0	0	1	0	0	1	1	0	0	0	0	1	0	0	0	0	0	0	0	0	0	0	0	0	0	0	0	0	0	0	k__Bacteria;p__Bacteroidota;c__Bacteroidia;o__Bacteroidales;f__Prevotellaceae
OTU_1628	0	0	0	0	0	0	0	1	1	2	0	0	0	0	0	0	0	0	0	0	0	0	0	0	0	0	0	0	0	0	k__Bacteria;p__Acidobacteriota;c__Subgroup_5;o__;f__;g__;s__
OTU_1629	0	0	0	0	0	0	0	0	0	0	0	0	0	0	0	0	0	0	0	0	0	0	0	0	0	0	0	0	0	0	k__Bacteria;p__unidentified_Bacteria;c__unidentified_Bacteria;o__Gemmatimonadales;f__Gemmatimonadaceae;g__;s__
OTU_1630	0	0	0	0	0	0	0	2	0	10	0	5	0	4	1	0	0	0	0	0	0	0	8	3	0	0	1	0	5	0	k__Bacteria;p__Acidobacteriota;c__Acidobacteriae;o__Subgroup_2;f__;g__;s__
OTU_1631	0	0	0	0	0	0	0	0	0	0	0	0	0	0	0	0	0	0	0	0	0	0	1	0	0	0	0	0	0	0	k__Bacteria
OTU_1632	0	1	0	1	4	0	3	1	3	0	0	0	4	1	2	0	1	0	3	2	3	0	2	3	0	0	2	1	2	0	k__Bacteria;p__Firmicutes;c__Clostridia;o__Lachnospirales;f__Lachnospiraceae
OTU_1633	2	0	1	3	0	0	0	0	0	0	2	0	0	1	0	0	0	0	0	0	0	0	0	0	0	0	0	0	1	0	k__Bacteria;p__Firmicutes;c__Clostridia;o__Lachnospirales;f__Lachnospiraceae
OTU_1634	18	9	4	1	13	8	7	42	7	5	1	4	15	4	0	1	1	10	2	6	5	1	4	7	4	5	8	1	7	2	k__Bacteria;p__Firmicutes;c__Clostridia;o__Christensenellales;f__Christensenellaceae;g__Christensenellaceae_R-7_group
OTU_1635	0	4	3	4	4	0	3	0	0	0	1	0	1	0	3	1	4	1	1	2	5	13	3	0	0	4	3	0	1	4	k__Bacteria;p__Firmicutes;c__Clostridia;o__Oscillospirales;f__Oscillospiraceae;g__Oscillibacter;s__
OTU_1636	0	0	0	0	0	0	0	0	0	1	0	0	0	0	0	0	0	0	0	0	0	0	2	2	0	2	0	0	0	0	k__Bacteria;p__Firmicutes;c__Clostridia;o__Oscillospirales;f__Ruminococcaceae
OTU_1637	0	0	0	0	0	0	0	2	0	0	1	0	0	0	0	0	0	0	0	0	2	0	0	0	3	0	0	0	0	0	k__Bacteria;p__Actinobacteria;c__unidentified_Actinobacteria;o__Frankiales;f__Nakamurellaceae;g__Nakamurella;s__
OTU_1638	2	1	0	0	0	0	0	0	0	0	0	0	1	0	0	0	3	0	0	0	0	8	0	0	0	0	0	0	0	0	k__Bacteria;p__Firmicutes;c__Clostridia;o__Oscillospirales;f__UCG-010;g__;s__
OTU_1639	0	1	1	0	0	2	1	0	2	5	6	2	8	10	5	1	0	0	0	0	9	174	3	14	7	3	1	21	3	7	k__Bacteria;p__Bacteroidota;c__Bacteroidia;o__Bacteroidales;f__Tannerellaceae;g__Parabacteroides;s__Porphyromonadaceae_bacterium_DJF_B175
OTU_1640	0	0	0	0	0	0	2	0	0	0	0	0	0	0	0	0	0	0	0	0	0	10	1	2	1	0	0	0	0	1	k__Bacteria;p__Firmicutes;c__Clostridia;o__Lachnospirales;f__Lachnospiraceae;g__Cellulosilyticum
OTU_1641	0	0	0	0	0	0	0	1	0	4	0	0	0	0	3	0	0	0	0	0	0	0	1	0	3	0	0	4	0	0	k__Bacteria;p__Proteobacteria;c__Alphaproteobacteria;o__Sphingomonadales;f__Sphingomonadaceae;g__Novosphingobium;s__
OTU_1642	0	0	0	0	0	1	0	0	0	2	4	5	3	0	0	0	0	0	0	0	0	0	0	3	4	0	0	0	0	0	k__Bacteria;p__Actinobacteriota;c__Thermoleophilia;o__Solirubrobacterales;f__Solirubrobacteraceae;g__Conexibacter;s__
OTU_1643	0	0	0	0	0	0	2	1	0	3	0	0	0	0	0	0	0	0	0	0	0	0	0	0	0	0	0	0	2	1	k__Bacteria;p__Acidobacteriota;c__Acidobacteriae;o__Bryobacterales;f__Bryobacteraceae;g__Bryobacter;s__
OTU_1644	0	3	0	0	0	0	1	0	0	0	0	0	0	0	0	11	0	0	2	0	1	0	0	6	4	0	0	0	2	0	k__Bacteria;p__Cyanobacteria;c__Vampirivibrionia;o__Gastranaerophilales;f__;g__;s__
OTU_1645	0	0	0	3	0	0	0	0	0	0	0	0	0	0	0	0	0	2	0	0	0	0	0	0	0	0	0	0	1	0	k__Bacteria;p__unidentified_Bacteria;c__Clostridia;o__Oscillospirales;f__Ruminococcaceae;g__;s__
OTU_1646	0	0	0	0	0	0	0	0	0	0	0	0	0	0	0	0	0	0	0	0	0	0	0	0	0	0	0	0	0	0	k__Bacteria;p__Firmicutes;c__Clostridia;o__Clostridia_vadinBB60_group;f__;g__;s__
OTU_1647	0	0	0	0	0	0	0	0	0	0	0	1	0	0	0	0	0	0	0	0	0	0	0	0	0	0	0	0	0	0	k__Bacteria;p__unidentified_Bacteria;c__Bacteroidia;o__Chitinophagales;f__Chitinophagaceae;g__;s__
OTU_1648	0	0	0	0	0	0	0	0	0	2	0	0	0	0	0	0	0	0	0	0	0	0	0	0	0	0	0	0	0	2	k__Bacteria;p__Acidobacteriota;c__Acidobacteriae;o__Bryobacterales;f__Bryobacteraceae;g__Bryobacter;s__
OTU_1649	0	0	0	0	0	2	0	0	0	4	0	0	0	0	0	0	0	0	0	0	0	0	0	0	0	0	0	0	0	0	k__Bacteria;p__unidentified_Bacteria;c__Saccharimonadia;o__Saccharimonadales;f__LWQ8;g__;s__
OTU_1650	0	0	0	4	1	2	0	0	1	0	0	0	0	5	4	0	0	0	0	0	0	0	3	0	0	0	0	0	0	0	k__Bacteria;p__Desulfobacterota;c__Desulfovibrionia;o__Desulfovibrionales;f__Desulfovibrionaceae;g__Desulfovibrio
OTU_1651	0	0	0	0	0	0	0	0	0	0	0	0	4	1	0	0	0	0	0	0	0	0	0	0	0	8	0	2	1	0	k__Bacteria;p__Bacteroidota;c__Bacteroidia;o__Sphingobacteriales;f__Sphingobacteriaceae;g__Mucilaginibacter;s__
OTU_1652	0	0	0	0	0	0	0	0	3	0	0	0	0	0	0	0	0	0	3	0	0	0	2	0	0	1	3	18	3	0	k__Bacteria;p__Firmicutes;c__Clostridia;o__Lachnospirales;f__Lachnospiraceae;g__Lachnospiraceae_AC2044_group;s__
OTU_1653	6	0	6	3	0	0	0	3	0	2	0	0	2	1	0	0	1	1	1	0	0	0	4	0	0	0	0	0	0	0	k__Bacteria;p__Firmicutes;c__Clostridia;o__Lachnospirales;f__Lachnospiraceae
OTU_1654	0	0	0	0	0	0	0	0	0	0	0	0	0	0	0	0	0	0	0	0	0	0	0	1	1	0	0	0	0	0	k__Bacteria;p__Proteobacteria;c__Gammaproteobacteria;o__Diplorickettsiales;f__Diplorickettsiaceae;g__Aquicella;s__
OTU_1655	0	4	1	2	0	0	0	0	0	0	0	0	0	0	0	0	0	0	0	0	0	0	0	0	2	0	0	0	0	0	k__Bacteria;p__Firmicutes;c__Clostridia;o__Lachnospirales;f__Lachnospiraceae;g__Blautia;s__Lachnospiraceae_bacterium_28-4
OTU_1656	0	0	0	0	0	0	0	0	0	0	0	4	0	0	2	0	0	0	0	0	0	0	0	0	0	0	0	0	4	0	k__Bacteria;p__Bacteroidota;c__Bacteroidia;o__Bacteroidales
OTU_1657	0	0	0	0	0	0	0	0	0	0	2	0	0	0	0	0	0	0	0	0	0	0	0	0	0	0	0	0	0	0	k__Bacteria;p__Firmicutes;c__Bacilli;o__Erysipelotrichales;f__Erysipelotrichaceae;g__Faecalicoccus;s__Faecalicoccus_pleomorphus
OTU_1658	1	0	0	0	0	0	0	0	0	0	0	0	1	1	0	0	0	0	0	0	0	0	0	0	0	0	1	0	0	0	k__Bacteria
OTU_1659	2	0	0	0	0	0	0	0	0	5	0	0	0	0	0	0	0	0	0	0	0	0	0	0	0	0	0	0	1	0	k__Bacteria;p__Planctomycetes;c__unidentified_Planctomycetes;o__Isosphaerales;f__Isosphaeraceae;g__Aquisphaera;s__
OTU_1660	0	0	0	0	0	5	0	0	5	16	1	1	9	3	0	0	0	0	0	0	0	0	2	9	4	0	1	3	0	0	k__Bacteria
OTU_1661	0	0	0	0	0	0	0	0	0	1	0	0	0	0	0	0	0	0	0	0	0	0	0	0	2	0	0	0	0	0	k__Bacteria;p__Proteobacteria;c__Alphaproteobacteria
OTU_1662	0	0	0	0	0	0	1	0	0	2	0	0	0	0	0	0	0	0	0	0	0	0	1	0	0	0	1	0	0	0	k__Bacteria;p__Actinobacteriota;c__Thermoleophilia;o__Solirubrobacterales;f__Solirubrobacteraceae;g__Conexibacter;s__
OTU_1663	0	0	0	0	0	0	9	0	0	0	0	0	0	0	0	0	0	3	0	0	0	0	0	2	0	0	0	0	0	0	k__Bacteria
OTU_1664	0	0	0	0	0	0	0	0	0	0	0	0	0	0	0	0	0	0	0	0	0	0	1	1	0	3	0	0	1	2	k__Bacteria;p__unidentified_Bacteria;c__Alphaproteobacteria;o__Rhodospirillales;f__;g__;s__
OTU_1665	0	0	0	0	0	0	0	0	0	0	0	0	0	0	0	0	0	0	0	0	0	0	0	0	0	0	0	0	3	0	k__Bacteria;p__Verrucomicrobiota;c__Verrucomicrobiae;o__Verrucomicrobiales;f__Verrucomicrobiaceae;g__Prosthecobacter;s__
OTU_1666	0	3	17	45	7	0	1	3	2	5	1	9	27	10	7	6	12	3	12	2	5	9	2	2	0	12	6	85	16	12	k__Bacteria;p__Bacteroidota;c__Bacteroidia;o__Bacteroidales;f__Bacteroidaceae;g__Bacteroides
OTU_1667	18	0	0	0	0	0	0	0	1	0	0	1	0	0	1	0	0	0	0	0	0	0	0	0	0	0	0	0	3	0	k__Bacteria;p__Deferribacteres;c__unidentified_Deferribacteres;o__Deferribacterales;f__Deferribacteraceae;g__Mucispirillum
OTU_1668	0	0	0	0	0	0	0	0	0	0	0	0	0	0	0	0	0	0	0	0	0	2	0	0	1	0	2	0	0	0	k__Bacteria
OTU_1669	0	0	0	0	0	0	0	0	0	0	0	0	0	0	0	0	0	0	1	0	0	0	0	0	0	0	1	0	0	0	k__Bacteria
OTU_1670	0	0	0	0	0	0	0	0	0	1	0	0	0	0	0	0	0	0	0	0	0	0	2	1	2	2	0	0	2	0	k__Bacteria
OTU_1671	0	0	0	0	0	2	0	0	0	0	0	0	0	0	1	0	0	3	0	0	1	0	0	3	0	0	1	0	0	0	k__Bacteria;p__Firmicutes;c__Bacilli;o__RF39;f__;g__;s__
OTU_1672	0	0	0	0	0	0	2	0	0	2	0	0	0	0	3	0	0	0	0	0	0	0	0	0	2	0	0	0	0	0	k__Bacteria;p__unidentified_Bacteria;c__unidentified_Bacteria;o__Gemmatimonadales;f__Gemmatimonadaceae
OTU_1673	4	1	0	0	0	0	0	0	0	0	0	0	0	0	0	0	4	0	0	0	0	0	0	0	0	0	0	0	0	0	k__Bacteria;p__Proteobacteria;c__Gammaproteobacteria;o__Burkholderiales;f__Sutterellaceae;g__Parasutterella;s__
OTU_1674	0	0	0	0	0	0	0	0	0	0	0	0	0	0	0	0	0	0	0	0	0	0	0	0	0	0	2	1	0	0	k__Bacteria;p__Firmicutes;c__Clostridia;o__Oscillospirales;f__UCG-010;g__;s__
OTU_1675	0	0	0	0	0	0	0	0	0	0	0	0	0	0	2	0	0	0	0	0	2	0	0	0	0	0	0	0	0	0	k__Bacteria;p__Bacteroidota;c__Bacteroidia;o__Bacteroidales;f__Prevotellaceae
OTU_1676	0	1	0	0	0	0	0	0	0	0	0	0	0	0	0	0	0	0	0	0	0	0	0	0	0	0	0	0	0	0	k__Bacteria;p__Proteobacteria;c__Gammaproteobacteria;o__Pseudomonadales;f__Moraxellaceae;g__Acinetobacter;s__Acinetobacter_guillouiae
OTU_1677	0	0	0	0	0	0	0	0	0	3	0	0	0	0	0	0	0	0	0	0	0	0	3	2	0	0	0	0	2	0	k__Bacteria;p__unidentified_Bacteria;c__Gammaproteobacteria;o__Diplorickettsiales;f__Diplorickettsiaceae;g__;s__
OTU_1678	0	0	0	0	0	3	0	0	0	0	0	0	0	0	0	0	0	0	0	0	0	0	0	0	0	0	0	0	0	0	k__Bacteria;p__Methylomirabilota;c__Methylomirabilia;o__Rokubacteriales;f__;g__;s__
OTU_1679	0	0	0	0	0	0	0	0	0	0	0	3	1	2	0	0	0	0	0	0	0	0	0	0	0	0	0	3	0	0	k__Bacteria;p__Cyanobacteria;c__Cyanobacteriia;o__Chloroplast;f__unidentified_Chloroplast;g__unidentified_Chloroplast
OTU_1680	0	1	0	0	0	0	0	0	0	2	1	0	2	0	0	0	3	0	0	0	0	2	0	0	0	2	0	0	0	0	k__Bacteria;p__Firmicutes;c__Clostridia;o__Lachnospirales
OTU_1681	0	1	0	0	0	0	0	0	0	0	0	0	0	0	0	0	1	2	0	2	1	0	1	2	2	0	0	0	0	0	k__Bacteria;p__Firmicutes;c__Clostridia;o__Christensenellales;f__Christensenellaceae;g__Christensenellaceae_R-7_group
OTU_1682	0	0	0	0	0	0	0	0	0	0	0	0	2	0	0	0	0	0	0	0	0	0	0	0	5	0	0	0	0	1	k__Archaea
OTU_1684	0	0	0	2	0	0	0	0	0	0	0	0	0	1	0	0	0	0	0	0	0	1	0	0	0	0	0	0	0	0	k__Bacteria;p__Firmicutes;c__Clostridia;o__Clostridia_vadinBB60_group;f__;g__;s__
OTU_1685	7	0	0	0	0	0	0	0	0	0	0	0	2	0	0	0	0	0	0	0	0	0	0	0	0	0	0	0	0	0	k__Bacteria;p__Firmicutes;c__Bacilli;o__Erysipelotrichales;f__Erysipelotrichaceae;g__Dubosiella;s__
OTU_1686	0	0	0	0	0	0	0	0	0	0	0	0	0	0	1	0	0	0	3	0	0	0	0	0	0	19	4	6	1	0	k__Bacteria;p__Bacteroidota;c__Bacteroidia;o__Bacteroidales;f__Prevotellaceae;g__Paraprevotella;s__
OTU_1687	0	0	0	0	0	0	0	0	0	0	0	0	0	0	0	0	0	0	0	0	0	0	0	2	0	0	0	0	0	0	k__Bacteria;p__Acidobacteriota;c__Vicinamibacteria;o__Subgroup_17;f__;g__;s__
OTU_1688	58	19	55	12	26	17	23	75	17	247	46	33	43	25	42	17	37	125	61	4	97	235	20	132	44	75	62	66	107	24	k__Bacteria;p__Firmicutes;c__Clostridia;o__Clostridia_UCG-014;f__;g__;s__
OTU_1689	5	2	1	3	2	0	0	0	0	0	0	0	0	0	0	3	2	1	5	0	0	0	0	0	1	0	0	0	0	0	k__Bacteria;p__Bacteroidota;c__Bacteroidia;o__Bacteroidales;f__Muribaculaceae;g__;s__
OTU_1690	0	0	0	0	0	2	0	0	0	0	0	1	0	0	0	0	0	0	0	0	0	0	1	0	0	0	0	0	0	0	k__Bacteria;p__Acidobacteriota;c__Subgroup_11;o__;f__;g__;s__
OTU_1691	0	0	0	0	0	0	0	0	0	0	0	0	0	0	0	0	0	0	0	0	0	0	0	1	0	0	0	0	0	0	k__Bacteria;p__MBNT15;c__;o__;f__;g__;s__
OTU_1692	0	0	0	0	0	0	0	0	0	0	0	0	0	0	0	0	0	0	0	0	0	0	0	0	0	0	0	0	0	0	k__Bacteria;p__Firmicutes;c__Clostridia;o__Oscillospirales;f__Ruminococcaceae;g__Paludicola;s__
OTU_1693	0	0	0	0	0	0	0	0	0	0	0	0	0	0	0	0	0	0	0	0	0	0	0	0	2	0	0	0	0	0	k__Bacteria;p__Proteobacteria;c__Gammaproteobacteria;o__Burkholderiales;f__Burkholderiaceae;g__Pandoraea
OTU_1694	0	0	0	0	0	0	0	0	0	1	0	0	0	0	0	0	0	0	0	0	0	0	0	1	0	0	0	0	0	0	k__Bacteria;p__Gemmatimonadetes;c__unidentified_Gemmatimonadetes;o__Gemmatimonadales;f__Gemmatimonadaceae;g__Gemmatimonas;s__
OTU_1695	0	2	3	0	1	0	2	0	1	0	1	0	0	0	2	0	0	0	3	0	0	0	0	0	1	0	0	1	1	0	k__Bacteria;p__Firmicutes;c__Bacilli;o__Erysipelotrichales;f__Erysipelatoclostridiaceae;g__UCG-004;s__
OTU_1696	0	0	0	0	0	5	0	0	0	0	0	0	1	0	0	0	0	0	0	0	2	0	0	0	0	0	0	0	0	0	k__Bacteria;p__Bacteroidota;c__Bacteroidia;o__Chitinophagales;f__Chitinophagaceae;g__Edaphobaculum;s__
OTU_1697	0	0	2	3	0	0	0	2	0	17	0	0	3	4	3	1	1	52	0	0	4	13	2	17	2	0	4	5	0	1	k__Bacteria;p__Firmicutes;c__Bacilli;o__RF39;f__;g__;s__
OTU_1698	0	0	0	0	0	0	0	0	0	1	0	0	0	0	0	0	0	0	0	0	0	0	0	0	0	3	0	0	0	0	k__Bacteria;p__unidentified_Bacteria;c__unidentified_Bacteria;o__Gemmatimonadales;f__Gemmatimonadaceae;g__unidentified_Gemmatimonadaceae;s__Gemmatimonadetes_bacterium_WY71
OTU_1699	0	0	0	0	0	0	0	0	0	0	0	0	0	0	0	0	0	0	0	0	0	0	0	0	0	0	0	10	1	0	k__Bacteria;p__Firmicutes;c__Clostridia;o__Oscillospirales;f__Hungateiclostridiaceae;g__UCG-012;s__
OTU_1700	5	3	0	1	0	0	1	0	3	3	0	1	0	4	5	0	3	0	2	0	0	0	0	0	0	0	0	0	1	0	k__Bacteria;p__Firmicutes;c__Clostridia;o__Lachnospirales;f__Lachnospiraceae;g__Shuttleworthia
OTU_1701	0	0	0	0	0	3	0	0	3	1	0	0	0	0	0	0	0	0	0	0	0	1	0	2	2	0	0	2	0	0	k__Bacteria;p__Acidobacteriota;c__Blastocatellia;o__11-24;f__unidentified_11-24;g__unidentified_11-24;s__Acidobacteria_bacterium_Ellin7246
OTU_1702	12	0	0	0	2	0	0	0	0	0	0	0	0	0	0	0	0	0	0	0	0	0	0	0	0	0	0	0	0	0	k__Bacteria;p__Bacteroidota;c__Bacteroidia;o__Bacteroidales;f__Rikenellaceae;g__Alistipes;s__
OTU_1703	0	0	6	4	0	0	1	0	0	0	0	0	0	0	0	2	0	0	0	1	0	0	0	1	0	0	0	0	0	3	k__Bacteria;p__Planctomycetes;c__unidentified_Planctomycetes;o__Pirellulales;f__Pirellulaceae;g__p-1088-a5_gut_group;s__
OTU_1704	0	0	0	0	0	0	0	0	0	2	6	1	2	5	0	0	0	0	0	0	0	0	0	0	2	1	0	3	1	2	k__Bacteria;p__Armatimonadota;c__Fimbriimonadia;o__Fimbriimonadales;f__Fimbriimonadaceae;g__;s__
OTU_1705	0	0	0	0	0	0	0	0	0	0	0	0	0	0	1	0	0	0	0	0	0	3	0	0	0	0	0	0	0	3	k__Bacteria;p__Firmicutes;c__Clostridia;o__Oscillospirales;f__UCG-010;g__;s__
OTU_1706	0	0	0	0	0	0	2	0	0	0	0	0	0	0	0	0	0	0	0	0	0	0	0	0	0	0	0	0	0	0	k__Bacteria;p__unidentified_Bacteria;c__Clostridia;o__Oscillospirales;f__Ruminococcaceae;g__;s__
OTU_1707	0	0	0	0	0	0	0	0	0	0	0	0	0	0	0	0	0	0	0	0	0	0	0	0	0	0	2	0	0	0	k__Bacteria;p__Acidobacteriota;c__Thermoanaerobaculia;o__Thermoanaerobaculales;f__Thermoanaerobaculaceae;g__Subgroup_10
OTU_1708	0	1	0	0	0	0	0	0	0	0	0	0	0	0	0	0	0	0	0	0	0	0	0	0	0	0	0	0	0	0	k__Bacteria;p__Verrucomicrobiota;c__Kiritimatiellae;o__WCHB1-41;f__;g__;s__
OTU_1709	0	0	0	0	0	0	0	0	0	4	0	0	4	3	0	0	0	0	0	0	0	0	0	0	0	0	0	0	0	0	k__Bacteria;p__unidentified_Bacteria;c__unidentified_Bacteria;o__Gemmatimonadales;f__Gemmatimonadaceae;g__;s__
OTU_1710	38	17	15	22	26	0	0	0	0	0	0	0	0	0	0	97	28	44	0	12	0	0	0	0	26	0	0	0	0	0	k__Bacteria;p__unidentified_Bacteria;c__Clostridia;o__Oscillospirales;f__Oscillospiraceae;g__;s__
OTU_1711	0	2	0	0	0	0	0	0	0	0	0	0	0	0	0	1	0	0	3	0	0	0	0	0	0	0	0	0	0	0	k__Bacteria;p__Firmicutes;c__Bacilli;o__RF39;f__;g__;s__
OTU_1712	0	0	0	0	0	3	0	0	0	0	0	0	0	0	0	0	0	0	0	0	0	0	0	0	4	0	0	0	1	0	k__Bacteria;p__unidentified_Bacteria;c__unidentified_Bacteria;o__Gemmatimonadales;f__Gemmatimonadaceae;g__;s__
OTU_1713	0	0	0	0	0	0	0	0	0	0	0	0	0	0	0	0	0	0	0	0	0	0	0	0	1	0	1	0	0	0	k__Bacteria;p__Gemmatimonadetes;c__unidentified_Gemmatimonadetes;o__Gemmatimonadales;f__Gemmatimonadaceae;g__Gemmatimonas;s__bacterium_Ellin5290
OTU_1714	0	0	0	0	0	0	2	0	0	0	2	0	0	0	0	0	0	0	0	0	0	0	0	0	3	0	0	0	0	0	k__Bacteria;p__Firmicutes;c__Clostridia;o__Peptostreptococcales-Tissierellales;f__Anaerovoracaceae;g__[Eubacterium]_brachy_group;s__
OTU_1715	0	0	0	0	0	0	0	3	3	0	0	0	1	1	3	0	0	0	0	0	0	0	0	0	0	2	0	3	0	0	k__Bacteria;p__Actinobacteria;c__unidentified_Actinobacteria;o__Corynebacteriales;f__Corynebacteriaceae;g__Corynebacterium;s__Corynebacterium_stationis
OTU_1716	0	0	0	1	2	0	0	0	0	0	0	0	0	0	0	4	4	3	0	0	0	0	0	0	0	0	0	0	0	0	k__Bacteria;p__Actinobacteriota;c__Coriobacteriia;o__Coriobacteriales;f__Eggerthellaceae
OTU_1717	0	0	2	3	0	2	0	1	0	5	0	0	0	0	0	0	0	0	0	2	0	0	0	0	1	2	0	3	0	0	k__Bacteria;p__Firmicutes;c__Clostridia;o__Clostridia_vadinBB60_group;f__;g__;s__
OTU_1718	0	0	0	0	0	0	0	0	0	4	3	0	0	0	0	0	0	0	0	0	0	0	0	5	0	0	1	0	0	0	k__Bacteria;p__MBNT15;c__;o__;f__;g__;s__
OTU_1719	0	0	0	0	0	1	0	2	0	3	1	2	0	0	0	0	0	0	0	0	0	1	2	0	1	0	1	3	1	0	k__Bacteria;p__Firmicutes;c__Bacilli;o__Paenibacillales;f__Paenibacillaceae;g__Paenibacillus
OTU_1720	0	0	1	0	0	0	0	0	0	0	0	0	0	0	0	0	0	0	0	0	0	0	0	2	0	0	0	0	0	0	k__Bacteria;p__Firmicutes;c__Clostridia;o__Christensenellales;f__Christensenellaceae;g__unidentified_Christensenellaceae;s__Christensenella_sp_Marseille-P2437
OTU_1721	6	1	0	0	0	0	0	0	0	0	0	0	0	0	0	0	1	4	0	0	0	0	0	0	0	0	0	0	0	0	k__Bacteria;p__Firmicutes;c__Clostridia;o__Clostridia_vadinBB60_group;f__;g__;s__
OTU_1722	0	0	0	0	0	0	0	0	0	4	2	0	0	4	1	0	0	0	0	0	2	3	1	0	0	2	0	0	0	0	k__Bacteria;p__Proteobacteria;c__Gammaproteobacteria;o__Burkholderiales;f__Oxalobacteraceae;g__Massilia
OTU_1723	0	0	0	0	0	0	0	0	0	0	0	0	0	2	0	0	0	0	0	0	0	0	0	0	0	0	0	0	0	0	k__Bacteria
OTU_1724	0	0	0	0	0	0	2	0	1	4	0	0	0	0	0	0	0	0	0	0	0	0	0	4	0	3	3	0	1	0	k__Bacteria;p__Proteobacteria;c__Alphaproteobacteria;o__Acetobacterales;f__Acetobacteraceae;g__Rhodovastum;s__
OTU_1725	0	0	0	0	0	0	0	0	0	0	0	0	0	0	0	0	0	0	1	0	0	0	0	2	0	3	0	9	0	0	k__Bacteria;p__Firmicutes;c__Bacilli;o__RF39;f__;g__;s__
OTU_1727	0	3	0	0	0	0	0	0	0	0	0	0	0	0	0	0	0	0	0	0	0	0	2	0	0	0	0	0	0	0	k__Bacteria;p__unidentified_Bacteria;c__Alphaproteobacteria;o__Rhodospirillales;f__;g__;s__
OTU_1728	0	0	0	0	0	2	0	0	0	0	0	0	0	3	0	0	0	0	0	0	0	1	0	0	0	0	2	0	0	0	k__Bacteria;p__Actinobacteriota;c__Thermoleophilia;o__Solirubrobacterales;f__67-14;g__;s__
OTU_1729	0	2	85	50	9	0	0	3	0	26	2	0	4	9	19	4	4	16	9	5	6	3	2	0	0	4	7	1	2	23	k__Bacteria;p__Firmicutes;c__Clostridia;o__Oscillospirales;f__Ruminococcaceae;g__Ruminococcus;s__
OTU_1730	0	0	0	0	0	0	0	2	0	2	0	0	0	0	0	0	0	0	0	0	0	0	1	0	0	0	1	0	0	0	k__Bacteria;p__Firmicutes;c__Bacilli;o__Paenibacillales;f__Paenibacillaceae;g__Paenibacillus
OTU_1731	0	0	0	0	0	2	0	0	0	0	0	1	1	2	0	0	0	0	0	0	0	0	0	0	0	0	0	0	0	0	k__Bacteria;p__unidentified_Bacteria;c__unidentified_Bacteria;o__Gemmatimonadales;f__Gemmatimonadaceae;g__;s__
OTU_1732	0	0	0	0	0	0	0	0	0	0	0	0	0	0	0	0	0	3	0	0	0	0	0	0	0	0	0	0	0	0	k__Bacteria;p__Firmicutes;c__Clostridia;o__Oscillospirales;f__Oscillospiraceae;g__Papillibacter;s__
OTU_1733	2	0	0	0	2	3	3	0	0	0	0	2	0	0	2	3	0	3	2	0	0	2	0	0	0	0	1	0	0	0	k__Bacteria
OTU_1734	0	0	0	0	0	0	0	0	0	2	0	7	2	1	0	0	0	0	0	0	0	0	0	3	5	0	0	0	0	0	k__Bacteria;p__Chloroflexi;c__Anaerolineae;o__RBG-13-54-9;f__;g__;s__
OTU_1735	0	0	0	0	0	0	0	0	0	0	0	0	0	0	0	0	0	0	0	0	0	0	0	2	1	0	0	0	0	0	k__Bacteria;p__Actinobacteriota;c__Thermoleophilia;o__Solirubrobacterales
OTU_1736	0	0	0	0	0	0	0	0	0	0	0	0	1	0	0	0	0	0	0	0	0	0	0	0	0	0	0	0	0	0	k__Bacteria;p__Firmicutes;c__Clostridia;o__Oscillospirales;f__Oscillospiraceae;g__Oscillibacter;s__
OTU_1737	0	0	0	0	0	1	0	0	0	6	0	2	0	1	2	0	0	0	0	0	0	0	0	0	0	0	3	0	4	0	k__Bacteria;p__Desulfobacterota;c__Desulfuromonadia;o__Geobacterales;f__Geobacteraceae;g__Citrifermentans;s__
OTU_1738	0	0	0	0	0	0	0	0	0	0	0	0	0	0	0	0	0	0	0	0	0	0	0	0	0	0	0	2	0	0	k__Bacteria;p__Bacteroidota;c__Bacteroidia;o__Cytophagales;f__Cytophagaceae
OTU_1739	0	0	0	0	0	0	0	0	0	0	0	0	0	2	0	0	0	0	0	0	0	0	0	0	0	0	0	0	0	0	k__Bacteria;p__MBNT15;c__;o__;f__;g__;s__
OTU_1740	0	0	0	0	0	0	0	0	0	1	0	0	0	0	0	0	0	0	0	0	0	0	0	0	0	0	0	0	0	0	k__Bacteria;p__Bacteroidota;c__Bacteroidia;o__Bacteroidales;f__Bacteroidetes_vadinHA17;g__;s__
OTU_1741	0	5	1	8	2	0	0	0	0	0	0	0	0	0	0	0	1	1	0	1	0	0	0	0	0	0	0	0	0	0	k__Bacteria;p__Bacteroidota;c__Bacteroidia;o__Bacteroidales;f__Muribaculaceae;g__;s__
OTU_1742	0	0	0	0	0	0	0	0	0	0	0	0	0	0	0	0	0	0	0	0	0	0	0	0	0	3	0	0	1	0	k__Bacteria;p__unidentified_Bacteria;c__Clostridia;o__Christensenellales;f__Christensenellaceae;g__;s__
OTU_1743	20	0	0	0	0	0	0	0	0	0	0	0	0	0	0	0	0	0	0	0	0	0	0	0	0	0	0	0	0	0	k__Bacteria;p__Bacteroidota;c__Bacteroidia;o__Bacteroidales;f__Muribaculaceae;g__;s__
OTU_1744	0	0	0	0	0	0	0	0	0	1	0	0	0	0	0	0	0	0	0	0	0	0	0	0	0	3	0	0	0	0	k__Bacteria;p__Firmicutes;c__Bacilli;o__RF39;f__;g__;s__
OTU_1745	0	0	0	0	0	0	0	0	2	0	0	0	0	0	0	0	0	0	0	0	0	0	0	0	0	0	0	0	0	0	k__Bacteria;p__Chloroflexi;c__KD4-96
OTU_1746	0	0	0	0	0	0	0	0	0	0	0	0	3	0	1	0	0	0	0	0	0	1	2	0	0	0	0	0	0	0	k__Bacteria;p__Firmicutes;c__Bacilli;o__Lactobacillales;f__Aerococcaceae;g__Aerococcus;s__Aerococcus_urinaeequi
OTU_1747	0	0	0	0	0	0	0	0	0	0	2	1	0	1	0	0	0	0	0	0	0	0	0	0	0	0	0	0	0	0	k__Bacteria;p__Cyanobacteria;c__Cyanobacteriia;o__Chloroplast;f__unidentified_Chloroplast;g__unidentified_Chloroplast
OTU_1748	0	0	0	0	2	0	0	0	0	0	0	0	0	2	3	3	2	0	0	0	0	0	0	0	0	0	0	0	3	0	k__Bacteria;p__Firmicutes;c__Bacilli;o__RF39;f__;g__;s__
OTU_1750	0	0	0	0	0	0	0	0	0	0	0	0	3	0	1	0	0	2	0	0	0	0	0	0	0	0	0	0	0	0	k__Bacteria;p__unidentified_Bacteria;c__Clostridia;o__Oscillospirales;f__Ruminococcaceae;g__;s__
OTU_1752	0	0	0	0	0	1	3	0	1	10	3	1	0	3	1	0	0	0	0	0	0	0	0	2	4	2	0	1	2	1	k__Bacteria;p__Actinobacteria;c__unidentified_Actinobacteria;o__Micrococcales;f__Micrococcaceae;g__Arthrobacter;s__Arthrobacter_crystallopoietes
OTU_1753	0	0	0	0	0	0	0	0	0	0	0	0	0	0	0	0	0	0	0	0	0	1	0	0	0	0	0	0	2	0	k__Bacteria;p__Myxococcota;c__Myxococcia;o__Myxococcales;f__Anaeromyxobacteraceae;g__Anaeromyxobacter;s__
OTU_1754	0	0	0	0	0	2	0	0	0	8	0	0	0	0	0	0	0	0	0	0	0	0	0	0	0	0	1	2	1	0	k__Bacteria;p__SAR324_clade(Marine_group_B);c__unidentified_SAR324_clade(Marine_group_B);o__unidentified_SAR324_clade(Marine_group_B);f__unidentified_SAR324_clade(Marine_group_B);g__unidentified_SAR324_clade(Marine_group_B);s\_\_bacterium\_enrichment\_culture\_clone\_B30
OTU_1755	0	0	0	0	0	0	0	0	0	0	0	0	0	0	0	1	1	0	0	1	0	0	1	0	0	0	0	0	0	0	k__Bacteria;p__unidentified_Bacteria;c__Clostridia;o__Peptococcales;f__Peptococcaceae;g__;s__
OTU_1756	2	2	0	0	7	0	0	0	0	0	0	0	0	0	0	1	0	1	2	0	0	0	0	0	0	0	0	0	0	0	k__Bacteria;p__Firmicutes;c__Clostridia;o__Lachnospirales;f__Lachnospiraceae
OTU_1757	0	0	0	0	0	0	0	0	0	0	0	0	0	0	2	0	0	0	3	0	0	1	0	0	0	0	1	2	0	0	k__Bacteria;p__Firmicutes;c__Clostridia;o__Oscillospirales;f__UCG-010;g__;s__
OTU_1758	0	0	0	0	0	3	0	0	0	0	0	0	2	4	0	0	0	0	0	0	0	0	0	0	0	0	0	0	0	0	k__Bacteria;p__Cyanobacteria;c__Vampirivibrionia;o__Vampirovibrionales;f__Vampirovibrionaceae;g__Vampirovibrio;s__
OTU_1759	0	0	0	0	0	0	0	0	0	0	0	0	0	0	0	0	0	0	0	0	0	0	0	0	0	0	0	0	0	0	k__Bacteria;p__unidentified_Bacteria;c__Saccharimonadia;o__Saccharimonadales;f__;g__;s__
OTU_1760	0	0	0	0	0	0	0	0	0	0	0	0	0	0	0	0	0	0	0	0	0	0	0	0	0	0	0	0	0	0	k__Bacteria;p__Bacteroidota;c__Bacteroidia;o__Bacteroidales;f__Bacteroidaceae;g__Bacteroides;s__Prevotella_heparinolytica
OTU_1762	0	0	0	2	0	0	0	0	0	0	0	0	0	0	0	0	0	1	0	2	0	0	0	0	0	0	0	0	0	0	k__Bacteria;p__unidentified_Bacteria;c__Coriobacteriia;o__Coriobacteriales;f__;g__;s__
OTU_1763	0	0	0	0	0	0	0	0	0	6	0	1	2	0	0	0	0	0	0	0	0	0	0	0	0	1	0	0	0	0	k__Bacteria;p__Proteobacteria;c__Gammaproteobacteria;o__Burkholderiales;f__SC-I-84
OTU_1764	0	0	0	0	0	0	0	0	0	3	0	2	0	0	0	0	0	0	0	0	0	0	0	8	2	0	0	0	0	0	k__Bacteria;p__Proteobacteria;c__Gammaproteobacteria;o__Burkholderiales;f__Nitrosomonadaceae;g__GOUTA6;s__
OTU_1765	0	0	0	2	0	0	0	0	0	0	0	0	0	1	1	0	0	0	0	0	0	0	0	0	0	0	0	0	0	0	k__Bacteria;p__Bacteroidota;c__Bacteroidia;o__Bacteroidales;f__Prevotellaceae
OTU_1766	0	0	5	4	0	0	0	0	0	0	0	0	0	0	0	0	0	0	0	2	0	0	0	0	0	0	0	0	0	0	k__Bacteria;p__Bacteroidota;c__Bacteroidia;o__Bacteroidales;f__Muribaculaceae;g__;s__
OTU_1767	0	0	0	0	0	0	0	0	1	1	1	0	0	0	2	0	0	0	0	0	0	0	3	2	0	0	0	0	0	0	k__Bacteria;p__unidentified_Bacteria;c__Vicinamibacteria;o__Vicinamibacterales;f__;g__;s__
OTU_1768	0	0	0	0	0	0	0	0	0	15	1	0	0	0	0	0	0	0	0	0	0	1	1	0	4	1	2	1	0	0	k__Bacteria;p__Verrucomicrobiota;c__Verrucomicrobiae;o__Chthoniobacterales;f__Chthoniobacteraceae;g__Candidatus_Udaeobacter;s__
OTU_1769	0	0	0	0	0	0	0	0	0	7	0	0	0	0	0	0	0	0	0	0	0	0	0	0	2	0	0	0	0	0	k__Bacteria;p__Proteobacteria;c__Gammaproteobacteria;o__Diplorickettsiales;f__Diplorickettsiaceae;g__Aquicella;s__
OTU_1770	0	0	0	0	0	0	0	0	0	0	0	0	0	2	0	0	0	1	0	3	0	0	0	0	0	2	0	0	0	0	k__Bacteria
OTU_1771	0	0	0	0	0	0	0	0	0	0	0	0	0	0	0	0	0	0	0	0	0	0	0	0	0	0	0	0	3	0	k__Bacteria;p__Desulfobacterota;c__Desulfuromonadia;o__Geobacterales;f__Geobacteraceae;g__Trichlorobacter;s__
OTU_1772	0	0	0	0	0	0	0	1	0	0	0	0	0	0	0	0	0	0	0	0	0	0	0	0	0	0	0	0	0	0	k__Bacteria;p__Proteobacteria;c__Gammaproteobacteria;o__Xanthomonadales;f__Xanthomonadaceae;g__Arenimonas;s__
OTU_1773	0	0	0	0	0	0	4	0	0	0	0	0	0	0	0	0	0	0	0	0	0	0	0	0	0	0	0	0	0	0	k__Bacteria;p__Firmicutes;c__Bacilli;o__Erysipelotrichales;f__Erysipelatoclostridiaceae;g__Erysipelatoclostridium;s__Erysipelatoclostridium_ramosum
OTU_1774	0	0	0	0	0	0	0	0	0	0	0	0	0	1	0	0	0	0	0	0	0	0	2	0	2	0	0	0	0	0	k__Bacteria;p__Chloroflexi;c__Anaerolineae;o__;f__;g__;s__
OTU_1775	0	2	0	0	0	0	0	0	0	0	0	1	0	0	0	0	1	0	0	0	0	0	0	0	0	0	0	0	0	0	k__Bacteria;p__Firmicutes;c__Clostridia;o__Clostridia_vadinBB60_group;f__;g__;s__
OTU_1776	0	0	0	0	0	0	0	0	0	0	0	0	0	0	0	0	0	0	0	0	0	0	0	2	0	0	0	0	0	0	k__Bacteria;p__Firmicutes;c__Clostridia;o__Christensenellales;f__Christensenellaceae;g__Christensenellaceae_R-7_group
OTU_1777	0	0	0	0	3	0	0	0	0	0	0	0	0	0	0	0	0	3	0	0	0	0	0	1	0	0	0	0	0	0	k__Bacteria;p__Bacteroidota;c__Bacteroidia;o__Bacteroidales;f__Marinifilaceae;g__Odoribacter;s__
OTU_1780	0	0	0	0	0	0	0	0	0	2	0	0	0	2	0	0	0	0	0	0	0	0	0	1	0	0	0	0	1	0	k__Bacteria;p__Proteobacteria;c__Gammaproteobacteria;o__Burkholderiales;f__Nitrosomonadaceae;g__MND1;s__
OTU_1781	0	0	0	0	0	0	0	0	0	0	0	0	0	0	0	0	0	0	0	0	0	0	0	0	0	0	0	2	0	0	k__Bacteria;p__unidentified_Bacteria;c__Acidobacteriae;o__Acidobacteriales;f__unidentified_Acidobacteriales;g__unidentified_Acidobacteriales;s__bacterium_Ellin5257
OTU_1782	0	0	0	1	0	0	2	0	0	0	0	0	0	0	0	0	1	2	0	0	0	0	0	0	4	0	0	3	0	0	k__Bacteria;p__Firmicutes;c__Clostridia;o__Clostridia_vadinBB60_group;f__;g__;s__
OTU_1783	0	0	0	0	0	0	1	0	0	0	0	0	0	0	0	0	0	0	0	0	0	0	0	0	0	0	0	0	0	0	k__Bacteria;p__Armatimonadota;c__Chthonomonadetes;o__Chthonomonadales;f__;g__;s__
OTU_1784	0	0	0	0	0	0	0	0	0	0	1	0	0	1	0	0	0	0	0	0	0	0	0	0	0	0	0	0	0	0	k__Bacteria;p__NB1-j;c__;o__;f__;g__;s__
OTU_1785	0	0	0	1	0	0	1	0	0	0	0	0	0	1	3	0	1	1	0	0	0	0	0	1	0	1	0	4	1	0	k__Bacteria;p__Desulfobacterota;c__Desulfovibrionia;o__Desulfovibrionales;f__Desulfovibrionaceae;g__Mailhella
OTU_1786	0	2	2	3	3	2	0	0	0	5	1	0	0	0	19	12	6	0	2	0	5	25	4	1	0	4	0	1	3	2	k__Bacteria;p__Bacteroidota;c__Bacteroidia;o__Bacteroidales;f__Muribaculaceae;g__;s__
OTU_1787	0	0	0	0	0	0	0	0	0	4	0	0	0	0	0	0	0	0	0	0	0	0	0	0	0	0	0	0	0	1	k__Bacteria;p__Firmicutes;c__Bacilli;o__RF39;f__;g__;s__
OTU_1788	0	0	0	0	0	1	0	0	0	3	0	0	0	0	0	0	0	0	0	0	0	0	0	0	1	0	0	0	0	0	k__Bacteria;p__Gemmatimonadetes;c__unidentified_Gemmatimonadetes;o__Gemmatimonadales;f__Gemmatimonadaceae;g__Gemmatimonas;s__
OTU_1790	0	0	0	0	0	0	0	0	0	0	2	0	0	1	2	4	2	0	4	2	0	0	0	2	0	0	0	0	0	0	k__Bacteria;p__Bacteroidota;c__Bacteroidia;o__Bacteroidales;f__Prevotellaceae
OTU_1791	0	0	0	2	0	5	3	0	23	2	4	6	0	0	0	0	0	0	0	0	0	0	1	2	0	3	0	1	1	0	k__Bacteria;p__Firmicutes;c__Clostridia;o__Oscillospirales;f__Ruminococcaceae;g__Ruminococcus;s__
OTU_1792	0	0	0	0	0	2	0	0	0	3	0	0	0	0	0	0	0	0	0	0	0	0	0	2	2	0	2	0	0	0	k__Bacteria;p__Proteobacteria;c__Gammaproteobacteria;o__Burkholderiales;f__TRA3-20;g__;s__
OTU_1794	1	0	0	1	0	0	0	0	0	0	0	0	0	0	0	0	2	0	0	0	0	0	0	2	4	0	0	0	0	0	k__Bacteria;p__Bacteroidota;c__Bacteroidia;o__Bacteroidales;f__Muribaculaceae;g__;s__
OTU_1795	0	0	0	0	3	0	0	0	0	0	0	0	0	0	0	0	1	0	0	0	0	0	0	0	3	0	0	0	0	0	k__Bacteria;p__Bacteroidota;c__Bacteroidia;o__Bacteroidales;f__Muribaculaceae;g__;s__
OTU_1796	0	0	0	0	0	0	0	0	0	0	0	0	0	0	0	0	0	0	0	0	0	1	0	0	0	3	0	1	1	0	k__Bacteria
OTU_1797	0	0	0	0	0	0	0	0	0	3	0	0	0	0	0	0	0	0	0	0	0	1	0	0	0	0	0	0	0	0	k__Bacteria;p__Chloroflexi;c__Gitt-GS-136;o__;f__;g__;s__
OTU_1798	0	0	0	0	0	0	0	1	0	0	0	0	0	0	0	0	0	0	0	0	0	0	0	0	5	0	0	0	0	0	k__Bacteria
OTU_1799	0	0	0	0	0	0	0	0	0	0	0	0	0	0	0	0	0	0	0	0	0	2	0	0	1	1	0	0	0	0	k__Bacteria;p__unidentified_Bacteria;c__Bacteroidia;o__Chitinophagales;f__;g__;s__
OTU_1800	0	0	0	0	0	0	0	0	0	0	0	4	0	0	0	0	0	0	0	0	0	0	1	2	1	0	0	0	0	0	k__Bacteria;p__Proteobacteria;c__Gammaproteobacteria;o__Burkholderiales;f__Nitrosomonadaceae;g__MND1;s__
OTU_1801	0	0	0	0	0	0	0	0	0	0	0	0	0	0	0	0	0	0	0	0	1	0	0	0	0	0	0	0	0	0	k__Bacteria;p__Proteobacteria;c__Alphaproteobacteria;o__Dongiales;f__Dongiaceae;g__Dongia;s__
OTU_1802	0	0	0	0	0	0	1	0	0	0	0	0	0	0	2	0	0	0	0	0	0	0	0	0	0	0	0	0	0	0	k__Bacteria;p__Acidobacteriota;c__Acidobacteriae;o__Solibacterales;f__Solibacteraceae;g__Candidatus_Solibacter;s__
OTU_1803	0	0	0	0	0	1	0	0	0	0	0	0	0	0	1	0	0	0	0	0	0	0	0	0	1	0	0	0	0	0	k__Bacteria;p__Proteobacteria;c__Gammaproteobacteria;o__Xanthomonadales;f__Rhodanobacteraceae;g__Rhodanobacter;s__
OTU_1804	0	0	0	0	0	0	0	0	0	4	0	0	2	1	0	0	0	0	0	0	0	0	0	4	0	0	0	0	0	0	k__Bacteria;p__Proteobacteria;c__Gammaproteobacteria;o__Burkholderiales;f__Nitrosomonadaceae;g__GOUTA6;s__
OTU_1805	0	0	0	0	0	0	0	0	0	0	0	1	0	0	0	0	1	0	0	0	0	0	0	0	0	0	0	0	0	0	k__Bacteria;p__Bacteroidota;c__Bacteroidia;o__Bacteroidales;f__Prevotellaceae
OTU_1806	0	0	0	0	0	0	0	0	0	0	4	0	0	0	0	0	0	0	0	0	0	0	2	3	0	0	0	0	1	1	k__Bacteria;p__Bacteroidota;c__Bacteroidia;o__Cytophagales;f__Hymenobacteraceae;g__Adhaeribacter
OTU_1807	0	0	0	0	0	0	0	0	0	0	0	0	0	0	0	0	0	0	0	0	0	0	0	1	1	0	0	0	0	0	k__Bacteria;p__Cyanobacteria;c__Vampirivibrionia;o__Vampirovibrionales;f__Vampirovibrionaceae;g__Vampirovibrio;s__
OTU_1808	0	0	0	0	0	0	0	0	0	0	0	0	6	0	0	0	0	0	0	0	0	0	0	0	0	0	0	0	0	0	k__Bacteria
OTU_1809	0	0	0	0	0	0	0	0	0	1	0	0	0	0	0	0	0	0	0	0	0	0	2	0	0	2	0	1	0	0	k__Bacteria;p__SAR324_clade(Marine_group_B);c__unidentified_SAR324_clade(Marine_group_B);o__unidentified_SAR324_clade(Marine_group_B);f__unidentified_SAR324_clade(Marine_group_B);g__unidentified_SAR324_clade(Marine_group_B);s\_\_bacterium\_enrichment\_culture\_clone\_B30
OTU_1810	0	0	0	0	0	0	0	0	1	0	0	0	1	0	0	0	0	0	0	0	0	0	0	0	0	0	0	0	0	0	k__Bacteria;p__Verrucomicrobiota;c__Verrucomicrobiae;o__Chthoniobacterales;f__Xiphinematobacteraceae;g__Candidatus_Xiphinematobacter;s__
OTU_1811	0	0	0	0	0	1	0	0	0	3	0	0	1	0	0	0	0	0	0	0	0	0	0	0	0	0	0	0	0	0	k__Bacteria;p__Myxococcota;c__Polyangia;o__Polyangiales;f__Phaselicystidaceae;g__Phaselicystis;s__
OTU_1812	0	0	0	0	0	0	0	0	0	3	0	0	1	2	0	0	0	0	0	0	0	0	0	2	1	0	3	2	0	1	k__Bacteria;p__Acidobacteriota;c__Holophagae;o__Subgroup_7;f__;g__;s__
OTU_1813	0	0	0	0	0	1	0	0	0	1	0	0	0	0	0	0	0	0	0	0	0	0	0	2	0	0	0	0	0	0	k__Bacteria;p__MBNT15;c__;o__;f__;g__;s__
OTU_1814	0	0	0	0	0	0	0	0	0	0	0	0	0	0	0	0	0	0	0	7	0	0	0	0	0	0	0	0	0	0	k__Bacteria
OTU_1816	0	1	1	1	0	0	0	0	0	2	0	0	1	0	0	0	0	0	0	0	0	0	0	0	0	0	0	0	0	0	k__Bacteria;p__Firmicutes;c__Clostridia;o__Clostridia_UCG-014;f__;g__;s__
OTU_1817	0	0	0	0	0	11	0	0	0	0	0	0	0	0	0	0	0	0	0	0	0	0	8	0	10	3	0	0	7	4	k__Bacteria;p__Bacteroidota;c__Bacteroidia;o__Bacteroidales;f__Muribaculaceae;g__;s__
OTU_1818	0	0	0	0	0	0	0	0	0	1	0	0	0	1	0	0	0	0	0	0	0	0	0	0	4	0	0	1	0	0	k__Bacteria;p__Verrucomicrobiota;c__Verrucomicrobiae;o__Pedosphaerales;f__Pedosphaeraceae;g__;s__
OTU_1819	0	0	0	0	0	3	0	0	0	0	0	0	0	0	0	0	0	0	0	1	0	0	0	0	0	0	0	0	0	0	k__Bacteria;p__Firmicutes;c__Negativicutes;o__Acidaminococcales;f__Acidaminococcaceae;g__Succiniclasticum;s__
OTU_1820	0	0	0	0	0	0	0	0	0	0	0	0	0	0	0	7	0	0	0	0	0	0	0	0	0	0	0	0	0	0	Unknown
OTU_1821	2	0	0	1	3	0	0	0	0	0	0	0	0	0	0	0	0	0	0	0	0	0	0	0	0	0	0	0	0	0	k__Bacteria;p__Firmicutes;c__unidentified_Firmicutes;o__Oscillospirales;f__Ruminococcaceae;g__;s__
OTU_1822	0	0	0	0	0	0	0	0	0	0	0	0	0	0	0	0	0	0	0	0	0	0	1	1	0	0	0	0	0	0	k__Bacteria;p__Actinobacteriota;c__Thermoleophilia;o__Solirubrobacterales;f__67-14;g__;s__
OTU_1823	0	0	0	0	0	0	0	0	0	0	0	0	0	0	5	0	0	0	0	0	1	0	0	0	3	0	3	0	2	2	k__Bacteria;p__Firmicutes;c__Bacilli;o__RF39;f__;g__;s__
OTU_1824	0	0	0	0	0	2	0	0	0	0	0	0	0	0	0	0	0	0	0	0	0	0	0	0	1	0	0	0	0	0	k__Bacteria;p__Proteobacteria;c__Alphaproteobacteria;o__Azospirillales;f__Inquilinaceae;g__Inquilinus;s__
OTU_1825	0	0	0	0	0	0	0	0	0	0	0	0	0	0	0	0	0	0	0	0	0	0	0	0	0	1	0	0	0	0	k__Bacteria;p__unidentified_Bacteria;c__unidentified_Bacteria;o__Gemmatales;f__Gemmataceae;g__;s__
OTU_1826	0	0	0	0	0	0	0	0	1	0	2	0	4	0	0	0	0	0	0	0	0	1	0	0	0	0	2	0	0	2	k__Bacteria;p__unidentified_Bacteria;c__Alphaproteobacteria;o__Micavibrionales;f__;g__;s__
OTU_1827	0	1	7	4	0	11	2	3	0	0	3	0	2	10	0	6	18	1	13	2	4	1	0	0	0	1	0	0	0	0	k__Bacteria;p__Firmicutes;c__Bacilli;o__Lactobacillales;f__Lactobacillaceae;g__Lactobacillus;s__
OTU_1828	0	0	0	0	0	0	0	0	0	4	2	0	0	0	0	0	0	0	0	0	0	0	0	0	2	0	0	1	0	6	k__Bacteria;p__Firmicutes;c__Bacilli;o__Bacillales;f__Planococcaceae;g__Psychrobacillus
OTU_1829	0	0	0	0	0	0	0	1	0	0	0	0	0	0	0	0	0	0	0	0	0	0	0	0	0	0	0	0	0	0	k__Bacteria;p__Proteobacteria;c__Gammaproteobacteria;o__Enterobacterales;f__Enterobacteriaceae;g__Klebsiella
OTU_1830	0	0	0	0	0	3	0	0	0	0	0	3	0	1	0	1	0	0	0	0	0	0	0	3	0	0	0	1	0	0	k__Bacteria;p__Myxococcota;c__Myxococcia;o__Myxococcales;f__Anaeromyxobacteraceae;g__Anaeromyxobacter;s__
OTU_1831	0	0	0	0	0	0	0	0	0	0	0	0	0	0	0	8	1	0	0	0	0	0	0	0	0	0	0	0	0	0	k__Bacteria
OTU_1832	0	0	1	0	3	0	0	0	0	0	0	0	0	0	0	0	0	0	0	0	3	0	0	0	0	0	4	0	0	0	k__Bacteria;p__Firmicutes;c__Bacilli;o__RF39;f__;g__;s__
OTU_1833	0	0	0	0	0	0	0	0	1	0	0	1	4	0	0	0	0	0	0	0	0	0	0	0	0	0	0	0	0	0	k__Bacteria;p__unidentified_Bacteria;c__Acidimicrobiia;o__Microtrichales;f__;g__;s__
OTU_1834	0	2	1	7	1	7	11	8	14	0	0	0	0	9	6	0	5	0	10	4	6	44	19	10	113	8	5	24	17	3	k__Bacteria;p__Firmicutes;c__Clostridia;o__Oscillospirales;f__[Eubacterium]_coprostanoligenes_group;g__;s__
OTU_1835	4	6	0	2	4	0	0	2	0	26	0	0	4	2	2	3	5	0	0	3	10	12	1	4	2	11	4	3	0	8	k__Bacteria;p__Firmicutes;c__Bacilli;o__RF39;f__;g__;s__
OTU_1836	0	0	0	0	0	0	0	0	0	0	0	0	0	4	0	0	0	0	0	0	0	0	0	0	0	0	2	0	0	0	k__Bacteria;p__Bacteroidota;c__Bacteroidia;o__Chitinophagales;f__Chitinophagaceae;g__Sediminibacterium;s__
OTU_1837	0	0	0	0	0	0	0	0	0	0	0	0	0	0	0	0	0	0	0	0	0	0	0	0	0	0	1	0	0	0	k__Bacteria
OTU_1838	0	0	0	0	0	1	0	6	0	0	0	0	0	0	0	0	0	0	0	0	3	0	13	0	0	0	0	0	0	0	k__Bacteria;p__Actinobacteria;c__unidentified_Actinobacteria;o__Corynebacteriales;f__Nocardiaceae;g__Nocardia;s__Nocardia_seriolae
OTU_1839	0	0	0	0	0	1	0	0	0	6	2	2	2	0	2	0	0	0	0	0	0	0	2	2	1	0	0	4	0	0	k__Bacteria;p__unidentified_Bacteria;c__Thermoleophilia;o__Gaiellales;f__;g__;s__
OTU_1840	0	0	0	0	0	0	0	0	0	0	0	0	0	0	0	0	0	0	0	0	0	0	0	0	0	0	0	0	3	0	k__Bacteria;p__Chlamydiae;c__unidentified_Chlamydiae;o__Chlamydiales
OTU_1841	0	0	0	0	0	0	0	0	1	1	0	0	0	0	1	0	0	0	0	0	0	0	0	0	0	0	0	0	2	0	k__Bacteria;p__unidentified_Bacteria;c__unidentified_Bacteria;o__Gemmatimonadales;f__Gemmatimonadaceae
OTU_1842	0	0	0	0	0	0	0	0	0	0	0	0	0	0	0	0	0	0	0	0	0	0	0	2	0	0	0	0	0	0	k__Bacteria
OTU_1844	0	0	0	2	0	0	0	0	0	0	0	0	0	0	0	0	0	1	0	5	1	1	0	0	0	0	0	0	0	0	k__Bacteria;p__Firmicutes;c__Clostridia;o__Clostridia_vadinBB60_group;f__;g__;s__
OTU_1845	0	0	0	0	0	0	0	0	0	0	0	0	0	0	0	0	0	10	0	0	0	0	0	0	0	0	0	0	0	0	k__Bacteria
OTU_1846	0	0	0	0	0	0	0	0	0	0	0	1	0	0	0	0	0	0	0	0	1	0	0	0	0	0	0	0	0	0	k__Bacteria;p__Kapabacteria;c__unidentified_Kapabacteria;o__Kapabacteriales;f__;g__;s__
OTU_1847	0	3	2	0	2	0	0	0	0	0	0	0	0	0	0	6	2	0	0	0	0	0	0	0	0	0	0	0	0	0	k__Bacteria;p__Bacteroidota;c__Bacteroidia;o__Bacteroidales;f__Muribaculaceae;g__;s__
OTU_1848	0	0	0	0	0	0	2	0	0	6	0	0	1	0	0	0	0	0	0	0	0	0	1	1	3	4	0	9	0	2	k__Bacteria;p__Actinobacteria;c__unidentified_Actinobacteria;o__Micromonosporales;f__Micromonosporaceae;g__Actinoplanes
OTU_1849	0	0	1	0	2	0	0	0	0	0	0	0	4	0	2	3	2	0	0	3	0	0	3	0	0	5	1	2	0	0	k__Bacteria;p__Proteobacteria;c__Gammaproteobacteria;o__Enterobacterales;f__Succinivibrionaceae;g__Succinivibrio;s__
OTU_1850	0	0	0	2	0	0	0	0	0	0	0	0	0	0	0	0	0	0	4	0	0	0	0	0	0	0	0	0	0	0	k__Bacteria;p__unidentified_Bacteria;c__Alphaproteobacteria;o__Rhodospirillales;f__unidentified_Rhodospirillales;g__unidentified_Rhodospirillales;s__Azospirillum_sp_47_25
OTU_1851	4	1	1	0	0	0	0	0	0	0	0	0	0	0	0	0	1	0	0	1	0	0	0	0	0	0	0	0	0	0	k__Bacteria;p__Firmicutes;c__Bacilli;o__Lactobacillales;f__Streptococcaceae;g__Streptococcus;s__Streptococcus_ferus
OTU_1853	0	0	0	0	0	0	0	0	0	0	0	0	1	0	0	0	0	0	0	0	0	0	0	4	0	0	0	0	0	2	k__Bacteria;p__Cyanobacteria;c__Vampirivibrionia;o__Vampirovibrionales;f__Vampirovibrionaceae;g__;s__
OTU_1856	0	0	0	0	0	0	0	0	0	1	0	0	0	0	0	0	0	0	0	0	0	0	0	0	0	0	0	0	0	0	k__Bacteria;p__Myxococcota;c__Polyangia;o__Haliangiales;f__Haliangiaceae;g__Haliangium;s__
OTU_1858	5	0	1	0	0	0	0	0	0	0	0	0	0	0	0	0	0	0	0	0	0	0	0	0	2	0	0	0	0	0	k__Bacteria;p__Bacteroidota;c__Bacteroidia;o__Bacteroidales;f__Muribaculaceae;g__;s__
OTU_1859	0	0	0	0	0	0	0	0	0	1	0	0	0	0	0	0	0	0	0	0	0	0	0	0	0	0	0	0	0	0	k__Bacteria
OTU_1860	0	0	0	0	0	4	0	1	0	2	0	1	0	3	0	0	0	0	0	0	0	0	0	3	0	0	0	0	0	0	k__Bacteria;p__NB1-j;c__;o__;f__;g__;s__
OTU_1861	0	0	0	0	0	0	0	0	0	0	0	0	0	0	0	0	0	0	0	0	0	0	0	0	0	0	0	0	0	0	k__Bacteria;p__unidentified_Bacteria;c__Clostridia;o__Peptococcales;f__Peptococcaceae;g__;s__
OTU_1862	0	0	0	0	0	0	0	0	0	0	2	0	0	0	0	0	0	0	0	0	0	0	0	3	0	0	0	0	0	0	k__Bacteria;p__unidentified_Bacteria;c__Vicinamibacteria;o__Vicinamibacterales;f__;g__;s__
OTU_1863	5	0	0	2	0	0	0	0	0	0	0	0	0	0	0	2	0	0	1	2	0	0	0	0	0	0	0	0	0	0	k__Bacteria;p__Proteobacteria;c__Gammaproteobacteria;o__Pseudomonadales;f__Moraxellaceae;g__Acinetobacter
OTU_1864	0	0	0	0	0	1	0	0	0	0	0	2	4	2	0	0	0	0	0	0	0	0	0	0	2	0	0	1	0	0	k__Bacteria;p__Gemmatimonadetes;c__unidentified_Gemmatimonadetes;o__Gemmatimonadales;f__Gemmatimonadaceae;g__Gemmatimonas;s__
OTU_1865	0	0	0	0	0	0	0	0	0	0	0	0	0	4	1	0	1	0	0	0	0	0	0	0	0	0	0	0	0	0	k__Bacteria;p__Firmicutes;c__Bacilli;o__Erysipelotrichales;f__Erysipelatoclostridiaceae;g__UCG-004;s__
OTU_1866	0	0	0	0	0	0	0	0	0	2	0	0	0	0	0	0	0	0	0	0	0	0	0	0	0	0	0	0	0	0	k__Bacteria;p__Proteobacteria;c__Alphaproteobacteria;o__Rhizobiales;f__unidentified_Rhizobiales;g__Nordella;s__Nordella_oligomobilis
OTU_1867	0	0	0	0	0	0	0	0	2	0	0	0	0	0	0	0	0	1	3	0	0	0	0	2	0	0	0	0	0	0	k__Bacteria;p__Firmicutes;c__Clostridia;o__Oscillospirales;f__Ruminococcaceae;g__Ruminococcus
OTU_1868	0	0	0	3	0	0	0	0	0	0	0	0	0	0	0	0	0	0	0	0	0	0	0	0	0	0	0	0	0	0	k__Bacteria;p__Firmicutes;c__Clostridia;o__Lachnospirales;f__Lachnospiraceae;g__Lachnospiraceae_NK4A136_group;s__
OTU_1869	0	0	0	0	0	0	0	0	0	0	0	0	2	0	0	0	0	0	0	0	0	0	0	0	0	0	0	0	1	0	k__Bacteria;p__Acidobacteriota;c__Holophagae;o__Subgroup_7;f__;g__;s__
OTU_1870	0	0	0	0	0	0	0	0	0	3	0	1	0	0	0	0	0	0	0	0	0	0	0	0	0	0	0	0	0	0	k__Bacteria;p__unidentified_Bacteria;c__unidentified_Bacteria;o__Gemmatimonadales;f__Gemmatimonadaceae;g__;s__
OTU_1871	0	0	0	0	0	0	0	0	0	0	0	0	0	1	0	2	0	0	0	0	0	0	0	0	0	0	0	0	0	0	k__Bacteria;p__Firmicutes;c__Clostridia;o__Oscillospirales;f__UCG-010;g__;s__
OTU_1872	0	0	0	0	0	0	0	0	0	0	0	0	0	0	2	0	0	0	0	1	0	0	3	0	0	0	1	0	0	0	k__Bacteria;p__Cyanobacteria;c__Vampirivibrionia;o__Gastranaerophilales;f__;g__;s__
OTU_1873	0	0	0	0	0	0	0	0	0	1	0	0	1	0	0	0	0	0	0	0	0	0	0	0	0	0	0	0	0	0	k__Bacteria;p__unidentified_Bacteria;c__Acidimicrobiia;o__Microtrichales;f__;g__;s__
OTU_1874	1	0	0	0	0	2	0	2	0	0	0	2	0	0	0	0	2	0	0	0	0	0	0	0	0	0	0	0	0	0	k__Bacteria;p__Firmicutes;c__Clostridia;o__Oscillospirales;f__UCG-010;g__;s__
OTU_1875	0	0	1	0	0	0	0	0	0	0	0	0	0	0	0	0	0	0	0	0	0	0	0	0	0	0	0	0	0	0	k__Bacteria
OTU_1876	0	0	0	0	1	0	0	0	0	0	0	0	0	0	0	0	0	0	4	3	0	0	0	0	0	0	0	0	0	0	k__Bacteria;p__Firmicutes;c__Bacilli;o__RF39;f__;g__;s__
OTU_1877	0	0	1	0	0	0	0	0	0	0	0	0	0	0	0	2	1	0	2	0	0	0	0	0	0	1	0	0	0	0	k__Bacteria;p__Firmicutes;c__Clostridia;o__Lachnospirales;f__Lachnospiraceae;g__Lachnospiraceae_UCG-010;s__
OTU_1878	0	0	0	0	0	0	0	0	1	2	0	0	1	0	0	0	0	0	0	0	0	0	2	1	1	2	0	0	1	0	k__Bacteria;p__Chloroflexi;c__JG30-KF-CM66;o__;f__;g__;s__
OTU_1879	0	0	0	0	0	2	0	0	0	8	0	0	0	0	1	0	0	0	0	0	1	0	1	0	0	0	0	0	2	0	k__Bacteria;p__Verrucomicrobiota;c__Verrucomicrobiae;o__Chthoniobacterales;f__Chthoniobacteraceae;g__Candidatus_Udaeobacter;s__
OTU_1881	0	0	0	0	0	1	0	0	0	0	0	0	0	0	0	0	0	0	0	0	0	0	0	0	0	0	0	0	0	0	k__Bacteria;p__unidentified_Bacteria;c__Acidobacteriae;o__Acidobacteriales;f__;g__;s__
OTU_1882	0	0	0	0	0	0	0	2	0	0	0	0	0	0	0	0	0	0	0	0	0	0	0	0	0	0	0	0	0	0	k__Bacteria;p__unidentified_Bacteria;c__Thermoleophilia;o__Gaiellales
OTU_1883	0	0	0	0	0	0	0	0	0	0	0	0	1	0	0	0	0	0	0	0	0	0	0	2	0	0	0	0	0	0	k__Bacteria;p__Acidobacteriota;c__Acidobacteriae;o__unidentified_Acidobacteriae;f__unidentified_Acidobacteriae;g__Paludibaculum;s__
OTU_1884	0	0	0	0	0	1	1	0	0	5	0	0	0	1	0	0	0	0	0	0	0	0	0	3	0	1	0	2	0	0	k__Bacteria;p__unidentified_Bacteria;c__Thermoleophilia;o__Gaiellales;f__;g__;s__
OTU_1885	0	0	0	1	0	0	0	0	0	0	0	0	0	0	0	0	0	0	0	0	2	0	1	2	1	1	0	0	2	4	k__Bacteria;p__Bacteroidota;c__Bacteroidia;o__Bacteroidales;f__Prevotellaceae;g__Prevotellaceae_NK3B31_group;s__
OTU_1886	0	0	0	0	0	0	0	0	0	0	0	0	0	0	0	0	0	0	2	0	0	0	0	0	0	2	0	0	0	0	k__Bacteria
OTU_1887	0	0	0	0	0	0	0	0	0	0	0	0	0	1	0	0	0	0	0	0	0	0	0	0	0	0	0	0	0	0	k__Bacteria;p__Elusimicrobia;c__unidentified_Elusimicrobia;o__Elusimicrobiales;f__Elusimicrobiaceae;g__Elusimicrobium;s__
OTU_1888	0	0	0	0	0	0	0	0	0	0	0	0	0	0	0	0	0	0	0	0	0	0	1	2	0	0	0	0	0	0	k__Bacteria;p__unidentified_Bacteria;c__Gammaproteobacteria;o__Burkholderiales;f__Sutterellaceae;g__;s__
OTU_1889	0	0	0	0	0	0	0	0	0	3	0	0	0	0	0	0	0	0	0	0	0	0	2	0	0	0	0	2	0	0	k__Bacteria;p__unidentified_Bacteria;c__Acidimicrobiia;o__Microtrichales;f__Ilumatobacteraceae;g__;s__
OTU_1890	0	0	0	0	1	0	0	0	0	0	0	0	0	0	0	0	0	0	0	0	0	0	0	0	0	0	0	0	0	0	k__Bacteria
OTU_1892	0	0	0	0	0	4	0	0	0	0	3	2	0	0	0	0	0	0	0	0	0	0	0	0	3	0	0	0	0	0	k__Bacteria;p__Actinobacteriota;c__MB-A2-108;o__;f__;g__;s__
OTU_1893	0	0	2	0	0	0	0	0	0	0	0	0	0	0	2	1	0	3	0	0	0	0	0	1	0	5	0	0	0	0	k__Bacteria;p__Firmicutes;c__Bacilli;o__Erysipelotrichales;f__Erysipelatoclostridiaceae;g__Candidatus_Stoquefichus
OTU_1894	0	0	0	0	4	0	0	0	0	0	0	0	3	1	0	0	0	0	0	0	0	1	0	0	0	0	1	0	0	0	k__Bacteria;p__Firmicutes;c__Clostridia;o__Oscillospirales;f__Oscillospiraceae;g__V9D2013_group;s__
OTU_1896	3	0	1	0	0	0	0	0	0	0	0	0	0	0	0	0	0	0	0	1	0	0	0	0	0	0	0	0	0	0	k__Bacteria;p__Actinobacteriota;c__Coriobacteriia;o__Coriobacteriales;f__Eggerthellaceae;g__Enterorhabdus;s__
OTU_1897	0	0	0	0	0	0	0	0	0	0	0	0	0	0	0	0	0	0	2	0	0	0	0	0	0	5	3	0	0	0	k__Bacteria;p__Firmicutes;c__Clostridia;o__Lachnospirales;f__Lachnospiraceae
OTU_1898	0	0	0	0	0	1	0	0	0	0	0	0	0	1	1	0	0	0	0	0	0	0	0	0	1	0	1	4	2	0	k__Bacteria;p__unidentified_Bacteria;c__unidentified_Bacteria;o__unidentified_Bacteria;f__unidentified_Bacteria;g__unidentified_Bacteria;s__delta_proteobacterium_WX81
OTU_1899	0	0	0	0	0	0	0	0	0	2	0	2	0	7	0	0	0	0	0	0	0	0	0	2	0	1	0	2	3	0	k__Bacteria;p__Bacteroidota;c__Bacteroidia;o__Chitinophagales;f__Chitinophagaceae;g__Puia;s__
OTU_1900	0	0	1	0	0	0	0	0	3	0	0	0	0	2	0	0	0	0	0	0	2	0	0	0	0	0	0	0	0	0	k__Bacteria;p__Firmicutes;c__Clostridia;o__Clostridia_vadinBB60_group;f__;g__;s__
OTU_1902	0	0	0	0	0	1	0	0	0	0	0	0	0	0	0	0	0	1	2	0	0	3	0	0	0	3	0	4	0	0	k__Bacteria
OTU_1903	0	0	0	0	0	0	1	0	0	0	3	3	0	1	0	0	0	1	0	0	0	0	0	0	0	0	0	0	0	0	k__Bacteria;p__Bacteroidota;c__Bacteroidia;o__Bacteroidales;f__Prevotellaceae;g__Prevotella_9;s__
OTU_1904	0	0	0	0	0	0	0	0	0	0	0	0	0	0	1	0	0	0	0	0	0	0	0	3	1	0	0	0	0	0	k__Bacteria;p__unidentified_Bacteria;c__Alphaproteobacteria;o__Elsterales;f__;g__;s__
OTU_1906	0	0	0	0	0	0	0	0	0	3	0	0	1	0	0	0	0	0	0	0	0	0	0	0	0	0	0	0	0	0	k__Bacteria;p__Chloroflexi;c__Anaerolineae;o__;f__;g__;s__
OTU_1908	0	0	0	0	0	1	1	0	1	0	0	0	0	0	0	0	0	0	0	0	0	0	0	0	0	0	2	0	0	0	k__Bacteria;p__Proteobacteria;c__Alphaproteobacteria;o__Caulobacterales;f__Caulobacteraceae;g__Asticcacaulis;s__
OTU_1909	0	0	0	0	0	0	0	0	0	2	0	0	0	0	0	0	0	0	0	0	0	0	0	0	0	0	0	0	0	0	k__Bacteria;p__Proteobacteria;c__Alphaproteobacteria;o__Caulobacterales;f__Caulobacteraceae;g__Phenylobacterium;s__
OTU_1910	0	0	0	0	0	0	0	0	0	1	0	0	0	0	0	0	0	0	0	0	0	0	0	3	2	0	0	0	3	0	k__Bacteria;p__Armatimonadota;c__Armatimonadia;o__Armatimonadales;f__;g__;s__
OTU_1911	0	0	0	0	0	5	0	0	0	4	4	11	1	11	0	0	0	0	0	0	0	0	3	4	3	0	1	1	11	1	k__Bacteria;p__Chloroflexi;c__AD3;o__;f__;g__;s__
OTU_1912	0	0	0	0	0	1	0	0	0	0	0	0	0	0	0	0	0	0	0	0	1	0	0	0	1	0	0	0	0	0	k__Bacteria;p__Proteobacteria;c__Gammaproteobacteria;o__Salinisphaerales;f__Solimonadaceae
OTU_1913	0	0	0	0	0	2	0	0	0	2	0	0	2	0	0	0	0	0	0	0	0	0	0	1	0	2	0	4	0	0	k__Bacteria;p__Actinobacteriota;c__Thermoleophilia;o__Solirubrobacterales;f__Solirubrobacteraceae;g__Solirubrobacter;s__
OTU_1915	0	0	0	0	0	1	0	0	0	2	0	0	0	2	0	0	0	0	0	0	0	1	0	0	0	0	0	0	2	0	k__Bacteria;p__Myxococcota;c__Polyangia;o__Polyangiales;f__BIrii41;g__;s__
OTU_1916	0	0	0	0	0	1	0	0	0	0	0	0	0	0	0	0	0	0	0	0	0	0	0	0	0	0	0	4	0	0	k__Bacteria;p__Chloroflexi;c__Ktedonobacteria;o__Ktedonobacterales;f__Ktedonobacteraceae;g__G12-WMSP1;s__
OTU_1917	0	0	0	0	0	0	0	0	0	0	0	0	0	0	0	1	0	0	0	0	0	0	0	0	0	2	0	0	1	1	k__Bacteria;p__Verrucomicrobiota;c__Kiritimatiellae;o__WCHB1-41;f__;g__;s__
OTU_1918	0	0	0	0	0	0	0	0	0	2	0	0	0	0	0	0	0	0	0	0	0	0	0	0	0	0	0	0	0	0	k__Bacteria;p__Planctomycetota;c__Phycisphaerae;o__Tepidisphaerales;f__WD2101_soil_group;g__;s__
OTU_1919	0	0	0	0	0	0	0	0	0	0	0	1	0	0	0	0	0	0	0	0	0	0	0	0	1	0	0	0	1	0	k__Bacteria;p__Chloroflexi;c__Ktedonobacteria;o__Ktedonobacterales;f__Ktedonobacteraceae;g__1921-2;s__
OTU_1920	0	0	0	0	0	0	0	0	0	0	0	0	0	0	0	0	0	0	0	0	0	0	0	1	0	0	1	6	0	0	k__Bacteria;p__Proteobacteria;c__Alphaproteobacteria;o__Rickettsiales;f__SM2D12;g__;s__
OTU_1922	0	0	0	0	2	1	0	0	0	1	0	0	9	3	2	0	0	13	2	0	0	9	1	0	0	0	1	0	0	1	k__Bacteria;p__Firmicutes;c__Bacilli;o__RF39;f__;g__;s__
OTU_1923	0	0	0	0	0	0	0	0	0	0	0	0	0	1	0	0	0	0	0	0	0	0	0	0	0	0	0	0	0	0	k__Bacteria;p__Myxococcota;c__bacteriap25;o__;f__;g__;s__
OTU_1924	0	0	0	0	0	0	0	0	0	0	0	0	0	0	2	0	0	0	0	0	1	1	2	0	0	0	0	0	0	0	k__Bacteria;p__unidentified_Bacteria;c__Gammaproteobacteria;o__Diplorickettsiales;f__Diplorickettsiaceae;g__;s__
OTU_1925	0	0	0	0	0	0	0	0	0	0	0	0	0	0	0	0	0	0	0	0	0	0	0	0	0	0	0	0	0	0	k__Bacteria;p__Entotheonellaeota;c__Entotheonellia;o__Entotheonellales;f__Entotheonellaceae;g__;s__
OTU_1926	0	0	0	0	0	0	0	0	0	1	2	0	1	2	0	0	0	0	0	0	0	0	2	3	3	0	0	0	0	3	k__Bacteria;p__Proteobacteria;c__Gammaproteobacteria;o__Burkholderiales;f__Nitrosomonadaceae;g__MND1;s__
OTU_1927	0	0	0	0	0	0	0	0	0	1	0	0	0	0	0	0	0	0	0	0	0	0	0	0	0	0	0	1	0	0	k__Bacteria;p__Actinobacteriota;c__Thermoleophilia;o__Solirubrobacterales;f__Solirubrobacteraceae;g__Conexibacter;s__
OTU_1928	0	0	0	0	0	0	0	0	0	0	0	0	0	0	0	0	0	0	0	0	0	0	1	1	0	0	0	0	0	0	k__Bacteria;p__Proteobacteria;c__Gammaproteobacteria;o__Burkholderiales;f__SC-I-84;g__;s__
OTU_1929	0	4	2	0	0	0	0	0	0	2	0	0	0	4	0	1	0	3	2	1	1	0	0	0	0	3	0	3	0	0	k__Bacteria;p__Cyanobacteria;c__Vampirivibrionia;o__Gastranaerophilales;f__;g__;s__
OTU_1930	0	0	0	0	0	0	1	0	0	2	0	2	0	0	0	0	0	0	0	0	0	10	1	0	0	3	0	0	0	0	k__Bacteria;p__Firmicutes;c__Bacilli;o__RF39
OTU_1931	0	0	0	0	0	0	0	0	0	0	0	0	0	0	1	0	0	0	0	0	0	0	0	1	0	0	0	0	0	3	k__Bacteria;p__Firmicutes;c__Bacilli;o__RF39;f__;g__;s__
OTU_1932	0	0	0	0	0	0	0	0	0	0	0	0	0	0	0	0	0	0	0	0	0	0	0	0	1	0	0	0	0	0	k__Bacteria;p__unidentified_Bacteria;c__Gammaproteobacteria;o__Diplorickettsiales;f__Diplorickettsiaceae;g__;s__
OTU_1933	0	0	0	0	0	0	0	0	0	0	0	0	0	0	0	0	0	0	0	0	0	0	0	0	0	0	0	0	0	0	k__Bacteria;p__Proteobacteria;c__Gammaproteobacteria;o__Xanthomonadales;f__Xanthomonadaceae
OTU_1934	0	0	0	0	0	0	0	0	0	0	0	1	0	0	0	0	0	0	0	0	0	0	0	0	0	0	0	0	0	0	k__Bacteria;p__Acidobacteriota;c__Acidobacteriae;o__PAUC26f;f__;g__;s__
OTU_1935	1	0	0	0	0	0	0	0	0	0	0	0	0	0	0	0	1	0	0	0	0	0	0	0	0	0	0	0	0	0	k__Bacteria;p__Firmicutes;c__Clostridia;o__Oscillospirales;f__UCG-010;g__;s__
OTU_1936	0	0	0	0	0	0	0	0	0	0	0	0	0	0	0	3	0	0	0	0	2	3	0	0	0	0	0	0	0	0	k__Bacteria;p__Synergistota;c__Synergistia;o__Synergistales;f__Synergistaceae;g__Pyramidobacter
OTU_1937	4	0	0	3	0	0	3	0	0	2	3	7	6	1	0	0	0	0	1	0	3	0	0	0	1	0	0	0	0	0	k__Bacteria;p__unidentified_Bacteria;c__Bacteroidia;o__Bacteroidales;f__Prevotellaceae;g__;s__
OTU_1938	0	0	0	0	0	0	0	0	0	1	0	0	0	0	0	0	0	0	0	0	0	0	0	0	1	0	0	0	0	0	k__Bacteria;p__Proteobacteria;c__Gammaproteobacteria;o__Burkholderiales;f__SC-I-84;g__;s__
OTU_1939	0	0	0	0	0	1	0	0	0	1	2	0	0	0	0	0	0	0	0	0	1	0	0	2	1	3	0	3	0	0	k__Bacteria;p__Firmicutes;c__Bacilli;o__Paenibacillales;f__Paenibacillaceae;g__Paenibacillus
OTU_1940	0	0	2	0	0	0	0	0	0	0	0	0	0	0	0	1	3	0	0	0	0	0	0	1	0	1	0	0	2	0	k__Bacteria;p__Firmicutes;c__Clostridia;o__Eubacteriales;f__Anaerofustaceae;g__Anaerofustis;s__
OTU_1941	0	0	0	0	0	0	0	0	0	1	0	0	0	0	0	0	0	0	0	0	0	0	0	0	0	0	0	0	0	0	k__Bacteria;p__unidentified_Bacteria;c__Acidimicrobiia;o__Microtrichales;f__Ilumatobacteraceae;g__;s__
OTU_1942	0	0	0	0	0	0	2	0	0	0	1	2	0	0	0	0	0	0	0	0	0	0	0	1	1	0	0	0	1	0	k__Bacteria;p__unidentified_Bacteria;c__Acidimicrobiia;o__;f__;g__;s__
OTU_1943	0	1	0	0	0	0	0	0	0	0	0	0	0	0	0	2	0	0	0	0	4	0	0	0	0	0	0	0	0	0	k__Bacteria;p__Firmicutes;c__Clostridia;o__Lachnospirales;f__Lachnospiraceae
OTU_1944	0	0	0	0	0	0	0	0	0	0	0	0	0	0	0	0	0	0	0	0	0	0	0	1	0	0	1	0	0	0	k__Bacteria;p__Proteobacteria;c__Gammaproteobacteria;o__unidentified_Gammaproteobacteria;f__unidentified_Gammaproteobacteria;g__Candidatus_Ovatusbacter
OTU_1945	0	0	0	0	0	0	0	0	0	0	0	0	0	0	0	0	0	2	0	0	0	0	0	0	0	0	0	0	0	0	k__Bacteria;p__Firmicutes;c__Bacilli;o__RF39;f__;g__;s__
OTU_1946	0	0	0	0	0	2	0	0	0	1	0	0	2	0	0	0	0	0	0	0	0	0	0	0	1	0	0	2	0	0	k__Bacteria;p__Actinobacteriota;c__MB-A2-108;o__;f__;g__;s__
OTU_1947	0	0	0	0	0	0	0	0	0	0	0	0	0	0	0	0	0	0	0	0	0	1	0	1	2	0	0	0	0	0	k__Bacteria;p__Elusimicrobia;c__unidentified_Elusimicrobia;o__Lineage_IV;f__;g__;s__
OTU_1948	0	0	2	0	0	0	0	0	0	0	0	0	0	0	0	0	0	0	0	0	0	0	0	0	0	0	0	0	0	0	k__Bacteria;p__Firmicutes;c__Bacilli;o__RF39;f__;g__;s__
OTU_1949	0	0	0	0	0	0	0	0	0	4	0	0	0	2	0	0	0	0	0	0	1	1	0	0	1	0	3	0	0	0	k__Bacteria;p__Chloroflexi;c__TK10;o__;f__;g__;s__
OTU_1950	0	0	0	0	0	1	0	0	0	0	0	3	1	0	1	0	0	0	0	0	0	0	0	0	0	0	0	0	0	0	k__Bacteria
OTU_1951	21	40	33	25	38	13	15	16	7	12	14	12	12	27	46	37	35	23	41	19	20	57	20	11	23	73	34	29	60	45	k__Bacteria;p__Firmicutes;c__Clostridia;o__Oscillospirales;f__Oscillospiraceae;g__Oscillibacter;s__
OTU_1952	0	0	0	0	0	0	0	0	0	1	0	0	1	0	0	0	0	0	0	0	0	0	0	0	0	0	0	1	0	0	k__Bacteria;p__Armatimonadota;c__Fimbriimonadia;o__Fimbriimonadales;f__Fimbriimonadaceae;g__;s__
OTU_1953	0	0	0	0	0	0	0	0	0	0	0	0	0	0	0	0	0	0	0	0	2	1	2	0	0	0	0	0	0	0	k__Bacteria;p__Firmicutes;c__Clostridia;o__Clostridia_vadinBB60_group;f__;g__;s__
OTU_1954	0	0	0	0	0	1	0	1	0	5	2	0	0	0	3	0	0	0	0	0	0	0	0	1	0	0	0	0	0	0	k__Bacteria;p__Chloroflexi;c__Ktedonobacteria;o__Ktedonobacterales;f__JG30-KF-AS9;g__;s__
OTU_1955	0	1	0	3	0	0	0	0	0	0	0	0	0	0	0	0	0	0	0	0	0	0	0	0	0	0	0	0	0	0	k__Bacteria;p__Firmicutes;c__Clostridia;o__Lachnospirales;f__Lachnospiraceae;g__Lachnospiraceae_NK4A136_group;s__
OTU_1956	0	0	0	0	0	0	0	0	0	0	0	0	0	0	0	0	0	0	4	0	0	4	0	0	0	1	0	3	0	0	k__Bacteria;p__Firmicutes;c__Clostridia;o__Oscillospirales;f__Ruminococcaceae
OTU_1957	0	0	0	1	0	1	0	0	1	0	0	0	0	0	2	1	2	0	0	0	0	0	0	0	1	0	1	0	0	0	k__Bacteria;p__Firmicutes;c__Bacilli;o__Erysipelotrichales;f__Erysipelatoclostridiaceae;g__;s__
OTU_1958	0	0	1	0	0	0	2	0	0	3	1	2	0	0	3	0	4	0	3	0	0	0	2	0	0	0	0	0	0	0	k__Bacteria
OTU_1959	18	47	50	33	171	35	89	54	89	61	84	32	73	53	110	290	161	470	654	320	112	32	163	95	98	52	35	114	72	185	k__Bacteria;p__Firmicutes;c__Clostridia;o__Clostridiales;f__Clostridiaceae;g__Clostridium_sensu_stricto_1
OTU_1960	43	53	26	22	26	19	38	32	23	44	46	22	42	41	88	8	24	80	27	33	52	90	41	34	104	56	34	83	53	45	k__Bacteria;p__Firmicutes;c__Clostridia;o__Oscillospirales;f__Oscillospiraceae
OTU_1961	0	0	0	0	0	0	0	0	0	0	0	2	0	0	0	0	0	0	0	0	0	0	0	0	0	0	0	0	0	0	k__Bacteria;p__Acidobacteriota;c__Thermoanaerobaculia;o__Thermoanaerobaculales;f__Thermoanaerobaculaceae;g__Subgroup_10;s__
OTU_1962	0	0	0	0	0	2	1	0	0	5	0	0	2	4	0	0	0	0	0	0	3	0	1	2	0	1	3	0	1	1	k__Bacteria
OTU_1963	0	0	0	0	0	0	0	0	0	3	0	0	0	0	0	0	0	0	0	0	0	0	0	3	0	0	0	0	0	0	k__Bacteria;p__unidentified_Bacteria;c__Alphaproteobacteria;o__Micropepsales;f__Micropepsaceae;g__;s__
OTU_1964	0	0	4	1	0	0	0	0	0	0	0	0	2	0	0	2	0	0	0	0	0	0	0	0	0	0	0	0	1	0	k__Bacteria;p__Firmicutes;c__Clostridia;o__Oscillospirales;f__Butyricicoccaceae;g__UCG-009;s__
OTU_1966	0	0	1	0	0	0	1	2	0	0	0	0	0	0	0	0	0	0	0	0	0	0	0	0	0	0	0	0	0	0	k__Bacteria
OTU_1967	0	0	0	0	0	0	0	0	0	0	0	0	2	0	0	0	0	0	0	0	0	1	0	3	0	0	2	0	0	0	k__Bacteria;p__unidentified_Bacteria;c__Alphaproteobacteria;o__Rhodospirillales;f__;g__;s__
OTU_1968	0	0	0	0	0	0	2	0	0	6	0	3	0	2	0	0	0	0	0	0	0	0	1	2	0	0	0	2	1	0	k__Bacteria;p__Acidobacteriota;c__Blastocatellia;o__Pyrinomonadales;f__Pyrinomonadaceae;g__RB41;s__
OTU_1969	15	32	9	16	21	13	2	18	8	10	3	9	28	16	16	11	0	2	0	2	6	0	12	6	9	12	10	0	21	22	k__Bacteria;p__Bacteroidota;c__Bacteroidia;o__Bacteroidales;f__Muribaculaceae;g__;s__
OTU_1970	0	0	0	0	0	0	2	0	0	0	0	0	0	0	0	0	0	0	0	0	0	0	0	0	0	0	0	0	0	1	k__Bacteria;p__unidentified_Bacteria;c__Clostridia;o__Oscillospirales;f__Hungateiclostridiaceae;g__;s__
OTU_1972	0	0	0	0	0	0	2	0	0	0	0	0	0	0	2	0	0	0	0	0	0	0	0	2	0	0	0	0	0	0	k__Bacteria;p__unidentified_Bacteria;c__unidentified_Bacteria;o__Gemmatales;f__Gemmataceae;g__;s__
OTU_1973	29	2	11	7	4	0	0	0	0	0	0	0	0	0	0	7	2	5	0	0	0	0	0	2	0	0	0	0	0	0	k__Bacteria;p__Bacteroidota;c__Bacteroidia;o__Bacteroidales;f__Bacteroidaceae;g__Bacteroides
OTU_1974	0	0	0	0	0	0	1	0	0	1	0	0	0	2	0	0	0	0	0	0	0	0	0	0	0	0	0	0	0	0	k__Bacteria
OTU_1975	0	1	0	3	4	0	4	0	0	0	0	0	0	0	0	0	1	2	0	1	0	0	0	0	2	0	0	0	0	0	k__Bacteria;p__Firmicutes;c__Clostridia;o__Oscillospirales;f__Ruminococcaceae;g__UBA1819;s__
OTU_1976	0	0	0	0	0	0	0	0	0	0	0	0	0	0	0	0	0	0	0	0	0	0	0	0	0	0	0	0	2	2	k__Bacteria;p__unidentified_Bacteria;c__unidentified_Bacteria;o__Frankiales;f__Sporichthyaceae;g__;s__
OTU_1977	0	0	0	0	0	0	0	3	0	0	0	0	1	3	1	0	0	0	0	0	0	0	0	0	0	0	3	0	0	0	k__Bacteria;p__Firmicutes;c__Clostridia;o__Peptococcales;f__Peptococcaceae;g__Peptococcus;s__
OTU_1978	18	0	0	2	0	0	0	0	0	0	0	0	0	0	0	2	0	0	0	0	0	0	0	0	0	0	0	0	0	0	k__Bacteria
OTU_1979	9	1	1	0	0	0	0	0	0	0	0	0	0	0	0	2	0	1	2	1	0	0	0	0	0	0	0	0	0	0	k__Bacteria;p__Actinobacteriota;c__Coriobacteriia;o__Coriobacteriales;f__Eggerthellaceae;g__Enterorhabdus;s__
OTU_1980	2	1	2	0	1	0	0	0	0	0	0	0	0	0	0	2	2	0	0	0	0	0	0	0	0	0	0	0	0	0	k__Bacteria;p__Bacteroidota;c__Bacteroidia;o__Bacteroidales;f__Muribaculaceae;g__;s__
OTU_1981	1	0	2	0	0	0	0	0	0	0	0	0	0	0	0	0	0	0	0	0	0	0	0	0	0	0	0	0	0	0	k__Bacteria;p__Actinobacteriota;c__Coriobacteriia;o__Coriobacteriales;f__Eggerthellaceae
OTU_1982	0	0	0	0	2	2	0	0	0	0	0	3	0	1	0	0	0	0	0	0	0	0	0	0	0	0	0	0	0	0	k__Bacteria;p__Proteobacteria;c__Gammaproteobacteria;o__Enterobacterales;f__Enterobacteriaceae;g__Citrobacter
OTU_1983	0	0	0	0	0	0	1	0	0	0	0	0	0	0	0	0	2	0	2	1	0	0	0	0	0	0	0	2	0	0	k__Bacteria;p__Firmicutes;c__Clostridia;o__Lachnospirales;f__Lachnospiraceae;g__Lachnospiraceae_NK4A136_group;s__
OTU_1984	0	0	0	0	0	0	0	0	0	0	0	0	0	1	0	0	0	0	0	0	0	0	0	0	0	0	0	0	0	0	k__Bacteria;p__unidentified_Bacteria;c__Saccharimonadia;o__Saccharimonadales;f__LWQ8;g__;s__
OTU_1985	0	0	0	0	0	0	0	0	0	0	0	0	0	0	0	0	0	0	0	0	0	0	0	0	0	0	0	1	0	0	k__Bacteria;p__Actinobacteria;c__unidentified_Actinobacteria;o__Propionibacteriales;f__Nocardioidaceae;g__Marmoricola;s__
OTU_1986	0	0	2	4	1	0	0	0	0	4	2	0	0	0	0	3	0	8	1	0	0	2	0	0	5	0	0	0	0	0	k__Bacteria;p__Firmicutes;c__Bacilli;o__RF39;f__;g__;s__
OTU_1987	0	0	1	0	0	0	0	0	2	2	0	0	0	5	2	0	0	3	7	0	2	2	0	6	3	6	2	24	7	2	k__Bacteria;p__Firmicutes;c__Clostridia;o__Lachnospirales;f__Lachnospiraceae
OTU_1988	4	0	0	0	0	0	0	0	0	0	0	0	0	0	0	1	1	3	0	0	0	0	0	0	0	0	0	0	0	0	k__Bacteria;p__Bacteroidota;c__Bacteroidia;o__Bacteroidales;f__Marinifilaceae;g__Odoribacter;s__
OTU_1989	0	0	0	0	0	0	0	0	0	0	0	0	0	1	0	0	0	0	0	0	0	0	0	0	0	0	1	0	0	0	k__Bacteria;p__unidentified_Bacteria;c__Alphaproteobacteria;o__Rhodospirillales;f__;g__;s__
OTU_1990	0	0	0	0	0	0	0	0	0	10	0	0	0	1	0	0	0	0	0	0	0	0	1	1	1	0	0	2	0	0	k__Bacteria;p__unidentified_Bacteria;c__Gammaproteobacteria;o__Xanthomonadales;f__Xanthomonadaceae;g__;s__
OTU_1991	18	42	37	13	13	461	154	691	17	5	0	0	1	185	34	241	19	472	253	708	506	145	426	786	956	61	221	1192	91	650	k__Archaea;p__Euryarchaeota;c__Methanobacteria;o__Methanobacteriales;f__Methanobacteriaceae;g__Methanobrevibacter;s__
OTU_1992	0	0	0	0	0	0	0	0	0	0	0	0	0	0	0	0	0	0	0	0	0	0	0	0	0	0	0	0	0	0	k__Bacteria
OTU_1993	0	0	0	0	0	0	0	0	0	0	0	0	0	0	0	0	0	0	0	0	0	0	0	0	0	0	0	0	0	1	k__Bacteria;p__Armatimonadota;c__Armatimonadia;o__Armatimonadales;f__;g__;s__
OTU_1994	0	1	0	1	0	0	0	0	0	0	0	0	0	0	0	0	0	0	1	0	0	0	0	0	0	0	0	0	0	0	k__Bacteria;p__Cyanobacteria;c__Vampirivibrionia;o__Gastranaerophilales;f__;g__;s__
OTU_1996	0	0	1	0	0	0	1	0	0	0	0	0	0	0	0	0	0	7	0	0	0	1	0	1	1	0	1	0	0	0	k__Bacteria;p__Firmicutes;c__Clostridia;o__Clostridia_vadinBB60_group;f__;g__;s__
OTU_1997	0	0	0	0	0	0	0	0	0	2	0	0	0	0	0	0	0	0	0	0	0	0	0	0	0	0	0	0	0	0	k__Bacteria;p__Myxococcota;c__Polyangia;o__Blfdi19;f__;g__;s__
OTU_1998	0	0	0	0	0	0	0	0	0	0	0	0	0	0	0	0	0	0	1	6	0	0	0	0	1	0	0	0	1	0	k__Bacteria
OTU_2000	0	0	0	0	0	1	1	0	0	0	0	0	0	0	0	0	0	0	0	0	0	0	0	0	0	0	0	0	0	0	k__Bacteria;p__Chloroflexi;c__Ktedonobacteria;o__C0119;f__;g__;s__
OTU_2001	1	0	0	0	0	0	0	0	0	0	0	0	0	0	0	0	0	0	0	0	0	0	0	0	0	0	0	0	0	1	k__Bacteria;p__Firmicutes;c__Bacilli;o__Erysipelotrichales;f__Erysipelatoclostridiaceae;g__UCG-004
OTU_2002	0	0	0	0	0	0	0	0	0	1	0	0	0	0	0	0	0	0	0	0	0	0	0	0	0	0	0	0	0	0	k__Bacteria;p__Chloroflexi;c__Ktedonobacteria;o__Ktedonobacterales;f__JG30-KF-AS9;g__;s__
OTU_2003	0	0	0	0	0	1	0	0	0	0	0	0	0	0	0	0	0	0	0	0	0	0	0	0	0	0	0	0	0	0	k__Bacteria;p__unidentified_Bacteria;c__Acidimicrobiia;o__Acidimicrobiales;f__Acidimicrobiaceae;g__;s__
OTU_2004	0	0	0	0	0	0	0	0	0	0	0	0	0	0	0	0	0	0	0	0	2	0	0	0	0	0	0	0	0	0	k__Bacteria;p__unidentified_Bacteria;c__Gammaproteobacteria;o__Diplorickettsiales;f__Diplorickettsiaceae;g__;s__
OTU_2005	0	0	0	0	0	0	0	0	0	0	0	0	0	0	0	0	0	0	0	0	0	0	0	0	0	0	0	0	0	0	k__Bacteria;p__unidentified_Bacteria;c__Saccharimonadia;o__Saccharimonadales
OTU_2006	0	0	0	0	0	0	0	0	0	0	0	0	0	2	0	0	0	0	0	0	0	0	0	0	0	0	0	0	0	0	k__Bacteria;p__Proteobacteria;c__Gammaproteobacteria;o__Coxiellales;f__Coxiellaceae;g__Coxiella;s__
OTU_2007	9	0	0	0	0	0	0	0	0	0	0	0	0	0	0	0	0	0	0	0	0	0	0	0	0	0	0	0	0	0	k__Bacteria;p__Firmicutes;c__Bacilli;o__Erysipelotrichales;f__Erysipelotrichaceae;g__Faecalitalea;s__
OTU_2008	0	0	0	0	0	0	0	0	0	2	0	0	0	0	0	0	0	0	0	0	0	0	0	0	0	0	0	0	0	0	k__Bacteria;p__unidentified_Bacteria;c__Alphaproteobacteria;o__Micropepsales;f__Micropepsaceae;g__;s__
OTU_2010	0	0	0	0	6	0	0	0	0	3	0	0	0	0	0	0	0	0	0	0	0	0	0	2	0	0	0	0	0	0	k__Bacteria;p__Verrucomicrobiota;c__Verrucomicrobiae;o__Verrucomicrobiales;f__Akkermansiaceae;g__Akkermansia;s__
OTU_2011	0	0	0	0	0	0	0	0	0	0	0	0	0	0	0	0	0	1	0	0	0	0	0	0	0	0	0	0	0	0	k__Bacteria;p__Bacteroidota;c__Bacteroidia;o__Bacteroidales;f__Prevotellaceae;g__Prevotellaceae_NK3B31_group;s__
OTU_2012	0	0	0	0	0	0	0	1	0	0	0	0	0	0	0	0	0	0	0	0	0	0	0	0	0	0	0	0	0	0	k__Bacteria;p__Bdellovibrionota;c__Oligoflexia;o__0319-6G20
OTU_2013	0	0	0	0	0	0	0	0	0	0	0	0	2	0	1	0	0	0	0	0	0	0	0	0	0	2	0	0	0	2	k__Bacteria;p__unidentified_Bacteria;c__Babeliae;o__Babeliales
OTU_2014	0	0	0	0	0	0	0	0	2	0	0	0	0	0	0	0	0	0	0	0	0	0	0	0	0	0	0	0	0	0	k__Bacteria;p__Firmicutes
OTU_2015	0	0	0	0	0	0	0	0	0	3	0	0	0	0	0	0	0	0	0	0	0	0	0	0	0	0	0	0	1	0	k__Bacteria;p__Firmicutes;c__Clostridia;o__Eubacteriales;f__Anaerofustaceae;g__Anaerofustis;s__
OTU_2018	0	0	0	0	0	0	0	0	0	4	2	2	5	0	0	0	0	0	0	0	0	0	0	0	0	1	0	0	1	4	k__Bacteria;p__MBNT15;c__;o__;f__;g__;s__
OTU_2020	0	0	0	0	0	0	0	0	0	1	0	0	0	0	0	0	0	0	0	0	0	0	0	0	0	0	0	0	0	0	k__Bacteria;p__unidentified_Bacteria;c__Thermoleophilia;o__Gaiellales;f__;g__;s__
OTU_2021	0	0	0	0	0	0	0	0	0	0	0	0	0	0	0	0	0	0	0	0	2	0	0	0	0	0	0	0	0	0	k__Bacteria;p__Bacteroidota;c__Bacteroidia;o__Flavobacteriales;f__Flavobacteriaceae;g__Flavobacterium;s__
OTU_2022	0	0	0	0	0	4	0	3	0	6	1	2	1	1	0	0	0	0	0	0	0	1	2	3	1	0	0	0	3	0	k__Bacteria
OTU_2023	2	0	0	0	0	0	0	0	1	0	0	0	0	0	0	0	0	0	0	0	0	0	0	0	0	0	0	0	0	0	k__Bacteria;p__Firmicutes;c__Bacilli;o__Erysipelotrichales;f__Erysipelatoclostridiaceae;g__UCG-004;s__
OTU_2024	0	0	0	0	0	0	0	0	0	0	0	0	0	0	0	0	0	0	0	0	2	0	0	0	0	0	0	0	0	0	k__Bacteria;p__MBNT15;c__;o__;f__;g__;s__
OTU_2025	0	0	0	0	0	0	0	2	0	0	0	0	0	1	0	0	0	0	0	0	0	0	0	1	0	3	0	0	0	0	k__Bacteria;p__Bacteroidota;c__Bacteroidia;o__Bacteroidales;f__Porphyromonadaceae;g__Porphyromonas
OTU_2026	0	0	0	0	0	0	1	0	0	0	0	0	0	3	0	0	0	0	0	0	0	0	0	0	0	0	0	0	0	0	k__Bacteria;p__unidentified_Bacteria;c__Clostridia;o__Christensenellales;f__Christensenellaceae;g__;s__
OTU_2027	0	0	0	0	0	0	0	0	2	0	1	0	0	1	0	0	0	0	0	0	0	0	2	0	2	0	0	1	1	0	k__Bacteria
OTU_2028	0	0	0	0	0	3	0	0	0	2	0	0	3	0	1	0	0	0	0	0	0	0	0	0	0	0	0	3	0	0	k__Bacteria;p__Planctomycetes;c__unidentified_Planctomycetes;o__Isosphaerales;f__Isosphaeraceae;g__Aquisphaera;s__
OTU_2029	0	0	0	0	0	0	0	0	0	0	0	0	0	0	0	0	0	0	0	0	0	0	0	0	0	0	0	0	0	0	k__Bacteria;p__unidentified_Bacteria;c__Bacteroidia;o__Chitinophagales
OTU_2030	0	0	0	0	0	0	0	0	0	0	0	0	0	0	0	0	0	0	0	0	0	0	0	0	0	0	0	0	1	0	k__Bacteria;p__unidentified_Bacteria;c__Alphaproteobacteria;o__Rhizobiales;f__;g__;s__
OTU_2031	0	0	0	0	0	0	0	1	0	0	0	0	0	0	0	0	0	0	0	0	0	0	0	0	0	1	0	2	0	0	k__Bacteria;p__Proteobacteria;c__Gammaproteobacteria
OTU_2032	0	0	0	0	0	0	0	0	0	0	5	0	0	0	0	0	0	0	0	0	0	0	0	0	0	1	0	0	0	0	k__Bacteria;p__Firmicutes;c__Bacilli;o__RF39;f__;g__;s__
OTU_2033	0	0	0	0	0	0	0	0	0	3	0	0	0	1	0	0	0	0	0	0	0	0	0	0	0	0	0	0	0	0	k__Bacteria;p__unidentified_Bacteria;c__unidentified_Bacteria;o__Gemmatimonadales;f__Gemmatimonadaceae
OTU_2034	0	0	0	0	0	0	0	0	0	1	0	0	0	0	0	0	0	0	0	0	0	0	1	0	0	0	0	0	3	0	k__Bacteria;p__unidentified_Bacteria;c__Saccharimonadia;o__Saccharimonadales;f__;g__;s__
OTU_2036	0	0	0	0	0	0	2	0	0	0	0	0	0	3	0	0	0	0	0	0	0	0	0	0	0	0	0	0	0	0	k__Bacteria;p__Bacteroidota;c__Bacteroidia;o__Sphingobacteriales;f__Sphingobacteriaceae;g__Mucilaginibacter;s__
OTU_2037	0	0	0	0	0	0	0	0	1	0	0	0	0	2	0	0	0	0	0	0	0	0	0	0	0	0	0	0	0	1	k__Bacteria;p__Firmicutes;c__Clostridia;o__Clostridia_vadinBB60_group;f__;g__;s__
OTU_2038	0	0	1	5	1	0	0	0	0	0	0	0	0	0	0	2	0	0	1	0	0	0	0	0	0	0	0	0	0	0	k__Bacteria;p__unidentified_Bacteria;c__Coriobacteriia;o__Coriobacteriales;f__;g__;s__
OTU_2039	0	0	0	0	0	0	0	0	0	3	2	0	0	0	0	0	0	0	0	0	0	0	0	0	3	0	0	0	0	0	k__Bacteria;p__Actinobacteriota;c__MB-A2-108;o__;f__;g__;s__
OTU_2040	1	0	1	1	2	0	6	3	0	0	0	0	0	11	15	2	3	5	13	23	64	5	25	44	2	79	108	39	54	35	k__Bacteria;p__Spirochaetota;c__Spirochaetia;o__Spirochaetales;f__Spirochaetaceae;g__Treponema;s__Treponema_bryantii
OTU_2041	0	0	0	4	0	5	5	0	1	5	1	6	0	3	0	0	0	0	0	1	0	0	0	1	1	1	0	3	0	0	k__Bacteria;p__Firmicutes;c__Clostridia;o__Monoglobales;f__Monoglobaceae;g__Monoglobus;s__
OTU_2042	0	0	0	0	0	1	0	0	0	0	0	0	0	0	0	0	0	0	0	0	0	0	0	0	0	0	0	0	0	0	k__Bacteria;p__Acidobacteriota;c__Acidobacteriae;o__Subgroup_15;f__;g__;s__
OTU_2043	0	0	0	0	0	0	0	0	0	0	0	0	0	0	0	0	0	0	0	0	0	0	1	0	1	0	0	0	0	0	k__Bacteria;p__Acidobacteriota;c__Subgroup_22;o__;f__;g__;s__
OTU_2045	0	0	0	0	0	0	0	0	0	0	0	2	0	0	0	0	0	0	0	0	0	0	1	0	0	0	0	0	0	0	k__Bacteria;p__Chloroflexi;c__KD4-96;o__;f__;g__;s__
OTU_2046	0	0	0	0	0	0	0	0	0	1	0	1	0	1	0	0	0	0	0	0	0	2	0	0	0	0	2	1	0	0	k__Bacteria;p__Proteobacteria;c__Gammaproteobacteria;o__Burkholderiales;f__Comamonadaceae
OTU_2047	0	0	0	0	0	0	0	0	0	0	0	0	0	1	0	0	0	0	0	0	1	0	3	0	0	0	0	0	0	0	k__Bacteria;p__Actinobacteriota;c__MB-A2-108;o__;f__;g__;s__
OTU_2048	0	0	0	0	0	1	0	2	0	6	0	0	0	0	0	0	0	0	0	0	0	0	0	0	0	0	1	0	0	0	k__Bacteria;p__Chloroflexi;c__Ktedonobacteria;o__Ktedonobacterales;f__JG30-KF-AS9;g__;s__
OTU_2049	0	0	0	0	0	2	0	0	0	3	0	0	0	0	0	0	0	0	0	0	0	0	0	0	0	0	0	0	0	0	k__Bacteria;p__Myxococcota;c__Polyangia;o__Haliangiales;f__Haliangiaceae;g__Haliangium;s__
OTU_2050	0	0	0	0	0	0	0	0	1	2	0	0	0	1	0	0	0	0	0	0	0	0	1	0	0	0	0	0	0	0	k__Bacteria;p__Proteobacteria;c__Alphaproteobacteria;o__Rhizobiales;f__Rhodomicrobiaceae;g__Rhodomicrobium;s__
OTU_2051	0	0	0	0	0	0	0	0	1	0	0	0	0	0	0	0	0	0	0	0	0	0	0	0	0	0	2	0	0	0	k__Bacteria;p__Chloroflexi;c__Chloroflexia;o__Thermomicrobiales;f__AKYG1722;g__;s__
OTU_2053	0	0	5	7	0	0	0	0	1	0	3	6	30	3	3	3	0	0	2	0	9	1	0	3	0	0	2	4	1	2	k__Bacteria;p__Firmicutes;c__Bacilli;o__RF39;f__;g__;s__
OTU_2055	0	0	0	0	0	0	0	0	0	0	0	0	0	0	0	0	0	0	0	0	0	0	2	0	0	0	0	0	0	2	k__Bacteria;p__unidentified_Bacteria;c__Bacteroidia;o__Chitinophagales;f__Chitinophagaceae;g__;s__
OTU_2056	2	7	5	3	0	4	2	4	2	0	2	1	4	2	2	0	0	2	3	0	3	0	0	0	0	2	0	0	2	2	k__Bacteria;p__Firmicutes;c__Bacilli;o__Lactobacillales;f__Lactobacillaceae;g__Limosilactobacillus
OTU_2057	0	0	0	0	0	0	2	0	0	0	0	0	0	0	0	0	0	2	0	0	0	0	0	0	0	0	0	0	0	0	k__Archaea;p__Thermoplasmatota;c__Thermoplasmata;o__Methanomassiliicoccales;f__Methanomethylophilaceae;g__RumEn_M2;s__
OTU_2058	0	0	0	0	0	0	0	0	0	0	0	0	0	0	0	0	0	0	0	0	0	0	0	0	0	1	0	0	2	0	k__Bacteria;p__Myxococcota;c__Polyangia;o__Polyangiales;f__Polyangiaceae;g__Pajaroellobacter;s__
OTU_2059	0	0	0	0	0	3	0	0	0	0	0	0	0	0	0	0	0	0	0	0	0	0	0	0	0	0	0	0	0	0	k__Bacteria;p__unidentified_Bacteria;c__Vicinamibacteria;o__Vicinamibacterales;f__;g__;s__
OTU_2061	0	0	0	0	0	0	0	0	0	0	0	0	0	1	0	0	0	0	0	0	0	0	0	1	0	0	0	0	0	0	k__Bacteria;p__Acidobacteriota;c__Subgroup_22;o__;f__;g__;s__
OTU_2062	0	0	0	11	3	0	0	0	0	0	0	0	0	0	0	1	1	0	0	0	0	0	0	0	0	0	0	0	0	0	k__Bacteria;p__Firmicutes;c__Clostridia;o__Lachnospirales;f__Lachnospiraceae;g__Lachnospiraceae_NK4A136_group;s__
OTU_2063	1	2	2	1	7	3	3	2	3	0	5	5	8	0	0	0	3	8	2	2	3	2	2	0	1	1	0	1	4	0	k__Bacteria;p__Firmicutes;c__Clostridia;o__Oscillospirales;f__UCG-010;g__;s__
OTU_2064	0	0	0	0	0	0	0	0	0	0	0	0	0	0	0	0	0	0	0	0	0	0	0	0	0	0	0	0	0	0	k__Bacteria;p__unidentified_Bacteria;c__Acidimicrobiia;o__;f__;g__;s__
[truncated: 2,078 more rows]
